# Supplementary material for: Elimination of Foreign Sequences in Eukaryotic Viral Reference Genomes Improves the Accuracy of Virome Analysis
Source: mSystems. 2022 Oct 26;7(6):e00907-22. doi: 10.1128/msystems.00907-22 (PMC9765019; doi:10.1128/msystems.00907-22)
Supplement: DATA SET S1 [file msystems.00907-22-s0008.xlsx]

## Sheet: Data set  S1
Dataset S1. Details of the 766 nt and 267 aa PVSs identified in this study.
NT/AA	Accession_number	Taxonomy	Organism	Submission_year	Length	Hetero._locus:start	Hetero._locus:end	Hetero._length	Correct_annotation	E-value	Pident	Treatment*	Treatment_stage	Hetero._seq
NT	MT913596	Viruses,,,,,,Aedes_aegypti_To_virus_2	Aedes_aegypti_To_virus_2_isolate_AaTV2/BR_TO_putative_gag_protein,putative_RNA-dependent_RNA_polymerase, and_putative_envelope_protein_genes, complete_cds.	2020	7115	4612	6956	2345	PREDICTED: Aedes aegypti uncharacterized LOC110679367(LOC110679367), ncRNA	0	0.997	Trimmed	Host genomes scrutiny	AAATTTTTAATCGCATGTTCTTTATACAATAACAGCATCCATACAGCTACCAACATGAAACCACGTGAAATTTTATATGCAGCCAAAAATGGACAGGAGAGACCGATAGAAATGGAACGCCTTGTTGAACTTCGTGACAAGTTGTACGACGAAGTTCAAGTACAACTAACCAAGACACAAAACTCACAGAATCTGTACCACAACAGGAAGCGAGAGGATCCGCCAAAACTAAAACAAAACGAATTGGCATACAACCGCATCCAAGGAGTGAAGTCGAAAATTAAGGACCGCTACCAACAAGTGCGAGTACGATCTAACCGGAAACACACGTACAAAGATATCCTAAGTCGAAAATTGCATAAAGAAAAACTGCGACGAATCCGAAAGTAACACCACAGA…
NT	MT876189	Viruses,,,,,,Picoa_juniperi_megatotivirus_1,	Picoa_juniperi_megatotivirus_1_isolate_ANK_VIR-88,_complete_genome	2020	13313	13153	13312	160	Geopyxis delectans S F11221 28S rRNA gene, partial sequence; from TYPE material	1e-65	0.9932	Trimmed	Host genomes scrutiny	GCGCTTCCCTTTCAACAATTTCACGTACTTTTTAACTCTCTTTTCAAAGTGCTTTTCATCTTTCGATCACTCTACTTGTGCGCTATCGGTCTCTCGCCAATATTTAGCTTTAGATGAAATTTACCACCCATTTTGAGCTGCATTACCGACCCAACGTCGA
NT	AF067469	Viruses,,,,,,Stealth_virus_4,	Stealth_virus_4_clone_C1113_T3_genomic_sequence	1998	211	16	205	190	Homo sapiens chromosome 8 clone CTD-3048P3 map p23, complete sequence	1e-67	0.9158	Deleted	Host genomes scrutiny	CCCCGTCTACGTGTAACACCTGGAAAGTTAATGTTCAGTGAAGCGACCCCAATGTCGCTGAATCCACCCAGCTCCTCACCTGCAAGTTGGCCAACATGATGTGTCAAGTTGGGGGACATGAATGCTTGTCCCACCTGCCCTGGGAGAAAAGATCATAGAAGTGAAATGACCTTGTAAACAGCAAAGTCCT
NT	AF067470	Viruses,,,,,,Stealth_virus_4,	Stealth_virus_4_clone_C1113_T7_genomic_sequence	1998	280	13	260	248	Homo sapiens chromosome 8 clone CTD-3048P3 map p23, complete sequence	4e-75	0.8716	Deleted	Host genomes scrutiny	CTGCTGTCGGGGTGAGCGCCAGGACACACTGGCTCTGGCAGTTTAAGTAGGTTAACATTCTCACACTGATAGAAGTGGTGTACTTTAAAGATGAATTAAAATGAATACTTTATTAGTAACTCAGCTGTGCTTACTGCTAGATTCCTTAAAATAATGCCCCTGCCTTTCCCACAATGACAGGGCTTGAATTTCTTTTTTTGCGAAGTGTGGTGGTGAGTCACAATCATTTCCGATGGACGCGTTGTCAG
NT	AF067472	Viruses,,,,,,Stealth_virus_4,	Stealth_virus_4_clone_C1123_T7_genomic_sequence	1998	216	76	191	116	Homo sapiens chromosome 1 clone RP4-740B20, complete sequence	2e-33	0.9016	Deleted	Host genomes scrutiny	ACTGGCTTGGAACAGACACTGGCCTAGAAAGTGCACTCAAGACCCATCTGACTCCTGCTTTTTCCTCTGTTCTGAATATCTTAAGAGAGGCCCTGCAGGACAGAAAACCAAATATC
NT	AF067473	Viruses,,,,,,Stealth_virus_4,	Stealth_virus_4_clone_C1132_T3_genomic_sequence	1998	217	16	214	199	Homo sapiens chromosome 8 clone CTD-3048P3 map p23, complete sequence	6e-59	0.8824	Deleted	Host genomes scrutiny	CCCCGTCTACGTGTAACACCTGGAAAGTTAATGTTCAGTGAAGCGCCCCAATGTCGCTGAATCCACCCAGCTCCTCACCTGCAAGTTGGCCAACATGATGTGTCAAGTTGGGGACATGAATGCTCGTCCACCTGCCCTGGGAGAAAAAGATCATAGAAGTGAAATAGCCTTGTAAACAGCAAGTCTGTGCAATATAATG
NT	AF067474	Viruses,,,,,,Stealth_virus_4,	Stealth_virus_4_clone_C1132_T7_genomic_sequence	1998	272	13	250	238	Homo sapiens chromosome 8, clone RP11-439C15, complete sequence	5e-74	0.874	Deleted	Host genomes scrutiny	GGGAGCGCAGACACACTGGCTCTTGGGCAGTTTAAGTAGGTTTAACGTTCTCACACTGATAGAAGTGGTGTACTTTAAAGATGAATTAAAATGAATACTTTATTAGTAACTCAGCTGTGCTTACTGCTAGATTCCTTAAAATAATGCCCCTGCCTTTCCCACAATGACAGGGCTTGAATTTCTTTTTTTGCGAAGTGTGGTGGTGAGTCACAATCATTTCCGATGGACGCGTTGTCAG
NT	AF067477	Viruses,,,,,,Stealth_virus_4,	Stealth_virus_4_clone_C1151_T3_genomic_sequence	1998	228	14	224	211	Homo sapiens DNA, chromosome 15, nearly complete genome	2e-70	0.9057	Deleted	Host genomes scrutiny	ATACCCCGTCTACGTGTCCTTGTGTTCTCATCATTTAGCTCCCACTTATAAGCGAGAACACGCAGTATTTGGTTTTCATGTTCCTGTGTTAGTTTTCTAAGGATAATGACCTCCAGCTCCATCCATGTCCCTGCAAATGACATAATCCACATTTTTAATGGCTGCATAGTACTCATGGTGTATATGTAACATGTTTTGTATCCAGACTATC
NT	AF067478	Viruses,,,,,,Stealth_virus_4,	Stealth_virus_4_clone_C1151_T7_genomic_sequence	1998	236	33	228	196	Homo sapiens DNA, chromosome 15, nearly complete genome	6e-65	0.9109	Deleted	Host genomes scrutiny	GTGTCCTGTGTCTCATCATTAGCTCCCACTATAAGCGAGAACACGCAGTATTTGGTTTCTGTTCCTGTGTTAGTTTTCTAAGGATAATGACCTCCAGCTCCATCCATGTCCCTGCAAATGACATAATCCCACATTTTTTAATGGCTGCATAGTACTCCATGGTGTATATGTAACATGTTTTTGTATCCAGACTATC
NT	AF067481	Viruses,,,,,,Stealth_virus_5,	Stealth_virus_5_clone_C1311_T3_genomic_sequence	1998	299	17	299	283	Homo sapiens isolate CHM13 chromosome 17	7e-117	0.9486	Deleted	Host genomes scrutiny	CAACGCGTCCATCGAGACTGTGGTTCCTCTTCTCACAGTGGATTCCCACCCCCAAGCCGAGCCCAGGGCCCCTCGCGGCGATTTGGTGAAGTTATGGCCGTGTCCTGTTGCCCTTGCGTTAATGCTGCAGTGTCTGGCCTGGTTTCCAGTTCTTTCCCTTCCCCAGCCGGCCCAGCTGTCAATTCCACCACCCTCAACCCCCATCACCAATGCCGGTGCTTGCGCCAACCACAGACAGGTCCACTTCAGGCCTGTGCTACTGAGCACTGTGAGGCATGTGGTG
NT	AJ315429	Viruses,,,,Anelloviridae,,Torque_teno_virus,	TT_virus_DNA,_isolate_141a-4	2002	477	11	261	251	Homo sapiens RAD51 paralog B (RAD51B), RefSeqGene on chromosome 14	1e-120	0.992	Deleted	Host genomes scrutiny	GTTGCCATTGGACACCTTATTTTAAATATGAGGAAACCAAAGGGCAACGTGCAGCCTAACCCCATCCACATCATGAGGAGTGATGAGCTGCAGCCAAGGCCCCATGGAGCTTTGGTGAGGCAGCAACCCCTGTGCAAACTCGCTGACAGCTACCTTAGATGTCCAGCCCTGTCCTTTTACACACCATGGGGGGCTGGAAGGCCCAAGCACAGGGTCAGCAGCACTTTGAGGCTGGAGCCGGAAGTAGGCCC
NT	AF254789	Viruses,,,,Baculoviridae,Alphabaculovirus,Autographa_californica_multiple_nucleopolyhedrovirus,Autographa_californica_nucleopolyhedrovirus	Autographa_californica_nucleopolyhedrovirus_mutant_vsk-1d1,_genomic_sequence	2004	1006	834	956	123	Hydraecia micacea genome assembly, chromosome: 19	5e-54	0.9919	Deleted	Host genomes scrutiny	TCTGTCTGTCTGTCTGTCTTTTCTTCACGCCTAAACTACTGAACCGATTTGTGTGAAATTTGGTACAGACATAGTTTGAAACTTGAGAAAGGACATAGGATAGTTTTTATTACAAAAAATAAA
NT	KU697902	Viruses,,,,Baculoviridae,Alphabaculovirus,Autographa_californica_multiple_nucleopolyhedrovirus,Autographa_californica_nucleopolyhedrovirus	Mutant_Autographa_californica_nucleopolyhedrovirus_isolate_vAcRev-1,_complete_genome	2016	118582	5736	6062	327	Cloning vector pMB18424, complete sequence	1e-164	1	Trimmed	Host genomes scrutiny	CCAATACGCAAACCGCCTCTCCCCGCGCGTTGGCCGATTCATTAATGCAGCTGGCACGACAGGTTTCCCGACTGGAAAGCGGGCAGTGAGCGCAACGCAATTAATGTGAGTTAGCTCACTCATTAGGCACCCCAGGCTTTACACTTTATGCTTCCGGCTCGTATGTTGTGTGGAATTGTGAGCGGATAACAATTTCACACAGGAAACAGCTATGACCATGATTACGCCAAGCGCGCAATTAACCCTCACTAAAGGGAACAAAAGCTGGAGCTCCACCGCGGTGGCGGCCGCTCTAGAACTAGTGGATCCCCCGGGCTGCAGGAATTC
NT	KU697902	Viruses,,,,Baculoviridae,Alphabaculovirus,Autographa_californica_multiple_nucleopolyhedrovirus,Autographa_californica_nucleopolyhedrovirus	Mutant_Autographa_californica_nucleopolyhedrovirus_isolate_vAcRev-1,_complete_genome	2016	118582	99696	101029	1334	Escherichia fergusonii strain RHB17-C11 chromosome, complete genome	0	0.9985	Trimmed	Host genomes scrutiny	AGCTCTGAGAGATCCCCTCATAATTTCCCCAAAACGTAACCATGTGTGAATAGATTTTGAGTAAGCAGGGTTGCAGCCACGAGTGAGTCTTCCCTTGTTATTGTGTAGCCAGAATGCCGCAAAACTTCCATGCCTAAGCGAACTGTTGAGAGTACGTTTCGATTTCTGACTGTGTTAGCCTGGAAGTGCTTGTCCCAACCTTGTTTCTGAGCATGAACGCCCGCAAGCCAACATGTTAGTTGAAGCATCAGGGCGATTAGCAGCATGATATCAAAACGCTCTGAGCTGCTCGTTCGGCTATGGCGTAGGCCTAGTCCGTAGGCAGGACTTTTCAAGTCTCGGAAGGTTTCTTCAATCTGCATTCGCTTCGAATAGATATTAACAAGTTGTTTGGGTGTT…
NT	KU697902	Viruses,,,,Baculoviridae,Alphabaculovirus,Autographa_californica_multiple_nucleopolyhedrovirus,Autographa_californica_nucleopolyhedrovirus	Mutant_Autographa_californica_nucleopolyhedrovirus_isolate_vAcRev-1,_complete_genome	2016	118582	101455	101921	467	Escherichia coli strain AH25 chromosome, complete genome	0	1	Trimmed	Host genomes scrutiny	AATTACGCCCCGCCCTGCCACTCATCGCAGTACTGTTGTAATTCATTAAGCATTCTGCCGACATGGAAGCCATCACAAACGGCATGATGAACCTGAATCGCCAGCGGCATCAGCACCTTGTCGCCTTGCGTATAATATTTGCCCATGGTGAAAACGGGGGCGAAGAAGTTGTCCATATTGGCCACGTTTAAATCAAAACTGGTGAAACTCACCCAGGGATTGGCTGAGACGAAAAACATATTCTCAATAAACCCTTTAGGGAAATAGGCCAGGTTTTCACCGTAACACGCCACATCTTGCGAATATATGTGTAGAAACTGCCGGAAATCGTCGTGGTATTCACTCCAGAGCGATGAAAACGTTTCAGTTTGCTCATGGAAAACGGTGTAACAAGGGTGA…
NT	KU697902	Viruses,,,,Baculoviridae,Alphabaculovirus,Autographa_californica_multiple_nucleopolyhedrovirus,Autographa_californica_nucleopolyhedrovirus	Mutant_Autographa_californica_nucleopolyhedrovirus_isolate_vAcRev-1,_complete_genome,(101922-118582)	2016	16661	1	155	155	Escherichia coli strain AH01 chromosome, complete genome	1e-71	1	Trimmed	Host genomes scrutiny	TTTTTAAGGCAGTTATTGGTGCCCTTAAACGCCTGGTTGCTACGCCTGAATAAGTGATAATAAGCGGATGAATGGCAGAAATTCGAAAGCAAATTCGACCCGGTCGTCGGTTCAGGGCAGGGTCGTTAAATAGCCGCTTATGTCTATTGCTGGTT
NT	KU697903	Viruses,,,,Baculoviridae,Alphabaculovirus,Autographa_californica_multiple_nucleopolyhedrovirus,Autographa_californica_nucleopolyhedrovirus	Mutant_Autographa_californica_nucleopolyhedrovirus_isolate_vAcRev-2,_complete_genome	2016	138991	5736	6062	327	Cloning vector pMB18424, complete sequence	1e-164	1	Trimmed	Host genomes scrutiny	CCAATACGCAAACCGCCTCTCCCCGCGCGTTGGCCGATTCATTAATGCAGCTGGCACGACAGGTTTCCCGACTGGAAAGCGGGCAGTGAGCGCAACGCAATTAATGTGAGTTAGCTCACTCATTAGGCACCCCAGGCTTTACACTTTATGCTTCCGGCTCGTATGTTGTGTGGAATTGTGAGCGGATAACAATTTCACACAGGAAACAGCTATGACCATGATTACGCCAAGCGCGCAATTAACCCTCACTAAAGGGAACAAAAGCTGGAGCTCCACCGCGGTGGCGGCCGCTCTAGAACTAGTGGATCCCCCGGGCTGCAGGAATTC
NT	KU697903	Viruses,,,,Baculoviridae,Alphabaculovirus,Autographa_californica_multiple_nucleopolyhedrovirus,Autographa_californica_nucleopolyhedrovirus	Mutant_Autographa_californica_nucleopolyhedrovirus_isolate_vAcRev-2,_complete_genome	2016	138991	120106	121434	1329	Escherichia coli strain FDAARGOS_1370 chromosome, complete genome	0	0.9985	Trimmed	Host genomes scrutiny	CTGATGAATCCCCTAATGATTTTTATCAAAATCATTAAGTTAAGGTAGATACACATCTTGTCATATGATCAAATGGTTTCGCCAAAAATCAATAATCAGACAACAAAATGTGCGAACTCGATATTTTACACGACTCTCTTTACCAATTCTGCCCCGAATTACACTTAAAACGACTCAACAGCTTAACGTTGGCTTGCCACGCCTTACTTGACTGTAAAACTCTCACTCTTACCGAACTTGGCCGTAACCTGCCAACCAAAGCGAGAACAAAACATAACATCAAACGAATCGACCGATTGTTAGGTAATCGTCACCTCCACAAAGAGCGACTCGCTGTATACCGTTGGCATGCTAGCTTTATCTGTTCGGGCAATACGATGCCCATTGTACTTGTTGACT…
NT	KU697903	Viruses,,,,Baculoviridae,Alphabaculovirus,Autographa_californica_multiple_nucleopolyhedrovirus,Autographa_californica_nucleopolyhedrovirus	Mutant_Autographa_californica_nucleopolyhedrovirus_isolate_vAcRev-2,_complete_genome	2016	138991	121864	122416	553	Escherichia coli strain AH01 chromosome, complete genome	0	1	Trimmed	Host genomes scrutiny	TGATGAATGCTCATCCGGAATTCCGTATGGCAATGAAAGACGGTGAGCTGGTGATATGGGATAGTGTTCACCCTTGTTACACCGTTTTCCATGAGCAAACTGAAACGTTTTCATCGCTCTGGAGTGAATACCACGACGATTTCCGGCAGTTTCTACACATATATTCGCAAGATGTGGCGTGTTACGGTGAAAACCTGGCCTATTTCCCTAAAGGGTTTATTGAGAATATGTTTTTCGTCTCAGCCAATCCCTGGGTGAGTTTCACCAGTTTTGATTTAAACGTGGCCAATATGGACAACTTCTTCGCCCCCGTTTTCACCATGGGCAAATATTATACGCAAGGCGACAAGGTGCTGATGCCGCTGGCGATTCAGGTTCATCATGCCGTTTGTGATGGCT…
NT	NC_009503	Viruses,,,,Baculoviridae,Betabaculovirus,Spodoptera_litura_granulovirus,	Spodoptera_litura_granulovirus,_complete_genome	2018	124121	115534	115626	93	Philereme vetulata genome assembly, chromosome: 62	4e-33	0.9579	Trimmed	Host genomes scrutiny	TTAAGACGATACCACGAATGGCTCAATATATCAGTTTTGGTTCCTTAGATCTTACTCAGTTACTTGGATAACGTGGTAATTCTAGAGCAATAC
NT	MH883318	Viruses,,,,Nimaviridae,Whispovirus,White_spot_syndrome_virus,	White_spot_syndrome_virus_isolate_WSSV_CIBA_002,_partial_genome	2018	270609	183791	184122	332	Penaeus indicus 18S ribosomal RNA gene, partial sequence	3e-167	1	Trimmed	Host genomes scrutiny	GTCTGCCTTATCAGCTCTCGATTGTAGGTTAAACGCCTACAATGGCTATCACGGGTAACGGGGAATCAGGGTTCGATTCCGGAGAGGGAGCCTGAGAAACGGCTACCACATCTAAGGAAGGCAGCAGGCGCGCAAATTACCCACTCCCGGCACGGGGAGGTAGTGACGAAAAATACTGTTGCGAGCCCCGAACGGGGCCTCGCAATTGGAATGAGTACACTTTAAATCCTTGTACGAGGATCGAGTGGAGGGCAAGTCTGGTGCCAGCCGCCGCGGTAATTCCAGCTCCACTAGCGTATATTAAAGTTGTTGCGGTTGAAACGCTCGTAGTT
NT	MH883318	Viruses,,,,Nimaviridae,Whispovirus,White_spot_syndrome_virus,	White_spot_syndrome_virus_isolate_WSSV_CIBA_002,_partial_genome	2018	270609	184237	184864	628	Litopenaeus vannamei isolate 3NT26-62 18S ribosomal RNA gene, partial sequence	0	1	Trimmed	Host genomes scrutiny	CTATTTAGCAGGCTAGAGTCTCGTTCGTTATCGGAATTAACCAGACAGATCACTCCACCAACTAAGAACGGCCATGCACCACCACCCACCGAATCGAGAAAGAGCCTTCATTCTGTCAATCCTTCCGGTGTCCTGGCCTGGTGAGTTTCCCCGTGTTGAGTCAAATTGAGCCGCAGGCTCCACTCCTGGTGGTGCCCTTCCGTCAATTCCTTTAAGTTTCAGCTTTGCAACCATACTTCCCCCGGAACTCAAAGACTTTGGTTTCCCGGAAGCTACCCGCCGGGTCATGGGAATAACTGCGGCGGATCGCTAGTCAGCATCGTTTAAGGTTAGAACTAGGGCGGTATCTGATCGCCTTCGAACCTCTAACTTTCGTTCTTGATCAATGAAAACATCCTT…
NT	MH883318	Viruses,,,,Nimaviridae,Whispovirus,White_spot_syndrome_virus,	White_spot_syndrome_virus_isolate_WSSV_CIBA_002,_partial_genome	2018	270609	188748	188985	238	PREDICTED: Penaeus monodon large subunit ribosomal RNA (LOC119594454), rRNA	2e-116	1	Trimmed	Host genomes scrutiny	CGGTCGAGTATCGGGAGGATGCTTGAGCGCCATGCCATTTTCGGGGTTACTTGCTTCGGCAGGTGAGTTGTTACACACTCCTTAGCGGATTCCAACTTCCATGGCCACCGTCCTGCTGTCTATAGCAAGCAACTCCCTTCCATGGGATCGGAATTAGCATCCATTTAGGCCCCTTAACTCGACGTTTGGTTCATCCCACAGCGCCAGTTCTGCTTACCAAAATTGGCCCACTAGGCAC
NT	MH883318	Viruses,,,,Nimaviridae,Whispovirus,White_spot_syndrome_virus,	White_spot_syndrome_virus_isolate_WSSV_CIBA_002,_partial_genome,(184865-188432)	2018	3568	2638	2747	110	Solenocera sp. KC4454/ULLZ6705 28S ribosomal RNA gene, partial sequence	1e-48	1	Deleted	Host genomes scrutiny	TTCACGTTCTCTTGAACTCTCTCTACAGGGTTCTGTTTCAACTTTCCCTCACGGTACTTGTTCGCTATCGGTCTCGTGGTCATATTTAGCCTTAGATGGAGTTTACCACC
NT	MH883318	Viruses,,,,Nimaviridae,Whispovirus,White_spot_syndrome_virus,	White_spot_syndrome_virus_isolate_WSSV_CIBA_002,_partial_genome,(184865-188747)	2018	3883	3569	3856	288	PREDICTED: Penaeus monodon large subunit ribosomal RNA (LOC119594454), rRNA	1e-140	0.9931	Trimmed	Host genomes scrutiny	GTTGGGACCCGAAAGATAGTGAACTATGCTTGGCCAGGATGAAGCCAGGGGAAACCCTGGTGGAGGTCCGAAGCGTTTCTGACGTGCAAATCGATCGCCAGAGCTGAGTATAGGGGCGAAAGACCAATCGAACTATCTAGTAGCTGGTTCCCTCCGAAGTTTCCCTCAGGATAGCTGGCACTCGCATCGAACGAGTTCCATCCGGTAAAGCGAATGACTAGGGGTGTTGGGGACGAAATGTCCTCAGCCCATTCTCAAACTTTAAATGGGTGAGGTGCCGGGCTTGCT
NT	AF440570	Viruses,,,,Nimaviridae,Whispovirus,White_spot_syndrome_virus,Shrimp_white_spot_syndrome_virus	Shrimp_white_spot_syndrome_virus,_complete_genome	2005	307287	238585	239915	1331	Escherichia coli K-12 chromosome, complete genome	0	1	Trimmed	Host genomes scrutiny	CACTGAGAGATCCCCTCATAATTTCCCCAAAACGTAACCATGTGTGAATAGATTTTGAGTAAGCAGGGTTGCAGCCACGAGTGAGTCTTCCCTTGTTATTGTGTAGCCAGAATGCCGCAAAACTTCCATGCCTAAGCGAACTGTTGAGAGTACGTTTCGATTTCTGACTGTGTTAGCCTGGAAGTGCTTGTCCCAACCTTGTTTCTGAGCATGAACGCCCGCAAGCCAACATGTTAGTTGAAGCATCAGGGCGATTAGCAGCATGATATCAAAACGCTCTGAGCTGCTCGTTCGGCTATGGCGTAGGCCTAGTCCGTAGGCAGGACTTTTCAAGTCTCGGAAGGTTTCTTCAATCTGCATTCGCTTCGAATAGATATTAACAAGTTGTTTGGGTGTTCG…
NT	EF710637	Viruses,,,,Polydnaviridae,Bracovirus,Cotesia_sesamiae_bracovirus,Cotesia_sesamiae_Mombasa_bracovirus	Cotesia_sesamiae_Mombasa_bracovirus_clone_BAC_1J4,_complete_sequence	2009	162463	115947	116183	237	Euproctis similis genome assembly, chromosome: 21	2e-111	0.9873	Trimmed	Host genomes scrutiny	TCTATGGCCACAGTGCTGAAACAATGTAAAATTATTATCTGGGATGAATGCACTATGGCACACAAACATTCGTTTGAGGCATTGGATAGAACATTAAAGGATATAAAAAACAACGATAAACTATTTGGCGGCACTTTGTTACTCCTTTCAGGTGATTTCAGACAAACACTTCCCGTTATTCCGCGTTCAACCTACGCTGATGAAATCAACGCGTGCTTAAAATCATCGCGACTATGG
NT	HQ009558	Viruses,,,,Polydnaviridae,Bracovirus,Cotesia_vestalis_bracovirus,	Cotesia_vestalis_bracovirus_segment_c35,_complete_sequence	2011	5667	940	1254	315	Pararge aegeria genome assembly, chromosome: 7	8e-149	0.9873	Deleted	Host genomes scrutiny	CAATCCTTAAAAGTTTGTGGTTTAAATCTAGAACATTCATGTTTTTCCCATGGTCAATTATACGTGGCATGTTCACGGGTCGGAAGACCATCTGCGTTGTTTGTTTTTGCGCCTGATAATAAAACAAAAAATGTCGTGTATCACAAGGTACTTAAATGAAGAGCAACCTATGTACTAAAATACAGAAATAATTATGAATGATTGATGTAGAAATTTAATTTTTTTGTATTTTTTCCAATAAAAAAAAAAAATCTGCTTATTTATTGACATTAAGGCGGAACAAAGTTCGCCGGGTCAGCTAGTATAATTAATATA
NT	HG531765	Viruses,,,,Tolecusatellitidae,Betasatellite,Tobacco_leaf_curl_betasatellite,	Tobacco_leaf_curl_betasatellite_complete_sequence,_isolate_C49Beta-TA,_clone_ZI_52	2015	1354	976	1354	379	Drosophila nasuta nasuta ISSR marker, isolate M13FP-B7NM3C	2e-124	0.9426	Trimmed	Host genomes scrutiny	CGAACGCAGCGGGTCGCTGCGCGAGGAAGCGGAATACCGCCCAATACGCAAACCGCCTCTCCCCGCGCGTTGGCCGATTCATTAATGCACCTGGCAACACAGGTTTCCCGACTGGAAAGGGGGCAGTGAGCGCAACGCACTTAATGTGAGTTAGCTCACTCATTATGCACCCCAGGCTTTACACTTTATGCTTCCGGCTCGTATGTTGTGTGGAATTGTGAGCGGATAACATTTTCACACAGGAAACAGCTATGACCATGATTACTCCTAGCTCTAATACAACTCACTATAGGGAA
NT	M27088	Viruses,Artverviricota,Revtraviricetes,Blubervirales,Hepadnaviridae,Orthohepadnavirus,Hepatitis_B_virus	Homo_sapiens_(clone_pcAL-36)_mRNA_fragment_with_a_proviral_hepatitis_B_insertion_and_a_mitochondrial_URF4_homologous_sequence,(242-1895)	1999	1654	1438	1648	211	Homo sapiens isolate preeclampsia-30 endogenous virus endogenous human herpesvirus 6, complete sequence	0	0.9546	Trimmed	Host genomes scrutiny	GGCTAGTGGCTGCCAATATAACTTGAAAGTTGGTATAGCACGTTATAGTCCCAAGACCAATGCGGAAGGATACCATTTCAACCACATGTTGACAACGCTGAGACTTTCAACCTTCTGAGGTTTGCTAACGTCCTGTCTACAGTAAAAGGTATCTGCCTCATGTTTGCTTTTAATTCACAACTCCTCGTAACTGAGTTTTTTTTTTTTTGTT
NT	AY269141	Viruses,Artverviricota,Revtraviricetes,Blubervirales,Hepadnaviridae,Orthohepadnavirus,Hepatitis_B_virus,	Hepatitis_B_virus_isolate_mutant_32_nonfunctional_precore/core_protein_gene,_complete_sequence	2003	564	91	558	468	Homo sapiens isolate CHM13 chromosome 20	0	1	Deleted	Host genomes scrutiny	GACATTGACCCATCTGCACATTTCAGTCCCAGCCTAGATTCTGCATTTGTAGAATTACCCTTGCAGTGGGGACTAATATTCATTCATTTTACCCACAGTATAGAGTCTTTAAAGCCGATTTTCTCCTCACATCTTAATAAAATACTGGTTTTGCATCTCTCTGAAAAGGCTGCAAGTTGCTGACATCTCTTGAACCAGAACAAAGATCTTATTATCATCTTCCTTGAAACAGTCATATTGTCTATTTGGACCTTCACCTCCTCTCACCCCTGCTATTGAAGCACTAGAAATGCCATGCATTTGACTCACTTCCTTCTGGGATGTGTTCTCTTTGGGTTCATTCTAAAATGACATGAAATGTTGGAATTCTGCAGATAATTCAGCTTCCCACATTTCCTC…
NT	KU576450	Viruses,Artverviricota,Revtraviricetes,Blubervirales,Hepadnaviridae,Orthohepadnavirus,Hepatitis_B_virus,	UNVERIFIED:_Hepatitis_B_virus_isolate_78-1-1_precore/core_protein-like_gene,_partial_sequence	2017	829	152	815	664	Homo sapiens FOSMID clone COR2A-DD0002TJZNU_H8 from chromosome x, complete sequence	0	0.997	Deleted	Host genomes scrutiny	GTCCAAGGCATCGGATTTCCTTCACTACTTGACATTTTATATCAGCATTAATTTCTTGTTGGCTTTTGGGAGAGGAGGCTATTCCTCTGCATTCTAGGTCATCTCCAGAGAAATTGCTGGTAACGTTTCCTCCCACAGGTGCATTGCTACCAGGTTTCTGCATCATCCCATCTTTGCTGAAACCAGTGAAGTCATCAATCTGAGAATCCAATTGGCTGGGTGGAATAGCATGTCCTGTCATAAGCTCTGGTGAAACAAATTTTGAGTAAAAGCCATCAGTTGGTGTTTGACCACTTTCTTTCCCCTCCACATAAACCTCATGAATGACAGATCTGGAAATCAAACTGAGAAGTTGAGCTGTGAGATACGTGTGTTTCATCACCCCTCTGGGTACATCTA…
NT	M27088	Viruses,Artverviricota,Revtraviricetes,Blubervirales,Hepadnaviridae,Orthohepadnavirus,Hepatitis_B_virus,	Homo_sapiens_(clone_pcAL-36)_mRNA_fragment_with_a_proviral_hepatitis_B_insertion_and_a_mitochondrial_URF4_homologous_sequence	1999	1895	1	241	241	Homo sapiens isolate ESP_19_00000071 mitochondrion, complete genome	4e-87	0.9247	Trimmed	Host genomes scrutiny	AACCTATTTAGCTGGGCCCGAACCTTTTCCTCTGACCCCTAGCCAACCCCCCTCCTAATACTAACTACCTGACTCCTAGCCCCTCACAATGCATGGCAAGCCAACGCCACTTATCCGATGAACCACTATCACGAGAAAGACTCTACCTCTCTATACTAATCTCCCTACAAATCTCCTTAATTATAAGCATTCACAGCCACAGAACGTAATCATATTTTACANNTCTTCTTCGAAACCAC
NT	X72213	Viruses,Artverviricota,Revtraviricetes,Blubervirales,Hepadnaviridae,Orthohepadnavirus,Hepatitis_B_virus,	H.sapiens_genomic_DNA_with_integrated_fragment_of_HBV_DNA	2006	3995	1	1047	1047	Homo sapiens chromosome 17 clone VMRC59-249G24, complete sequence	0	0.9406	Trimmed	Host genomes scrutiny	AATTCTGTGCGTCTCTGATGCTTTGTCCTCCAGCCCCCACCCCCAGAAATCTCCCCCTNNNGCAAAGACCCCCAGCTTTTCTCCCCAAGAGGGGCCTGAATCCCACCCCCCTTCCATGACTCCACCTTATCCCTCCACCCCCCATTTCCAGCACCGATTTGCCCCCCAAGCCTAGCAGACGTGAGGGTGGAGGGGGCCTGGCTACCCCTTACTCTGCAACAGTCTGGACCCTCCCACGAGTAGGTAACCAGGCCTCCTGCCTCTCTGGGGCCTCCAGGCTACTCAGGGCCAGACCCAATCAATCTTCAGAGCCAGCCCCAGACGAGGAAANTGGCTCACCCCACCTGTCACCACCTTCTGACAGGCTCTGGGGATAGATAATCTTTTTATTTTTTCTTC…
NT	X72213	Viruses,Artverviricota,Revtraviricetes,Blubervirales,Hepadnaviridae,Orthohepadnavirus,Hepatitis_B_virus,	H.sapiens_genomic_DNA_with_integrated_fragment_of_HBV_DNA	2006	3995	3748	3995	248	Homo sapiens chromosome 17 clone VMRC59-249G24, complete sequence	4e-119	0.996	Trimmed	Host genomes scrutiny	GTTTCCTCTTTCCCCAGCCTGCCCACCCCCCTGTCTCCGACCTCCTGCCTTCCTCGAGGTCAAGGTGAGAAGTCTCGGGACGGATTCCAGCTCCAGCCCCGGCGTCTTTGCACATTCCTCCATCTGGGGTACCTCGTGGTCTGTCTTACAAGAAGAGCTCAGGCTGAAACATAAACTTGTAAATAGTAGAAGCAAATGTGTAAATTTTAACGTAAGCCTCTAGAACTTGAGATCGTAATCACCTGCAG
NT	K02606	Viruses,Cossaviricota,Papovaviricetes,Sepolyvirales,Polyomaviridae,Betapolyomavirus,Macaca_mulatta_polyomavirus_1	Rat_cellular_DNA_adjacent_to_right_side_of_insertion_site_for_SV40,(1-580)	1999	1333	1	580	580	Rattus norvegicus Rat/SV40 DNA recombination junction, clone pEM2	0	1	Deleted	Host genomes scrutiny	TTTTACTCTGATGTTGCTACTGAGAATTTTGTTGTTGTTGTTGTTGGTGGTTTTTAAAGACAGTCTCACTATGTAGTCCAGGCTGGCCTGGAACTTGCTCTGTAGGGTAAGCTGGCCATGAACTCAGTTTGTATCCAGTAGCTAGAGTGAGTCCTTGAACTTGGTCCTCCTGCCTTTGCCTCTCAACTGCTGGCAGCTACTGAGAAACTTAACTTAATCTCATTGCTTTTTTCTCTGACTTTTTTTAGAATTGGTTTTTAATCTTAATACTCTATGGTGCATTCCTATCTATCTATCTATCTATCTATCTATCTATCTATCTATCTATCTATCACCTATCTCTCTTATATATCTGTACCCTGTACTTTTTCAGCTTTTTATTATGGGGCTCACGCACAT…
NT	AJ421990	Viruses,,,,,,Agaricus_bisporus_virus_X,	Agaricus_bisporus_virus_X_genomic_RNA,_band_VX3DMR	2002	665	61	634	574	Pseudomonas extremaustralis strain DSM 17835 genome assembly, chromosome: I	0	1	Deleted	Host genomes scrutiny	GTTTTTCCTGGGTCATGCCTGGCCGCCATTGCTCGTGCGGCTTGAATTGGATGGTGGTTTCGAACATTTCCAAAGGTGCGGGGTCAGTCGCGGTTTCAGCGCGGCCGGCTTTTCCGAATACGTGTTCGACCTCTGGAACTGTCTTTATCAGACGGTCAGTCTGTTGAAGCAGTTGCGCGGCCTTCTGAGCCGATAATCCCGGCAGAGCTGATGGCATATAGAGCAGGTCCCCTTCGTCCAGCGGGGGAAGAAACTCACCACCCAGACGAGAGATCGGCCACAACGCGCTGACAAAGACCAGCAACGCAACCAGCAGTGTTACTTTGGGTCGACGTAATACGGCGTCCAGAGCGGGCTCGTAGATCCGGATCAGCCAGCGATTTAGCGGATTCTGTTGCT…
NT	K02606	Viruses,Cossaviricota,Papovaviricetes,Sepolyvirales,Polyomaviridae,Betapolyomavirus,Macaca_mulatta_polyomavirus_1	Rat_cellular_DNA_adjacent_to_right_side_of_insertion_site_for_SV40,(748-1333)	1999	1333	2	586	585	Rattus norvegicus Rat/SV40 DNA recombination junction, clone pEM2	0	1	Deleted	Host genomes scrutiny	CCCTTCTTTTGAGTTTTTATGTGTCTTTTCTTTTTATAAATTTCTAAAGTCAACGTAAAAAGCATTGGATTTGATTACAGCATGTTTTTCTTTTATTAAAAATATTGAGGCTTTTAACTCTTTAGAGACAATAAACCCAATAAGCATTAGCATAAATACCAATTCTTAGAACAATACATTTTCAAACACAGAAACATTTACTGAAAAAAGGAACTTTTTTGCATCTTTATAAATCTGCTCTATTCTAGCTTATAAGGTAAATGCTTTAGGCTCATGTCCAATTTATATTCAATGTTTGTTGATGTCTGCAATCTATGAGGAAAATCTAACCTCACAAAGGTGCATGGTTTAGAAACAGAAAGTTTGACTTTGGTTTTGTTGTTGTTTGGATAGTGGTCT…
NT	AH002415	Viruses,Cossaviricota,Papovaviricetes,Sepolyvirales,Polyomaviridae,Betapolyomavirus,Macaca_mulatta_polyomavirus_1,	simian_virus_40/low_reiteration_frequency_monkey_dna_joint_in_variant_1103	2016	489	232	328	97	Waddlia chondrophila 2032/99 annotated genome fragment, clone 1103163150244	4e-38	0.9794	Deleted	Host genomes scrutiny	TAGTGAAAGGCTTCTTGAAGGGAAAGATGTAACTGTGTGAGATGAATTAACAGAACACAGAACAGTTTCTCAGAAAGCTTCTTTCCAGTTTTGAACG
NT	K01103	Viruses,Cossaviricota,Papovaviricetes,Sepolyvirales,Polyomaviridae,Betapolyomavirus,Macaca_mulatta_polyomavirus_1,	SV40_variant_genome_ev-1110,_viral_DNA/African_green_monkey_DNA_(homologous_to_nearly_2_tandem_repeats_of_alpha-component_DNA)_junction	1993	435	98	186	89	Waddlia chondrophila 2032/99 annotated genome fragment, clone 1103163150279	2e-35	0.9888	Deleted	Host genomes scrutiny	TAACTCTGTGAGATGAATTAACAGAACACAGAGCATTTTCTCAGAAAGCTTCTTTCCAGTTTTGAACGGAAGATATTTCCTTTTTCACC
NT	K01001	Viruses,Cossaviricota,Papovaviricetes,Sepolyvirales,Polyomaviridae,Betapolyomavirus,Macaca_mulatta_polyomavirus_1,	Simian_virus_40_(defective_variant_in_1449)_with_monkey_alu-type_insert	1993	220	32	188	157	Homo sapiens isolate CHM13 chromosome 20	5e-52	0.9103	Deleted	Host genomes scrutiny	TCTCTACTAAAAATGCAAAAATTAGCTGGGTGTGGTGGCATGCACCTGTAATCCTAGTTACTGGGGAGGCTGAGGCAGGAGAATTGCTTGAACCACGAGGTGGAGTTTGTAGTGAACCAAGATCACACCATTGTACTCCAGCCTGGGCGACAGAGAG
NT	K01100	Viruses,Cossaviricota,Papovaviricetes,Sepolyvirales,Polyomaviridae,Betapolyomavirus,Macaca_mulatta_polyomavirus_1,	SV_40_variant_genome_ev-2102_DNA/African_green_monkey_DNA_(Alu-like_repeats)_junctions	1993	764	48	283	236	Homo sapiens BAC clone RP11-792D21 from 4, complete sequence	7e-91	0.9237	Deleted	Host genomes scrutiny	GCCGGGCACAGTGGTTCATGCCTATAATCCTAGCACTTCAGGAGGCCAAGGTGGATGGATCACCTGGGGCCAGGGGTTCGAGACCAGCCTGGCCAACATGGTGAAACCCTGTCTCTACTAAAAATACAAAAATTAGTCGTGTGTGGTGGTGGGCTCCTATAATCCTAGCTACTTGGGAGGCTGAAGCAGGAGAATTGCCTGGACCCGGAGGACAGATGTTGTAGTGAGCCGAGATT
NT	K01715	Viruses,Cossaviricota,Papovaviricetes,Sepolyvirales,Polyomaviridae,Betapolyomavirus,Macaca_mulatta_polyomavirus_1,	Simian_Virus_40/African_green_monkey_6th_passage_variant_ev-2101	1993	629	293	583	291	Human chromosome 14 DNA sequence BAC R-313C4 of library RPCI-11 from chromosome 14 of Homo sapiens (Human), complete sequence	1e-114	0.9317	Deleted	Host genomes scrutiny	GAGAGAAGTTACAGCTTTACAATACTGCCTTCTAATCAAGAAAATGATGCATTTCTACATTGATTCAAGTTTCCTTTAATTTCTCCCAATAATATAACAAGTATGTATTCAGAGGTTTTAGAACATCCTTCATTAGATTTATTAGTATTCCAGCAAAGCATTTTATAGACCTTGGGATAGTGGAATATCATAATCTCTTTTATGACCTCAAGAGATAGCTGCACCTACAGACTCAGAAATAATATGATATTTGTCATAAGATATTAGTAGATTTTTTAATAAGAAACTAAA
NT	K01716	Viruses,Cossaviricota,Papovaviricetes,Sepolyvirales,Polyomaviridae,Betapolyomavirus,Macaca_mulatta_polyomavirus_1,	Simian_Virus_40/African_green_monkey_13th_passage_variant_ev-1101	1993	400	49	272	224	Human DNA sequence from clone RP11-555G22 on chromosome 13, complete sequence	7e-97	0.9682	Deleted	Host genomes scrutiny	CTCATAACTTACACCGAGATAAATTTCATATGGATCAGAGATTTAAATGTAAAACCATTAAAAACCTAAGACGCCATAGGGGAATGTTTTTATAATCTTTAATTACAAAAGGCCTTTGCAACTTAGGAGTTATAGAAGTAATAAATTGATGAGCTTGATTCCCTACAAATGGAAAATGTTGGTGTGGCATTACTGCCATAAGGAAAGTCAAAAAACAAATAGCA
NT	AY397620	Viruses,Duplornaviricota,Resentoviricetes,Reovirales,Reoviridae,Orbivirus,Bluetongue_virus,	Bluetongue_virus_isolate_10_5'_UTR	2004	290	53	227	175	Mycoplasmopsis bovis strain NADC59 chromosome, complete genome	2e-84	1	Deleted	Host genomes scrutiny	GAATGACAGATGGTGCATGGTTGTCGTCAGCTCGTGTCGTGAGATGTTCGGTTAAGTCCTGCAACGAGCGCAACCCTTATCCTTAGTTACTACCATTTAGTTGAGCACTCTAAGGAGACTGCCCGAGTAATCGGGAGGAAGGTGGGGACGACGTCAAATCATCATGCCTCTTACG
NT	K02606	Viruses,Cossaviricota,Papovaviricetes,Sepolyvirales,Polyomaviridae,Betapolyomavirus,Macaca_mulatta_polyomavirus_1,	Rat_cellular_DNA_adjacent_to_right_side_of_insertion_site_for_SV40	1999	1333	581	747	167	Rat cellular DNA adjacent to right side of insertion site for SV40	5e-78	1	Trimmed	Host genomes scrutiny	TGGAGAGATGGCTCAGCGGTTAAGAGCACTGACTGCTCTTCCAGAGGTCCTGAGTTCAAATCCCAGCAACTACATGGTGGCTCACACAACCAATGCCCTCTTCTGGTGTGTCTGAAGATAGCTACAGTGTACTTATGTATAATAAATAAATAAATATTAAAAAAAAA
NT	AF038616	Viruses,Cossaviricota,Papovaviricetes,Sepolyvirales,Polyomaviridae,Betapolyomavirus,Macaca_mulatta_polyomavirus_1,	Simian_virus_40_strain_K661,_complete_genome._	2004	5147	2445	2663	219	Mus musculus C57BL/6N DNA, targeted Itpa gene allele with LacZ/Neo cassette	3e-108	1	Trimmed	Host genomes scrutiny	AGACATGATAAGATACATTGATGAGTTTGGACAAACCACAACTAGAATGCAGTGAAAAAAATGCTTTATTTGTGAAATTTGTGATGCTATTGCTTTATTTGTAACCATTATAAGCTGCAATAAACAAGTTAACAACAACAATTGCATTCATTTTATGTTTCAGGTTCAGGGGGAGGTGTGGGAGGTTTTTTAAAGCAAGTAAAACCTCTACAGATGTG
NT	M13258	Viruses,Cossaviricota,Papovaviricetes,Zurhausenvirales,Papillomaviridae,,Human_papillomavirus,	Human_papillomavirus_type_16/human_cervical_cell_DNA,_left_junction	1993	431	1	151	151	Homo sapiens Human DNA/HPV-16 insertion site, 5' flank, clone H022	2e-69	1	Deleted	Host genomes scrutiny	AGTCTCCAAACCTGAACTGTGATTATAAAGGGCATTTATAAACTTTCCCTCAAAGATAGGACATTTGCCCATGTAATCATGCCATCTTTAAAAGCATCACTCTAAATTATTTAGGTGACTTCTAACTTTGCCCAGTACTCTGTCCCACAGC
NT	Y14591	Viruses,Cossaviricota,Papovaviricetes,Zurhausenvirales,Papillomaviridae,Alphapapillomavirus,Alphapapillomavirus_7	Viral-cellular_fusion_mRNA_with_Human_papillomavirus_type_68_E6_and_E7_genes,_and_Homo_sapiens_APM-1_gene,(2916-4618)	2008	1703	1	1698	1698	Homo sapiens zinc finger and BTB domain containing 7C (ZBTB7C), transcript variant 9, mRNA	0	1	Deleted	Host genomes scrutiny	TTTTTTTTTTTTTTTCCTCTCTTTTAAAGTCTGGTTCAGCCCCAATCACTTGGCTGATGGGGGGGAACACGGGGGCACGTTGGCTGGTGGACATGGGCATGCTTCAGAGAAAAGTGTCTGAAACGAAGACAGGAATCTGAGAGGCGGCTGCCCAGGCAGATGACTTCTGAGAACAGAGGGTGTGTGTAGCAATCCTGCTGGCTGGAGTGGCATCCGGTGGTGTGAAGAATCAGGGGGTCTCTTCTGGAGAGTTGTGAGAGGGACAGAGTCTGTGCTCTTCTCTGGCCTTTTTGTTTGTTGTGTTTTTGCTCAGGAAAAAGCCAAGGCAACAGGAAGAGCTGAAGTCTCTTTGTGCCCATAGCACAGGGATTGGGGACTCCAGCCCTGGGCTCTCCCTGG…
NT	FR751040	Viruses,Cossaviricota,Papovaviricetes,Zurhausenvirales,Papillomaviridae,Alphapapillomavirus,Alphapapillomavirus_7,	Human_papillomavirus_type_68b_DNA_integrated_into_human_chromosome_18	2016	13286	1	186	186	Homo sapiens isolate CHM13 chromosome 18	3e-88	1	Trimmed	Host genomes scrutiny	ACACACCAATGGAGAGGAGTGCCACCGCAGATGGCTGGCACCCTGGCCGGGTTGGCCATGGAAGTCTGCGGCAGGCAAATCAAATGGTGCCCCTTCAAGCTGTTGTTCTTTAATTATTTTTTCATCCTTTATTTTCTAGGGGGCAGTGGGGGGAGACTTGTTTTCTTTTAAGAAAAGTTGCACACC
NT	Y14591	Viruses,Cossaviricota,Papovaviricetes,Zurhausenvirales,Papillomaviridae,Alphapapillomavirus,Alphapapillomavirus_7,	Viral-cellular_fusion_mRNA_with_Human_papillomavirus_type_68_E6_and_E7_genes,_and_Homo_sapiens_APM-1_gene	2008	4618	835	2915	2081	Homo sapiens zinc finger and BTB domain containing 7C (ZBTB7C), transcript variant 9, mRNA	0	0.9995	Trimmed	Host genomes scrutiny	GAAGGGCTCTGGCTGAGAACATGGCCAATGACATTGATGAGCTCATTGGCATTCCCTTCCCCAACCACAGCAGTGAGGTCCTGTGCAGCCTCAATGAGCAACGGCACGATGGCCTGCTGTGTGACGTGCTCCTGGTGGTGCAGGAGCAGGAGTATCGGACCCACCGCTCCGTCCTGGCTGCCTGCAGCAAGTACTTCAAGAAGCTTTTCACAGCCGGCACCCTAGCCAGCCAGCCCTACGTCTATGAGATCGACTTTGTCCAGCCTGAGGCTCTGGCTGCTATCCTGGAGTTCGCCTACACCTCCACGCTCACCATCACCGCTGGCAATGTCAAGCACATCCTCAACGCAGCCAGGATGCTGGAGATCCAGTGCATCGTGAACGTGTGCCTGGAGATCA…
NT	X94741	Viruses,Cossaviricota,Papovaviricetes,Zurhausenvirales,Papillomaviridae,Alphapapillomavirus,Alphapapillomavirus_9,	Human_papillomavirus_type_16_DNA_for_integration_site_of_deleted_allele	2004	3036	1	2201	2201	Eukaryotic synthetic construct chromosome 13	0	0.9815	Deleted	Host genomes scrutiny	TGAGGTCAAGAGATCGAGACCATCCTAGCTAACATGGTGAAAACCTGTCTCTACTAAAAATATAAAAGATTACGTGGGTGTGGTGGCGGGTGTCTGTATTCCCAGCTACTTGGGAGGGTGAGGCAAGAGAATTGCTTGAACGGGGGAGGCAGAAGTTGCAGTTAGTTGAGATCGCACCACTGCATTCCAGCCTGGGGCGACAGAGCGAGACTCCATCTCAAAAAAAAAAAAAAAAAAAAAAAAGAATTCCAAAACCTGTGTCCCTATTGACCCTACAGAATGGAACAAATGCACAAAGTTGTAAGAACAAGCTGTCTGTTTCTATGTGGCTTATAGTAGCAAAAATTACAAACACCCCAATTGTCCATAAGCTGGGAATTAATAAAATACATGATTTGT…
NT	AF001599	Viruses,Cossaviricota,Papovaviricetes,Zurhausenvirales,Papillomaviridae,Alphapapillomavirus,Alphapapillomavirus_9,	Human_papillomavirus_type_16_integrated_SiHa_HPV-16_variant,_replication_protein_gene,_complete_cds,_and_flanking_cellular_sequence	2010	3531	3130	3531	402	Human DNA sequence from clone RP11-245E3 on chromosome 13, complete sequence	0	0.9876	Trimmed	Host genomes scrutiny	CCACTATGAAAAGTTACCAGAACTTTCAACCCCTTATTTTCCAGTTGCAGAGCCCAAGCTACCTCAACTGTCCCTTACTGCCATGACTGAGCCACAAGACGTGGCATCCTCAAACTGGGGACTATATTTCCAGGCTTCCGAAGAACTCACTAGAACAACCTAATTCATAAAATATTCCATAGCTGTGATAAGTGTGAATCCGGTGGAATTACAATGAGAATTTAGATATATATAAGTATAGTAGACATACTGGGTTATCTGAGGTGTCCTTCATTGGGATTCCCTTATCCCCACCACTAGTCACAGAAGCAGGTTCCTAACAGTCATCTTTAGACATTGTGACAATGCCCAATAGGCTCCAGTCTTATCTGTCCAGGGTTAGTCAGCTAAGCTGAGCAG…
NT	D00735	Viruses,Cossaviricota,Papovaviricetes,Zurhausenvirales,Papillomaviridae,Alphapapillomavirus,Alphapapillomavirus_9,	Human_papillomavirus_type_16_genes_for_E6_protein,_E7_protein,_E1-E4_fusion_protein,_partial_and_complete_cds	2016	1154	850	1154	305	Homo sapiens chromosome 10 clone RP11-492B17, complete sequence	6e-104	0.9954	Trimmed	Host genomes scrutiny	ATGATAGCAGGAGGCCAGGCGTGGTGGCTCACACCTGTAATCCCAGCACTTTGGGAGGCTGAGGTGGGAGGATCTCTTGAGCCCAGGAGTTCAAGATCAGCCTGGGCAACATAGAGAGATCCCCATCTCTACAAAAAATATAAAAATTCACCAGTTGTGGTGGCGTACACCTGTGGTCCCAGCTACACAGGAGGCTGACGTGGAAGGATGGCTTGAGC
NT	HE984505	Viruses,Cossaviricota,Papovaviricetes,Zurhausenvirales,Papillomaviridae,Alphapapillomavirus,Alphapapillomavirus_9,	Human_papillomavirus_type_16_proviral_3'_integration_site,_DNA_junction_sequence_0841_DJ1	2013	297	187	297	111	Homo sapiens BAC clone RP11-326D7 from 2, complete sequence	4e-49	1	Deleted	Host genomes scrutiny	CCCGTCTTTACTAAAAATACAAAAATTAGCTGGGCCTGGTGGCAGGCGCTTGTAATCCCAGATACTTGGGAGGCTGAGGCAGGAGAATCACTTAAACCCAGGAGGCAGAGG
NT	HE984507	Viruses,Cossaviricota,Papovaviricetes,Zurhausenvirales,Papillomaviridae,Alphapapillomavirus,Alphapapillomavirus_9,	Human_papillomavirus_type_16_proviral_3'_integration_site,_DNA_junction_sequence_0841_DJ3	2013	310	106	310	205	Human DNA sequence from clone RP11-474L7 on chromosome 13, complete sequence	1e-98	1	Deleted	Host genomes scrutiny	CAGCATCAAAAGAAGGTGGAAGTAAGAATAAATAAAGTCCACATATGGGTAAAGTTTTAATTTTAGCATGATGATGAAAGAATAAAGAAGAAATGTACATATTCATTTAATAAGTGTTTATACATCATCTACTCAGGCTCAACAGTGGGGCCAGTGCTGAGGAAACTGAGGTGCCCTCAGAGGGGTAACAATCTCACTGGGAAGG
NT	HE984513	Viruses,Cossaviricota,Papovaviricetes,Zurhausenvirales,Papillomaviridae,Alphapapillomavirus,Alphapapillomavirus_9,	Human_papillomavirus_type_16_proviral_3'_integration_site,_DNA_junction_sequence_1509_DJ1	2013	244	64	169	106	Homo sapiens chromosome 8, clone RP11-11A18, complete sequence	1e-44	0.9906	Deleted	Host genomes scrutiny	TTCAATTTAACCTTTTTCGGGGGTGGAAGAGGGGATAGGGGAAGTTTTATATGAATGTGAACATAAAGAAGAATGTGTATATGTGTACTTGTGTATGCATGTGACT
NT	HE984515	Viruses,Cossaviricota,Papovaviricetes,Zurhausenvirales,Papillomaviridae,Alphapapillomavirus,Alphapapillomavirus_9,	Human_papillomavirus_type_16_proviral_3'_integration_site,_DNA_junction_sequence_1686_DJ1	2013	241	56	241	186	Homo sapiens vacuole membrane protein 1 (VMP1), RefSeqGene on chromosome 17	3e-88	1	Deleted	Host genomes scrutiny	TGCCATCACACCCAGCTACTTTTTTAAACTTTTGTAGAGACAGGGTTCTCACTATGTTGCCCAGGCTGATCTCAAACTCTTGGCCTCAAGTCCTCCTGCCTCAGTCTCCCAAAGTGCTGGGATTACAAGCATGACCCATCACACCCAGCCTAAAATACAGATTTCTTGTCACATAAGTGATTTCCA
NT	HE984519	Viruses,Cossaviricota,Papovaviricetes,Zurhausenvirales,Papillomaviridae,Alphapapillomavirus,Alphapapillomavirus_9,	Human_papillomavirus_type_16_proviral_3'_integration_site,_DNA_junction_sequence_2085_DJ2	2013	229	79	229	151	Homo sapiens isolate CHM13 chromosome 16	2e-69	1	Deleted	Host genomes scrutiny	TACAGATGTGGGCCATCATGCCTGGCTAATTTTTGTTTTTGTTGTTGTTGTTGTTTGTTTTTTTGAGATGGAGTCTCACTGTGTCACCCAGGCTGGAGTGCAATGGCGTGATCTTGGCTCACTGCAACCTCCGCTTCCTGGGTTCAAGTGA
NT	HE984526	Viruses,Cossaviricota,Papovaviricetes,Zurhausenvirales,Papillomaviridae,Alphapapillomavirus,Alphapapillomavirus_9,	Human_papillomavirus_type_16_proviral_3'_integration_site,_DNA_junction_sequence_2319_DJ3	2013	335	82	335	254	Homo sapiens castor long variant (CAS11) mRNA, complete cds	5e-125	1	Deleted	Host genomes scrutiny	CAAAACTCCTTCCACAGACGCCCGGGGCCTGTGGCGGGTCACTGTCTGGGCAGATGCTCACAGCAGCACGTGGTGCCCACAGAGTTCAGGAGGCTCTGGTAGGGGCTGTTTTAGAAAATAACTGATTTCCTGTTGAATCAGGTACGCTCCGTGCGACCACTCCTCCCTCCCTGCTCCCTGTCCAGTTCGGGTGGTCCTGGCTTTCTGGCTGTGGGCAGCTGAGAGGACAAAAGAAAGGAAGAAAAAAGGGAAAA
NT	HE984535	Viruses,Cossaviricota,Papovaviricetes,Zurhausenvirales,Papillomaviridae,Alphapapillomavirus,Alphapapillomavirus_9,	Human_papillomavirus_type_16_proviral_3'_integration_site,_DNA_junction_sequence_2707_DJ1	2013	221	50	221	172	Homo sapiens isolate CHM13 chromosome 17	9e-81	1	Deleted	Host genomes scrutiny	GCTGAGGGAGAATGAAATGGTGATGGGATGTGAACCGTGCCTCCCAGGCTTAGCCTTCTCCTGAGCAGGTGTCCCCTCCTGAAGGGGAAGGGGTAAGAAGCGCCAGCCCAGCCTACTCTGCCATAGCAGGGCTGACCTAGAATCTCTGGACAGAGTGTATGAGGGCTGGGAA
NT	HE984537	Viruses,Cossaviricota,Papovaviricetes,Zurhausenvirales,Papillomaviridae,Alphapapillomavirus,Alphapapillomavirus_9,	Human_papillomavirus_type_16_proviral_3'_integration_site,_DNA_junction_sequence_2882_DJ1	2013	270	94	267	174	Homo sapiens BAC clone RP11-707K3 from 2, complete sequence	8e-82	1	Deleted	Host genomes scrutiny	AAAGAATTACATTATGTATCATCAATTAAGAAATACAATTATATAAAGACCCATTTGTATCAGTCTTATATTTAGATTTCCTTTTCAGACAAGGGGGTTTTTAACAGCATTGATTTTCAGTAATAAACCAATTACAGGTTCTTACCACATTGCTAAGATACTGGATGAAAAGTT
NT	U27867	Viruses,Peploviricota,Herviviricetes,Herpesvirales,Herpesviridae,Cytomegalovirus,Cercopithecine_betaherpesvirus_5,Stealth_virus_1	UNVERIFIED_ORG:_Stealth_virus_clone_C16290_T3	2018	556	127	316	190	Cloning vector pBM020, complete sequence	2e-70	0.9105	Deleted	Vector sequence scrutiny	CCATTCGCNATTCAGGCTGCNCAACTGTTGGGAAGGNCGATNGGTGCGGGCCTCTTCGCTATTACGCCAGCTGGCGAAAGGGGGATGTNCTNCAAGTCGATTAAGNTGGGTNACNCCAGGGTTTTCCCAGTCNCGACGTTGTAAACCGCCGCCCAGTGAGCGCACGTAATACGACTCACTATANGACGAA
NT	HE984542	Viruses,Cossaviricota,Papovaviricetes,Zurhausenvirales,Papillomaviridae,Alphapapillomavirus,Alphapapillomavirus_9,	Human_papillomavirus_type_16_proviral_3'_integration_site,_DNA_junction_sequence_3427_DJ1	2013	236	50	236	187	Homo sapiens BCL2 like 14 (BCL2L14), RefSeqGene on chromosome 12	3e-87	0.9947	Deleted	Host genomes scrutiny	CTAGTCCTCTGTACCAGACACCAATATAAAAGAAGGAGGCTAGGCGCAGTGGCTCATGCCTGTAATTCCAGCACTTTGGAAGGTTGAGGTGGGCAGATCATAAGGTCAGGAGTTCAAGACTAGCCTGGCCAACATAGTGAAAACCCGTCTCTACTAAAGATACAAAAAATTAGCCGGGCATGGAGGC
NT	HE984554	Viruses,Cossaviricota,Papovaviricetes,Zurhausenvirales,Papillomaviridae,Alphapapillomavirus,Alphapapillomavirus_9,	Human_papillomavirus_type_16_proviral_3'_integration_site,_DNA_junction_sequence_4749_DJ1	2013	238	80	238	159	Homo sapiens isolate CHM13 chromosome 18	9e-74	1	Deleted	Host genomes scrutiny	TTCTTGTCTTTGCCATATTTTGGTATCAGGATGATACAGGTTTTGTTGAGTGAATTAGGGAGGAACATGTTTTCCTAGATTTTCTGAATAATTTCAGTAAGATTGGTAGAATCTCTTCTTTGTATGTCTTGTAGAATTTGGCTGTGAATCAGTCTGGCC
NT	U27974	Viruses,Peploviricota,Herviviricetes,Herpesvirales,Herpesviridae,Cytomegalovirus,Cercopithecine_betaherpesvirus_5,Stealth_virus_1	UNVERIFIED_ORG:_Stealth_virus_clone_C16290_T7	2018	535	88	389	302	Cloning vector p57-V5+NeoR, complete sequence	1e-120	0.9338	Deleted	Vector sequence scrutiny	TGACCGAGGAANCGGAAGANCNCCCAAAACCCCAAACCNNCCTCTCNCCGCGCGTTGGCCGGATTCATTAATNCAACCTGGCCCGACAGGTTTNCCGACTGGAAAGCGGGCAGTTGAGCNCAACGCAATTAATGTGAGTTAGCTCACTCATTAGGCACCCCAGGCTTTACACTTTATGCTTCCGGCTCGTATGTTGTGTGGAATTGTGAGCGGATAACAATTTCACACAGGAAACAGCTATGACCATGATTACGCCAAGCGCGCAATTAACCCTCACTNAAGGGAACAGAAGCTGGAGCTCC
NT	HE984564	Viruses,Cossaviricota,Papovaviricetes,Zurhausenvirales,Papillomaviridae,Alphapapillomavirus,Alphapapillomavirus_9,	Human_papillomavirus_type_16_proviral_3'_integration_site,_DNA_junction_sequence_5189_DJ3	2013	242	138	240	103	Homo sapiens chromosome 8, clone RP11-327N12, complete sequence	1e-44	1	Deleted	Host genomes scrutiny	ACAGCTTTGGGAGGCCAAGGTGGGCAGATCACGAGGTGAGGAGATTGAGACCATCCTGGCTAACATGGTAAAAACCCATCTCTACTAAAAATACAAGAAATTA
NT	HE984565	Viruses,Cossaviricota,Papovaviricetes,Zurhausenvirales,Papillomaviridae,Alphapapillomavirus,Alphapapillomavirus_9,	Human_papillomavirus_type_16_proviral_3'_integration_site,_DNA_junction_sequence_5234_DJ1	2013	240	89	238	150	Homo sapiens isolate CHM13 chromosome 18	9e-74	1	Deleted	Host genomes scrutiny	AAACCCCGTCTCTACTAAAAATACAAAAATTAGCTGGGTATGGTGGCAGGCGCCTGTAGTCCCAGCTACTCAGGAGGCTGAGGCAGGAGAATTGCTTGAACCCAGGAGGCAGAGGTTGTAGTGAGCCGAGATCGCACCACTGCACTAAGC
NT	HE999548	Viruses,Cossaviricota,Papovaviricetes,Zurhausenvirales,Papillomaviridae,Alphapapillomavirus,Alphapapillomavirus_9,	Human_papillomavirus_type_16_proviral_3'_integration_site,_DNA_junction_sequence_4793_DJ3	2013	302	91	302	212	Human DNA sequence from clone RP11-230L22 on chromosome 9, complete sequence	2e-102	1	Deleted	Host genomes scrutiny	TGGCTGTCTAAATAGACTGTTTACTGAGGTTTGTTTGTATACCACTTGTCTCTTCTCGGTAGCAGAATTTTGGTTTTATTTTATTGGGCAGATGTTGTTAAACTTAGAATTTTTCAGCAACAGGGAAGTGATGAAATGTTTACAATGCTAGTCTATAAATATAAAAAAAGTCTATTGTTGTTATTCAACATTTGTTAAGCGCCCACAGAGTG
NT	D26561	Viruses,Cossaviricota,Papovaviricetes,Zurhausenvirales,Papillomaviridae,Betapapillomavirus,Betapapillomavirus_1,	Human_papillomavirus_type_5b_proviral_genes_for_L1_protein,_E6_protein,_E7_protein,_E1_protein,_partial_and_complete_cds	2005	8852	4697	8852	4156	Homo sapiens chromosome 10 clone RP11-396D16, complete sequence	0	0.999	Trimmed	Host genomes scrutiny	GCATGCAATTTTAACTTATATTATGGGCTGTTGCCTTCTGATATACTTAGTTCTCTAAAGAAAATAATACAAACGTGTACATCATACATAAGCAAACAAAAGCAAACTACTGACACTATCCTAGCTGATCCCAGAGGTGGGGGAGAAACCCTTCTGCTGGTGGTTGGAGCAGGAAGCAGGATTCACCTATTACCTTGTTCAAGGAAAGTGTTTATTGCCTTCTGAACAATGACAGTAATTAGTGACAAAATTCACCTTCTTCCTTGAGTTACAGCCTTTGCCCCTCTGACTGAAGAAAAAGCCCTGAAAGCAATTCCCAAATAGGGCTTGTACGACACATGAGGCAACTGGTAAGAAACACATGTTCTGACCCAAAGCTGACATGTATTACAATTTAAA…
NT	D26561	Viruses,Cossaviricota,Papovaviricetes,Zurhausenvirales,Papillomaviridae,Betapapillomavirus,Betapapillomavirus_1,	Human_papillomavirus_type_5b_proviral_genes_for_L1_protein,_E6_protein,_E7_protein,_E1_protein,_partial_and_complete_cds	2005	8852	1	1382	1382	Homo sapiens FOSMID clone ABC27-925B3 from chromosome 10, complete sequence	0	0.9993	Trimmed	Host genomes scrutiny	TTCCTTTTTTGGTCTTTTCTTTTTGATTTATTAGGCAATTTTAAATAGTTTGATTACTACTTCTTTCTGTGTTATATGCACTGTCAATCTGTTCTTCCCTTCAATGGCTGGTTTGTTGTTTTTACCTCAGAACATTGCGGTCAAGTGTTTCAGAGGTTAAACTCTATTTGTATATTTATTGCCTTTATGACTTGTACTTTTTCTTTATGGCCTGATTTCGATAATTCTTTTCTCCTTCACAGACCTAAAGAGCTTTTTCTATATTTTCTTCTACAATGTTGAAGTTTTATTTTTTACATTTAATTTCACATTGAGTAAAATTTATTTTTTATCTGTTGTGAACTAGAGATCTGCCTTTTCCATGTGGATATCCAACTTCCCAGGAATATTGAAAGAGAA…
NT	DQ675456	Viruses,Cossaviricota,Quintoviricetes,Piccovirales,Parvoviridae,Protoparvovirus,Ungulate_protoparvovirus_1,Porcine_parvovirus	Porcine_parvovirus_strain_SR-1,_complete_genome	2006	4875	1	313	313	Sus scrofa scrofa breed NS chromosome 17	9e-41	0.9558	Trimmed	Host genomes scrutiny	CCAGTTGGTAGTAGCTCCAATTCGGCCCCTAGTCTGGGAATCTCCATATGCCGAGGGTGCTGCCCTAAAAAGACAAAAGACCAAAAAATAAAATAAAAACAAAAACAAACAAAAACCCAAAGTTCTTAGTCCATGATAAATGAGTTATAAGGTTCAGTTATTACTTTTTAATATCATAATTACTCTTATCCAGATTAAGATCATGATCTTCTGGAGTCATCTAATTCCCTTCCTTGTAATTCTAGTTTTCTCCAAGCACTCTTTTCATTGCCTGAGTGGATTTTTCACCTAGACAGATGCTCAGCAAGGCTGA
NT	KC415249	Viruses,Cressdnaviricota,Arfiviricetes,Cirlivirales,Circoviridae,Circovirus,Porcine_circovirus,	Porcine_circovirus_isolate_HN6-1_truncated_complete_genome	2013	839	553	750	198	Bos mutus isolate yakQH1 chromosome 20	6e-27	0.7524	Trimmed	Host genomes scrutiny	TCTCCCCTGAACTCCAGACTCAAATGCCCGCTGCCTCCTATGTATTTCATATAAAAGATATTTCTACTGAACAGGACCAAAACAGAACTCTTCATTCTCTCTGTTTCTCATCCTTCAAGGTGCTTCTTTCTTATCTTTCTCTTTCAATTGATGATGCCGGGATCCACTTCATTGCTCAGATAAAAATTTACAAGTCAT
NT	MF094128	Viruses,Duplornaviricota,Resentoviricetes,Reovirales,Reoviridae,,High_Island_virus,	High_Island_virus_S1_gene,_partial_cds	2018	4514	1	623	623	Aspergillus flavus strain K49 chromosome 7	1e-72	0.9938	Trimmed	Host genomes scrutiny	CCTGGGTATAGGGGCGAAAGACTAATCGAACCATCTAGTAGCTGGTTCCCTCCGAAGTTTCCCTCAGGATAGCTGGCGCTCTCGCAGACCCNGACGCACCCCCGCCACGCAGTTTTATCCGGTAAAGCGAATGATTAGAGGTCTTGGGGCCGAAACGATCTC
NT	AF174647	Viruses,Duplornaviricota,Resentoviricetes,Reovirales,Reoviridae,Orbivirus,Bluetongue_virus,	UNVERIFIED:_Bluetongue_virus_PSMCH1_gene,_complete_cds	2016	1240	1	1232	1232	Pongo abelii chromosome unknown clone CH276-60G14, complete sequence	0	1	Deleted	Host genomes scrutiny	GCACCTGAGAGATCCCCTCATAATTTCCCCAAAGCGTAACCATGTGTGAATAAATTTTGAGCTAGTAGGGTTGCAGCCACGAGTAAGTCTTCCCTTGTTATTGTGTAGCCAGAATGCCGCAAAACTTCCATGCCTAAGCGAACTGTTGAGAGTACGTTTCGATTTCTGACTGTGTTAGCCTGGAAGTGCTTGTCCCAACCTTGTTTCTGAGCATGAACGCCCGCAAGCCAACATGTTAGTTGAAGCATCAGGGCGATTAGCAGCATGATATCAAAACGCTCTGAGCTGCTCGTTCGGCTATGGCGTAGGCCTAGTCCGTAGGCAGGACTTTTCAAGTCTCGGAAGGTTTCTTCAATCTGCATTCGCTTCGAATAGATATTAACAAGTTGTTTGGGTGTT…
NT	MN626418	Viruses,Duplornaviricota,Resentoviricetes,Reovirales,Reoviridae,Rotavirus,Rotavirus_A,Rabbit_rotavirus	Rabbit_rotavirus_A_isolate_RRVA/L232_nonstructural_protein_3_(NSP3)_gene,_partial_cds	2020	1201	1023	1175	153	PREDICTED: Rattus norvegicus choline kinase alpha (Chka), transcript variant X7, mRNA	5e-52	0.9156	Trimmed	Host genomes scrutiny	TTGTATTTTTAGGTAAAGTGACTTGTTTTGGAGAGAGCACCATTAGACAGGGAAAGGACTTCTGTTAGCTAACAACGTGTTAACTGTCTCCCTAAGATACAGTTAGAGCAGTAACAGCACAGGHGCCCCTATAGCCATTTAGGTTTTTGACAG
NT	AB469183	Viruses,Pisuviricota,Pisoniviricetes,Picornavirales,Picornaviridae,Enterovirus,Enterovirus_A,	Human_enterovirus_71_gene_for_polyprotein,_complete_cds,_strain:_EV71-GFP	2008	8170	755	1077	323	Cloning vector pMSCV-syn-Gephyrin.FingR-GFP, complete sequence	2e-166	1	Trimmed	Vector sequence scrutiny	GTGAGCAAGGGCGAGGAGCTGTTCACCGGGGTGGTGCCCATCCTGGTCGAGCTGGACGGCGACGTAAACGGCCACAAGTTCAGCGTGTCCGGCGAGGGCGAGGGCGATGCCACCTACGGCAAGCTGACCCTGAAGTTCATCTGCACCACCGGCAAGCTGCCCGTGCCCTGGCCCACCCTCGTGACCACCCTGACCTACGGCGTGCAGTGCTTCAGCCGCTACCCCGACCACATGAAGCAGCACGACTTCTTCAAGTCCGCCATGCCCGAAGGCTACGTCCAGGAGCGCACCATCTTCTTCAAGGACGACGGCAACTACAAGAC
NT	KY910034	Viruses,Duplornaviricota,Resentoviricetes,Reovirales,Reoviridae,Rotavirus,Rotavirus_C,	UNVERIFIED:_Rotavirus_C_isolate_RVC/Pig-wt/CAN/A5-36/2014/G6P4_outer_capsid_spike_protein-like_gene,_complete_sequence	2018	2444	1	289	289	Sus scrofa breed Fengjing mitochondrion, complete genome	3e-141	0.9931	Deleted	Host genomes scrutiny	AACATAGCACCCCTTGAGAAATAAAATGAACGAAAATCTATTTGCCTCTTTCATTGCCCCTACGATAATAGGACTACCTATTGTCACCTTAATTATTATATTCCCAAGCTTACTATTCCCAACACCCAAACGACTCATTAATAACCGCACAATCTCGATCCAACAATGATTAATCCAACTAACATCCAAACAAATAATAGCTATTCACAACCAAAAAGGCCAAACCTGATCACTAATACTTATATCTCTAATTATATTCATTGGCTCAACAAACATCCTAGGACCACTA
NT	D55717	Viruses,Duplornaviricota,Resentoviricetes,Reovirales,Reoviridae,Rotavirus,Rotavirus_C,Porcine_rotavirus	Porcine_rotavirus_mRNA_for_RGD-containing_collagen_associated_protein,_complete_cds	2008	2819	629	794	166	Sus scrofa mRNA, clone: BFLT10095C09, expressed in brain (frontal lobe)	2e-77	1	Deleted	Host genomes scrutiny	GGAAGTGCTGGACTCCCTGGTGAGCAATGTCAACATCGAGCTGCTCAACGCCCTCCGCTACCACATGGTGGACAGACGGGTCCTGACGGACGAGCTCAAACACGGCATGGCCCTCACCTCCATGTACCAGAATTCCAACATCCAGATCCACCACTATCCCAACGGG
NT	HQ389544	Viruses,Kitrinoviricota,Alsuviricetes,Hepelivirales,Hepeviridae,Orthohepevirus,Orthohepevirus_A,Hepatitis_E_virus	Hepatitis_E_virus_strain_Kernow-C1,_complete_genome	2011	7435	2267	2445	179	Homo sapiens ribosomal protein S17 (RPS17), transcript variant 2, non-coding RNA	2e-76	0.977	Trimmed	Host genomes scrutiny	CGAGGAGTGCTACACGCGCCTGGGCAACGACTTCCACACGAACAAGCGCGTGTGCGAGGAGATCGCCATTATCCCTAGCAAAAAGCCCCGCAACAAGATGGCAGGTTATGTCACGCATCTGATGAAGCGAATTCAGAGAGGCCCAGTAAGAGGTATCTCCATCAAGCTGCAGGAGGAGG
NT	HQ709170	Viruses,Kitrinoviricota,Alsuviricetes,Hepelivirales,Hepeviridae,Orthohepevirus,Orthohepevirus_A,Hepatitis_E_virus	Hepatitis_E_virus_strain_Kernow-C1,_complete_genome	2011	7430	2272	2445	174	Homo sapiens ribosomal protein S17 (RPS17), transcript variant 1, mRNA	2e-76	0.977	Trimmed	Host genomes scrutiny	AGTGCTACACGCGCCTGGGCAACGACTTCCACACGAACAAGCGCGTGTGCGAGGAGATCGCCATTATCCCTAGCAAAAAGCCCCGCAACAAGATGGCAGGTTATGTCACGCATCTGATGAAGCGAATTCAGAGAGGCCCAGTAAGAGGTATCTCCATCAAGCTGCAGGAGGAGG
NT	JQ679013	Viruses,Kitrinoviricota,Alsuviricetes,Hepelivirales,Hepeviridae,Orthohepevirus,Orthohepevirus_A,Hepatitis_E_virus	Hepatitis_E_virus_clone_p6,_complete_genome	2012	7499	2268	2445	178	Homo sapiens ribosomal protein S17 (RPS17), transcript variant 2, non-coding RNA	2e-76	0.977	Trimmed	Host genomes scrutiny	CCTCCTCCTGCAGCTTGATGGAGATACCTCTTACTGGGCCTCTCTGAATTCGCTTCATCAGATGCGTGACATAACCTGCCATCTTGTTGCGGGGCTTTTTGCTAGGGATAATGGCGATCTCCTCGCACACGCGCTTGTTCGTGTGGAAGTCGTTGCCCAGGCGCGTGTAGCACTCCTC
NT	JQ679016	Viruses,Kitrinoviricota,Alsuviricetes,Hepelivirales,Hepeviridae,Orthohepevirus,Orthohepevirus_A,Hepatitis_E_virus	Hepatitis_E_virus_clone_DE_p1_S17_polyprotein_gene,_partial_cds	2012	950	287	460	174	Homo sapiens ribosomal protein S17 (RPS17), transcript variant 2, non-coding RNA	2e-76	0.977	Trimmed	Host genomes scrutiny	AGTGCTACACGCGCCTGGGCAACGACTTCCACACGAACAAGCGCGTGTGCGAGGAGATCGCCATTATCCCTAGCAAAAAGCCCCGCAACAAGATGGCAGGTTATGTCACGCATCTGATGAAGCGAATTCAGAGAGGCCCAGTAAGAGGTATCTCCATCAAGCTGCAGGAGGAGG
NT	JQ679018	Viruses,Kitrinoviricota,Alsuviricetes,Hepelivirales,Hepeviridae,Orthohepevirus,Orthohepevirus_A,Hepatitis_E_virus	Hepatitis_E_virus_clone_DE_p.2_S17_polyprotein_gene,_partial_cds	2012	950	283	460	178	Homo sapiens ribosomal protein S17 (RPS17), transcript variant 2, non-coding RNA	2e-76	0.977	Trimmed	Host genomes scrutiny	CCTCCTCCTGCAGCTTGATGGAGATACCTCTTACTGGGCCTCTCTGAATTCGCTTCATCAGATGCGTGACATAACCTGCCATCTTGTTGCGGGGCTTTTTGCTAGGGATAATGGCGATCTCCTCGCACACGCGCTTGTTCGTGTGGAAGTCGTTGCCCAGGCGCGTGTAGCACTCCTC
NT	JQ679020	Viruses,Kitrinoviricota,Alsuviricetes,Hepelivirales,Hepeviridae,Orthohepevirus,Orthohepevirus_A,Hepatitis_E_virus	Hepatitis_E_virus_clone_DE_p3_S17_polyprotein_gene,_partial_cds	2012	950	283	460	178	Homo sapiens ribosomal protein S17 (RPS17), transcript variant 2, non-coding RNA	2e-76	0.977	Trimmed	Host genomes scrutiny	CCTCCTCCTGCAGCTTGATGGAGATACCTCTTACTGGGCCTCTCTGAATTCGCTTCATCAGATGCGTGACATAACCTGCCATCTTGTTGCGGGGCTTTTTGCTAGGGATAATGGCGATCTCCTCGCACACGCGCTTGTTCGTGTGGAAGTCGTTGCCCAGGCGCGTGTAGCACTCCTC
NT	JQ679021	Viruses,Kitrinoviricota,Alsuviricetes,Hepelivirales,Hepeviridae,Orthohepevirus,Orthohepevirus_A,Hepatitis_E_virus	Hepatitis_E_virus_clone_DE_p4_S17_polyprotein_gene,_partial_cds	2012	950	283	460	178	Homo sapiens ribosomal protein S17 (RPS17), transcript variant 2, non-coding RNA	2e-76	0.977	Trimmed	Host genomes scrutiny	CCTCCTCCTGCAGCTTGATGGAGATACCTCTTACTGGGCCTCTCTGAATTCGCTTCATCAGATGCGTGACATAACCTGCCATCTTGTTGCGGGGCTTTTTGCTAGGGATAATGGCGATCTCCTCGCACACGCGCTTGTTCGTGTGGAAGTCGTTGCCCAGGCGCGTGTAGCACTCCTC
NT	AC146851	Viruses,Peploviricota,Herviviricetes,Herpesvirales,Herpesviridae,Cytomegalovirus,Human_betaherpesvirus_5,	Human_Herpesvirus_5_Towne-BAC_isolate,_complete_sequence,(689-2143)	2003	1455	598	936	339	Synthetic construct clone pVSV1(+)-GFP, complete sequence	3e-175	1	Deleted	Vector sequence scrutiny	ACCGGTCGCCACCATGGTGAGCAAGGGCGAGGAGCTGTTCACCGGGGTGGTGCCCATCCTGGTCGAGCTGGACGGCGACGTAAACGGCCACAAGTTCAGCGTGTCCGGCGAGGGCGAGGGCGATGCCACCTACGGCAAGCTGACCCTGAAGTTCATCTGCACCACCGGCAAGCTGCCCGTGCCCTGGCCCACCCTCGTGACCACCCTGACCTACGGCGTGCAGTGCTTCAGCCGCTACCCCGACCACATGAAGCAGCACGACTTCTTCAAGTCCGCCATGCCCGAAGGCTACGTCCAGGAGCGCACCATCTTCTTCAAGGACGACGGCAACTACAAGAC
NT	AC146999	Viruses,Peploviricota,Herviviricetes,Herpesvirales,Herpesviridae,Cytomegalovirus,Human_betaherpesvirus_5,	Human_Herpesvirus_5_AD169-BAC_isolate,_complete_sequence	2003	233739	232971	233309	339	Cloning vector pUASGal80-PUbEGFP-attB, complete sequence	3e-175	1	Trimmed	Vector sequence scrutiny	ACCGGTCGCCACCATGGTGAGCAAGGGCGAGGAGCTGTTCACCGGGGTGGTGCCCATCCTGGTCGAGCTGGACGGCGACGTAAACGGCCACAAGTTCAGCGTGTCCGGCGAGGGCGAGGGCGATGCCACCTACGGCAAGCTGACCCTGAAGTTCATCTGCACCACCGGCAAGCTGCCCGTGCCCTGGCCCACCCTCGTGACCACCCTGACCTACGGCGTGCAGTGCTTCAGCCGCTACCCCGACCACATGAAGCAGCACGACTTCTTCAAGTCCGCCATGCCCGAAGGCTACGTCCAGGAGCGCACCATCTTCTTCAAGGACGACGGCAACTACAAGAC
NT	JQ679023	Viruses,Kitrinoviricota,Alsuviricetes,Hepelivirales,Hepeviridae,Orthohepevirus,Orthohepevirus_A,Hepatitis_E_virus	Hepatitis_E_virus_clone_DE_p5_S17_polyprotein_gene,_partial_cds	2012	950	283	460	178	Homo sapiens ribosomal protein S17 (RPS17), transcript variant 2, non-coding RNA	2e-76	0.977	Trimmed	Host genomes scrutiny	CCTCCTCCTGCAGCTTGATGGAGATACCTCTTACTGGGCCTCTCTGAATTCGCTTCATCAGATGCGTGACATAACCTGCCATCTTGTTGCGGGGCTTTTTGCTAGGGATAATGGCGATCTCCTCGCACACGCGCTTGTTCGTGTGGAAGTCGTTGCCCAGGCGCGTGTAGCACTCCTC
NT	JQ679024	Viruses,Kitrinoviricota,Alsuviricetes,Hepelivirales,Hepeviridae,Orthohepevirus,Orthohepevirus_A,Hepatitis_E_virus	Hepatitis_E_virus_clone_DE_p6_S17_polyprotein_gene,_partial_cds	2012	950	283	460	178	Homo sapiens ribosomal protein S17 (RPS17), transcript variant 2, non-coding RNA	2e-76	0.977	Trimmed	Host genomes scrutiny	CCTCCTCCTGCAGCTTGATGGAGATACCTCTTACTGGGCCTCTCTGAATTCGCTTCATCAGATGCGTGACATAACCTGCCATCTTGTTGCGGGGCTTTTTGCTAGGGATAATGGCGATCTCCTCGCACACGCGCTTGTTCGTGTGGAAGTCGTTGCCCAGGCGCGTGTAGCACTCCTC
NT	MF444119	Viruses,Kitrinoviricota,Alsuviricetes,Hepelivirales,Hepeviridae,Orthohepevirus,Orthohepevirus_A,Hepatitis_E_virus	UNVERIFIED:_Hepatitis_E_virus_isolate_HEPAC-64_genomic_sequence	2019	7352	2366	2461	96	Homo sapiens DNA, chromosome 18, nearly complete genome	6e-37	0.9789	Deleted	Host genomes scrutiny	GGCTGCTCGGGAGGCTGAGGCGGGAGAGTGGCGTGAACCCGGGAGGCGGAGCTTGCAGTGAGCCGAGATTGCGCCACTGCACTCCAGCCTGGGTGA
NT	MF444145	Viruses,Kitrinoviricota,Alsuviricetes,Hepelivirales,Hepeviridae,Orthohepevirus,Orthohepevirus_A,Hepatitis_E_virus	UNVERIFIED:_Hepatitis_E_virus_isolate_HEPAC-6_genomic_sequence	2019	7322	2248	2404	157	PREDICTED: Pan paniscus ring finger protein 19A, RBR E3 ubiquitin protein ligase (RNF19A), transcript variant X2, mRNA	2e-70	0.9873	Deleted	Host genomes scrutiny	AGTCCTCTGCTTCATCTGTGAGCTTGCCTTCAGTCAAAAAGGCACCCAAAAAAAGAAGAATTTCAATAGGCTCCCTGTTTCGGAGGGAAAAAGAYAACAAACGTAAATCAAGGGAGCTAAATGGCGGGGTGGATGGAATTGCAAGTATTGAAAGTAT
NT	MN646694	Viruses,Kitrinoviricota,Alsuviricetes,Hepelivirales,Hepeviridae,Orthohepevirus,Orthohepevirus_A,Hepatitis_E_virus	Hepatitis_E_virus_clone_HEPAC-26-2,_complete_genome	2020	7291	2217	2370	154	PREDICTED: Gorilla gorilla gorilla ribosomal protein L6 (RPL6), transcript variant X6, mRNA	2e-69	0.9935	Trimmed	Host genomes scrutiny	CATACACCAGGAAGGTGAGATCTTCGACACAGAAAAAGAGAAATATGAGATTACGGAGCAGCGCAAGATTGATCAGAAAGCTGTGGACTCACAAATTTTACCAAAAATCAAAGCTATTCCTCAGCTCCAGGGCTACCTGCGATCTGTGTTTGCT
NT	AM408908	Viruses,Kitrinoviricota,Alsuviricetes,Martellivirales,Bromoviridae,Ilarvirus,Prunus_necrotic_ringspot_virus,	Prunus_necrotic_ringspot_virus_mRNA_for_coat_protein_(CP_gene)_from_Solan,_India	2016	1030	773	1031	259	Boechera divaricarpa GSS, clone B53-01-F_A04	4e-82	0.9177	Trimmed	Host genomes scrutiny	CGAGAAGCCGGAAAGAGGCCCCCCAATACGCAACGCTTTCCGCGCGTGGCCGATTCATAATGCAAGCTGGCACGACAAGGGTTTCCCGAACTGGGAAGCGGGCAGTGAGCGCAAACGCAAATTAATGTGAGTTAGCTCACTCATTAGGCACCCCCAGGCCTTTACACTTTATGCTTCCCGGCTCGTAATGTTGTGTGGAAATGTGAGCGGATAACAATTTCACACAGGAAACAGCTATGACCATGATTACGCCAAGCT
NT	AM408910	Viruses,Kitrinoviricota,Alsuviricetes,Martellivirales,Bromoviridae,Ilarvirus,Prunus_necrotic_ringspot_virus,	Prunus_necrotic_ringspot_virus_mRNA_for_coat_protein_(CP_gene)_from_Kullu,_India	2006	1039	784	1039	256	Boechera divaricarpa GSS, clone B53-01-F_P08	2e-86	0.9115	Trimmed	Host genomes scrutiny	CGAGCGCCAGCGAGTCAGGAAGCGAGGAGCGAAGGCCCCATACGCACGGCTCTTCCGCGCGTGACGATCAATATGCAGGCTGCACGACAGTTCCCGACTGAAGCGGCAGTGAGCGCAACGCAATTAATGTGAGTAGCTCACTCATTAGGCACCCCAGCTTTACACTTTATGCTTCCGGCTCGTATGTTGTGTGGAATTGTGAGCGGATAACAATTTCACACAGGAAACAGCTATGACCATGATTACGCCAAGCT
NT	MK332105	Viruses,Kitrinoviricota,Flasuviricetes,Amarillovirales,Flaviviridae,Flavivirus,Aroa_virus,Iguape_virus	Iguape_virus_strain_SPAR158495/03_polyprotein_gene,_partial_cds	2019	10442	10238	10442	205	Mus musculus strain BALB/c 45S ribosomal RNA region genomic sequence	1e-93	0.9854	Trimmed	Host genomes scrutiny	AAGGCTAATCGAACCATCTAGTAGCTGGTTCCCTCCGAAGTTTCCCTCAGGATAGCTGGCGCTCTCGCTCTTTTTTTTTTCCCGACGTACGCAGTTTTATCCGGTAAAGCGAATGATTAGAGGTCTTGGGGCCGAAACGATCTCAACCTATTCTCAAACTTTAAATGGGTAAGAAGCCCGGCTCGCTGGCGTGGAGCCGGGCGTG
NT	M36806	Viruses,Kitrinoviricota,Flasuviricetes,Amarillovirales,Flaviviridae,Flavivirus,Dengue_virus,Dengue_virus_2	Dengue_virus_type_2_RNA	1993	699	1	445	445	Mouse Ig rearranged heavy-chain gene V region	0	0.9978	Deleted	Host genomes scrutiny	TTCTGGCACAGTAATATATGGCTGTGTCATTAGATTGCAGACTGTTCATTTTAAAGAAAACTTGGTCTTGGAATTGTCCTTGGTGATGTTCAGTCTGGATATGAAAGCTGCATTATACTCTGTGCTTCCACCACTCCATATCACTCCCAGCCACTCCAGACCCTTTCCTGGAGACTGGCGAACCCAGTTTACACCATAGGTAGTTAATGAGAAACCAGAGACTGTGCAGGTGATGGACAGGCTCTGTGAGGGCTGCACCAGGCCAGGTCCTGACTGCTTCAGCTGCACCTGGGATAGGACACCTGGGGACAAGCAACATCAACATAAGTCACACATCTCCTATCTGACATGTCCTAGTCCCTCTTCTGAAACCCTGAAACACTCACAGCTTGGGAATGT…
NT	MK034359	Viruses,Kitrinoviricota,Flasuviricetes,Amarillovirales,Flaviviridae,Flavivirus,Dengue_virus,Dengue_virus_3	UNVERIFIED:_Dengue_virus_3_E_protein_gene,_partial_cds	2019	359	1	330	330	PREDICTED: Chlorocebus sabaeus dual specificity phosphatase 3 (DUSP3), mRNA	4e-140	0.9563	Deleted	Host genomes scrutiny	TTCCTTTACAGGGCTCAAGGTGTTGGGTCCCCACTCAAGAGAGGATTTGGGAGTGGGGAAGGGAGGTCATGGGGACCTCTATGGCATCCAGGCCTTACACTTCCACACACCTCCTGCCCTGGGCCATCGGGAAGCATGCAGGCCACAGGCCTTCCCCCTCTGGCCCCCATCCTGGGAAAAGACATCAAGTTACAGAAACAGGACAACTGGGGAGCGAGGACGCACCCCTTGGCAAGCTTCTTTGTGTACTCCCCAGGGTGGGGAAAGTGGCCCAGGACTGTGTGGAGACAGACTTGTACAAGTGCCTTGTGTGTTGGGAGCTGTGGTACA
NT	KY766069	Viruses,Kitrinoviricota,Flasuviricetes,Amarillovirales,Flaviviridae,Flavivirus,Zika_virus,	Zika_virus_isolate_Pf13/251013-18,_complete_genome	2017	11155	10875	11151	277	Human DNA sequence from clone RP11-424N15 on chromosome 1, complete sequence	4e-107	0.9245	Trimmed	Host genomes scrutiny	GGCTGGGCGTGGCGGCTCATGCCTGTAATCCCAGCACTTTGGGAGGTTGAGGCAGGTGGATCACCTGAGGTCAGGAGTTCGAGACCAGCTTGGCCAACATGGTGAAACCCCGTCTCTACTAGAAACACAAACAATTAGCCAGGCATGGTGGCGGGCGCTGTAATCCTAGCTACTCGGGAGACTGAGGCAGGAGAATTGCTTGAACCCAGGAGGCAGAGGTTGCAGTGAGCTGAGATCGCACCATTGCACTCCAGCCTGGGCGACAGAGCAAGACTCC
NT	AJ000887	Viruses,Kitrinoviricota,Flasuviricetes,Amarillovirales,Flaviviridae,Hepacivirus,Hepacivirus_C,	Hepatitis_C_virus_S52/20_mRNA_for_Ig_V_region_heavy_chain	1998	339	2	300	299	Homo sapiens IGH c4014_heavy_IGHV3-15_IGHD2-15_IGHJ3 mRNA, partial cds	4e-126	0.9431	Deleted	Host genomes scrutiny	TGTGATACAGTAATACACGGCTGTGTCCCCGGTTTTCAGGCTGTTCATTTGCAGATACAGCGTGTTTTTTGAATCATCCCCTGAGATGGTGAATCTGCCTTTGACGGGTGCAGCGTAGTGTATTGTCCCACCATCAGGTTTGCTTTTAATGAGGCCAACCCACTCCAGCCCCTTCCCTGGAGCCTGTCGGACCCAGCTCATCCAGGCGTTACTGACAGTGAACCCAGAGGCTGCACAGGAGAGTTTAAGGGACCCCCCAGCCTGTACCAAGCTTCCCCCAGACTGCACCAGCTGCACCT
NT	AJ000888	Viruses,Kitrinoviricota,Flasuviricetes,Amarillovirales,Flaviviridae,Hepacivirus,Hepacivirus_C,	Hepatitis_C_virus_S52/20_mRNA_for_Ig_V_region_light_chain	1998	309	9	290	282	Homo sapiens BAC clone CH17-405H5 from chromosome 2, complete sequence	2e-111	0.9255	Deleted	Host genomes scrutiny	GTGGGAGGGAAACTGTGAGCCTGTTGACAAAAGTAAGTTGCAAAATCCTCAGGCTGCAGGCTGCTGATAGTGAGAGAGAAATCTGTCCCAGACCCACTGCCGCTGAACCTGGATGGGGCCCCATTTTGCAAAGTGGATGCACCATAGATCAGGGGCTTGGGGGCTTTCCCTGGTCTTTGCTGATACCAGGCTAAATAACTGCTAATGCCCTGACTGGCCCGGCAAGTGATGGTGACTCTGTCTCCTACAGATGCAGACAGGAAGGATGGAGACTGAGTCAAC
NT	AJ000889	Viruses,Kitrinoviricota,Flasuviricetes,Amarillovirales,Flaviviridae,Hepacivirus,Hepacivirus_C,	Hepatitis_C_virus_S53/6_mRNA_for_Ig_V_region_heavy_chain	1998	333	2	291	290	Homo sapiens isolate ADM-VH3-70 immunoglobulin heavy chain variable region (IGVH3) gene, partial cds	2e-118	0.9345	Deleted	Host genomes scrutiny	CGCACAGTAATATACGGCCGTGTCGTCGGCTCTCAGGCTGTTCATTTGTAGATACAAGGTGTTCTTGGAATTGTCTCTGGAGGTGGTGAACCGGCCCTCCACAGAATCTGCGTAGTATGTTCTACCGCCACTACCATCAATACCTGAGACCCACTCCAGCCCCTTCCCTGGAGCCTGGCGGACCCAGCTCATGACATAACTGCTAAAGGTAATTCCAGAGGCTGCACAGGATAGTCTCAGGGACCCCCCAGGCTGCACCAAGCCTCCCCCAGACTGCACCAGCTGCACCT
NT	AJ000890	Viruses,Kitrinoviricota,Flasuviricetes,Amarillovirales,Flaviviridae,Hepacivirus,Hepacivirus_C,	Hepatitis_C_virus_S53/6_mRNA_for_Ig_V_region_light_chain	1998	309	1	284	284	Homo sapiens clone HMP19 N332 immunogen antibody light chain mRNA, partial cds	6e-137	0.9894	Deleted	Host genomes scrutiny	GGGAGATTTTCATACTGTTGACAGTAATATGTTGCAATATCTTCAGGCTGCAGGCTGCTGATGGTGAAAGTAAAATCTGTCCCAGATCCACTTCCACTGAACCTTGATGGGACCCCTGTTTCCAAATTGGATGCATCGTAGATCAGGAGCTTAGGGGCTTTCCCTGGTTTCTGCTGATACCAATTTAAATAGTGGCTAATGTCCAGACTCGCCTGGCAAGTGATGGTGACTCTGTCTCCTACAGATGCAGACAGGGAGGATGGAGACTGGGTCATCTGGATGTC
NT	AJ000891	Viruses,Kitrinoviricota,Flasuviricetes,Amarillovirales,Flaviviridae,Hepacivirus,Hepacivirus_C,	Hepatitis_C_virus_p3f10_mRNA_for_Ig_V_region_heavy_chain	1998	330	15	291	277	Homo sapiens isolate IIaS19040g immunoglobulin G heavy chain variable region mRNA, partial cds	1e-114	0.9418	Deleted	Host genomes scrutiny	CGCACAGTAATAGACAGCCGTGTCTTCGGCTCTCAGGCTGTTCATTTGCAGATACAGTGAGTTCTTGGCGTTGTCTCTGGAGACGGTGAATCGGCCCTTCACAGAGTCTGCATAGTATGTGCGATCACCATTCTTACTAATGTATGAAATCCACTCCAGCCCCTTCCCTGGAGCCTGGCGGACCCAGTTCATGCTATATCTACTGAAGGTGGATTCAGAGGCTGCACAGGAGAGTCTCAGGGACCCCCCAGGCTGTACCAAGCCTCCCCCAGACTCC
NT	AJ000892	Viruses,Kitrinoviricota,Flasuviricetes,Amarillovirales,Flaviviridae,Hepacivirus,Hepacivirus_C,	Hepatitis_C_virus_p3f10_mRNA_for_Ig_V_region_light_chain	1998	306	1	284	284	Homo sapiens isolate D2-2-K-04 immunoglobulin light chain variable region mRNA, partial cds	1e-127	0.9648	Deleted	Host genomes scrutiny	GAATAACTATCATACTGTTGGCAGTAATAAGTTGCAAAATCATCAGGCTGCAGGCTGCTGATGGTGAGAGTGAATTCTGTCCCAGATCCACTGCCGCTGAACCTTGATGGGACCCCACTTTCTAAATTAGATGCCTTATAGATCAGGAGCTTAGGGCTTTTCCCTGGTTTCTGCTGATACCAGGCCAACCAGTAATTAATATTTTGACTGGCCCGGCAAGTGATGGTGACTCTGTCTCCTACAGATGCAGACAGGGTGGAAGGAGACTGGGTCATCACGATGTC
NT	AB119282	Viruses,Kitrinoviricota,Flasuviricetes,Amarillovirales,Flaviviridae,Hepacivirus,Hepacivirus_C,	Hepatitis_C_virus_gene_for_Fusion_protein,_Feo,_complete_cds	2004	9658	379	3462	3084	Mus musculus C57BL/6N DNA, targeted Itpa gene allele with LacZ/Neo cassette	0	1	Trimmed	Host genomes scrutiny	TATTATCGTGTTTTTCAAAGGAAAACCACGTCCCCGTGGTTCGGGGGGCCTAGACGTTTTTTAACCTCGACTAAACACATGTAAAGCATGTGCACCGAGGCCCCAGATCAGATCCCATACAATGGGGTACCTTCTGGGCATCCTTCAGCCCCTTGTTGAATACGCTTGAGGAGAGCCATTTGACTCTTTCCACAACTATCCAACTCACAACGTGGCACTGGGGTTGTGCCGCCTTTGCAGGTGTATCTTATACACGTGGCTTTTGGCCGCAGAGGCACCTGTCGCCAGGTGGGGGGTTCCGCTGCCTG
NT	AB078951	Viruses,Kitrinoviricota,Flasuviricetes,Amarillovirales,Flaviviridae,Pestivirus,Pestivirus_A,Bovine_viral_diarrhea_virus_1	Bovine_viral_diarrhea_virus_1_gene_for_polyprotein,_complete_cds,_strain:Nose	2018	13196	979	1293	315	PREDICTED: Bos indicus x Bos taurus DnaJ heat shock protein family (Hsp40) member C14 (DNAJC14), transcript variant X2, mRNA	2e-76	1	Trimmed	Host genomes scrutiny	AAGAAGCAATGAATACGATGATGTGCAGCCGATGCCAGGGAAAGCATAGGAGGTTTGAAATGGACCGGGAACCTAAGAGTGCCAGATACTGTGCTGAGTGTAATAGGCTGCATCCTGCTGAGGAAGGTGACTTTTGGGCAGAGTCAAGCATGTTGGGCCTCAAAATCACCTACTTTGCGCTGATGGATGGAAAGGTGTATGATATCACAGAGTGGGCTGGATGCCAGCGTGTGGGAATCTCCCCAGATACCCACAGAGTCCCTTATCACATCTCATTTGGTTCACGGATGCCAGGCACCAGTGGGCGGCAGAGAG
NT	AB078952	Viruses,Kitrinoviricota,Flasuviricetes,Amarillovirales,Flaviviridae,Pestivirus,Pestivirus_A,Bovine_viral_diarrhea_virus_1	Bovine_viral_diarrhea_virus_1_gene_for_polyprotein,_complete_cds,_strain:KS86-1cp	2018	13203	979	1294	316	PREDICTED: Bos indicus x Bos taurus DnaJ heat shock protein family (Hsp40) member C14 (DNAJC14), transcript variant X2, mRNA	1e-158	1	Trimmed	Host genomes scrutiny	AAGAAGCAATGAATACGATGATGTGCAGCCGATGCCAGGGAAAGCATAGGAGGTTTGAAATGGACCGGGAACCTAAGAGTGCCAGATACTGTGCTGAGTGTAATAGGCTGCATCCTGCTGAGGAAGGTGACTTTTGGGCAGAGTCAAGCATGTTGGGCCTCAAAATCACCTACTTTGCGCTGATGGATGGAAAGGTGTATGATATCACAGAGTGGGCTGGATGCCAGCGTGTGGGAATCTCCCCAGATACCCACAGAGTCCCTTATCACATCTCATTTGGTTCACGGATGCCAGGCACCAGTGGGCGGCAGAGAGC
NT	AB558133	Viruses,Kitrinoviricota,Flasuviricetes,Amarillovirales,Flaviviridae,Pestivirus,Pestivirus_A,Bovine_viral_diarrhea_virus_1	Bovine_viral_diarrhea_virus_1_gene_for_polyprotein,_complete_cds,_strain:_NoseE+	2016	13388	980	1360	381	PREDICTED: Bos indicus x Bos taurus DnaJ heat shock protein family (Hsp40) member C14 (DNAJC14), transcript variant X2, mRNA	0	0.9947	Trimmed	Host genomes scrutiny	AAGAAGCAATGAATACGATGATGCGCAGCCGATGCCAGGGAAAGCATAGGAGGTTTGAAATGGACCGGGAACCTAAGAGCGCCAGATACTGTGCTGAGTGTAATAGGCTGCATCCTGCTGAGGAAGGTGACTTTTGGGCAGAGTCAAGCATGTTGGGCCTCAAAATCACCTACTTTGCGCTGATGGATGGAAAGGTGTATGATATCACAGAGTGGGCTGGATGCCAGCGTGTGGGAATCTCCCCAGATACCCACAGAGTCCCTTATCACATCTCATTTGGTTCACGGATGCCAGGCACCAGTGGGCGGCAGAGAGCTACTCCAGATGCCCCTCCTGCTGACCTTCAGGATTTCTTGAGCCGGATCTTTCAAGTAGTGCCCA
NT	AB558134	Viruses,Kitrinoviricota,Flasuviricetes,Amarillovirales,Flaviviridae,Pestivirus,Pestivirus_A,Bovine_viral_diarrhea_virus_1	Bovine_viral_diarrhea_virus_1_gene_for_polyprotein,_complete_cds,_strain:_NoseE-	2016	13388	980	1360	381	PREDICTED: Bos indicus x Bos taurus DnaJ heat shock protein family (Hsp40) member C14 (DNAJC14), transcript variant X2, mRNA	0	0.9973	Trimmed	Host genomes scrutiny	AAGAAGCAATGAATACGATGATGTGCAGCCGATGCCAGGGAAAGCATAGGAGGTTTGAAATGGACCGGGAACCTAAGAGCGCCAGATACTGTGCTGAGTGTAATAGGCTGCATCCTGCTGAGGAAGGTGACTTTTGGGCAGAGTCAAGCATGTTGGGCCTCAAAATCACCTACTTTGCGCTGATGGATGGAAAGGTGTATGATATCACAGAGTGGGCTGGATGCCAGCGTGTGGGAATCTCCCCAGATACCCACAGAGTCCCTTATCACATCTCATTTGGTTCACGGATGCCAGGCACCAGTGGGCGGCAGAGAGCTACTCCAGATGCCCCTCCTGCTGACCTTCAGGATTTCTTGAGCCGGATCTTTCAAGTAGTGCCCA
NT	AF268278	Viruses,Kitrinoviricota,Flasuviricetes,Amarillovirales,Flaviviridae,Pestivirus,Pestivirus_A,Bovine_viral_diarrhea_virus_1	Pestivirus_type_1,_complete_genome	2000	12734	5150	5418	269	PREDICTED: Bos indicus DnaJ heat shock protein family (Hsp40) member C14 (DNAJC14), mRNA	2e-130	0.9926	Trimmed	Host genomes scrutiny	ATGTGCAGCCGATGCCAGGGAAAGCATAGGAGGTTTGAAATGGACCGGGAACCTAAGAGTGCCAGATACTGTGCTGAGTGTAATAGGCTGCATCCTGCTGAGGAAGGTGACTTTTGGGCAGAGTCGAGCATGTTGGGCCTCAAAATCACCTACTTTGCGCTGATGGATGGAAAGGTGTATGATATCACAGAGTGGGCTGGATGCCAGCGTGTGGGAATCTCCCCAGATACCCACAGAGTCCCTTGTCACATCTCATTTGGTTCACGGAT
NT	AF321450	Viruses,Kitrinoviricota,Flasuviricetes,Amarillovirales,Flaviviridae,Pestivirus,Pestivirus_A,Bovine_viral_diarrhea_virus_1	Bovine_viral_diarrhea_virus-1_strain_CP_4584_polyprotein_gene,_partial_cds	2016	2976	492	711	220	PREDICTED: Bos indicus x Bos taurus ribosomal protein S27a (RPS27A), mRNA	5e-105	0.9955	Trimmed	Host genomes scrutiny	CCACCACGAAGTCTCAACACTAGATGAAGAGTGGACTCCTTTTGAATGTTGTAGTCAGACAAAGTACGTCCATCTTCCAGTTGCTTGCCAGCAAAGATCAGTCTTTGCTGGTCAGGAGGAATTCCTTCTTTATCCTGGATCTTGGCCTTTACATTTTCTATTGTATCCGAGGGCTCGGCCTCGAGAGTGATGGTCTTCCCCGTCAGGGTCTTCACGAAAA
NT	AF321454	Viruses,Kitrinoviricota,Flasuviricetes,Amarillovirales,Flaviviridae,Pestivirus,Pestivirus_A,Bovine_viral_diarrhea_virus_1	Bovine_viral_diarrhea_virus-1_isolate_CP_1741-A_polyprotein_gene,_partial_cds	2016	2100	1306	1526	221	PREDICTED: Bos indicus x Bos taurus ribosomal protein S27a (RPS27A), mRNA	5e-105	0.9955	Trimmed	Host genomes scrutiny	TTTTTCGTGAAGACCCTGACGGGGAAGACCATCACTCTCGAGGCCGAGCCCTCGGATACAATAGAAAATGTAAAGGCCAAGATCCAGGATAAAGAAGGAATTCCTCCTGACCAGCAAAGACTGATCTTTGCTGGCAAGCAACTGGAAGATGGACGTACTTTGTCTGACTACAACATTCAAAAGGAGTCCACTCTTCATCTAGTGTTGAGACTTCGTGGTGG
NT	AF321455	Viruses,Kitrinoviricota,Flasuviricetes,Amarillovirales,Flaviviridae,Pestivirus,Pestivirus_A,Bovine_viral_diarrhea_virus_1	Bovine_viral_diarrhea_virus-1_isolate_CP_1741-B_polyprotein_gene,_partial_cds	2016	1944	1151	1370	220	PREDICTED: Bos indicus x Bos taurus ribosomal protein S27a (RPS27A), mRNA	5e-105	0.9955	Trimmed	Host genomes scrutiny	CCACCACGAAGTCTCAACACTAGATGAAGAGTGGACTCCTTTTGAATGTTGTAGTCAGACAAAGTACGTCCATCTTCCAGTTGCTTGCCAGCAAAGATCAGTCTTTGCTGGTCAGGAGGAATTCCTTCTTTATCCTGGATCTTGGCCTTTACATTTTCTATTGTATCCGAGGGCTCGGCCTCGAGAGTGATGGTCTTCCCCGTCAGGGTCTTCACGAAAA
NT	AF321456	Viruses,Kitrinoviricota,Flasuviricetes,Amarillovirales,Flaviviridae,Pestivirus,Pestivirus_A,Bovine_viral_diarrhea_virus_1	Bovine_viral_diarrhea_virus-1_isolate_CP_1741-C_polyprotein_gene,_partial_cds	2016	1953	1160	1379	220	PREDICTED: Bos indicus x Bos taurus ribosomal protein S27a (RPS27A), mRNA	5e-105	0.9955	Trimmed	Host genomes scrutiny	CCACCACGAAGTCTCAACACTAGATGAAGAGTGGACTCCTTTTGAATGTTGTAGTCAGACAAAGTACGTCCATCTTCCAGTTGCTTGCCAGCAAAGATCAGTCTTTGCTGGTCAGGAGGAATTCCTTCTTTATCCTGGATCTTGGCCTTTACATTTTCTATTGTATCCGAGGGCTCGGCCTCGAGAGTGATGGTCTTCCCCGTCAGGGTCTTCACGAAAA
NT	AF321457	Viruses,Kitrinoviricota,Flasuviricetes,Amarillovirales,Flaviviridae,Pestivirus,Pestivirus_A,Bovine_viral_diarrhea_virus_1	Bovine_viral_diarrhea_virus-1_isolate_CP_1741-D_polyprotein_gene,_partial_cds	2016	1350	557	776	220	PREDICTED: Bos indicus x Bos taurus ribosomal protein S27a (RPS27A), mRNA	5e-105	0.9955	Trimmed	Host genomes scrutiny	CCACCACGAAGTCTCAACACTAGATGAAGAGTGGACTCCTTTTGAATGTTGTAGTCAGACAAAGTACGTCCATCTTCCAGTTGCTTGCCAGCAAAGATCAGTCTTTGCTGGTCAGGAGGAATTCCTTCTTTATCCTGGATCTTGGCCTTTACATTTTCTATTGTATCCGAGGGCTCGGCCTCGAGAGTGATGGTCTTCCCCGTCAGGGTCTTCACGAAAA
NT	AF321458	Viruses,Kitrinoviricota,Flasuviricetes,Amarillovirales,Flaviviridae,Pestivirus,Pestivirus_A,Bovine_viral_diarrhea_virus_1	Bovine_viral_diarrhea_virus-1_isolate_CP_1741-E_polyprotein_gene,_partial_cds	2016	1326	532	752	221	PREDICTED: Bos indicus x Bos taurus ribosomal protein S27a (RPS27A), mRNA	6e-104	0.9909	Trimmed	Host genomes scrutiny	CCACCACGAAGTCTCAACACTAAATGAAGAGTGGACTCCTTTTGAATGTTGTAGTCAGACAAAGTACGTCCATCTTCCAGTTGCTTGCCAGCAAAGATCAGTCTTTGCTGGTCAGGAGGAATTCCTTCTTTATCCTGGATCTTGGCCTTTACATTTTCTATTGTATCCGAGGGCTCGGCCTCGAGAGTGATGGTCTTCCCCGTCAGGGTCTTCACGAAAAA
NT	AH012705	Viruses,Kitrinoviricota,Flasuviricetes,Amarillovirales,Flaviviridae,Pestivirus,Pestivirus_A,Bovine_viral_diarrhea_virus_1	Bovine_viral_diarrhea_virus_1_strain_CP8_polyprotein_genes,_partial_cds	2016	5834	869	1595	727	PREDICTED: Bos indicus DnaJ heat shock protein family (Hsp40) member C14 (DNAJC14), mRNA	0	0.998	Trimmed	Host genomes scrutiny	AGCAACTTTTGCCACCATTGTACCTCTCCAGCTTTGGGGGAAGATGAAGAGTTGGAAGGGGAATATGATGAAGAGGAACCTCTTAAGTTTCCCAGTGATGTTTCACATGCGCCCAGTGAAAAGAGACCTGCACCCCGGAGACAACGGCACCGTGTTCCAGCCAAGGAGGACACTCGGGAGGGTGGACGAAGAGATCCCAGATCCCCTGGTAGACATCGGCTGGGCCGGGAAGCAATGAATACGATGATGTGCAGCCGATGCCAGGGAAAGCATAGGAGGTTTGAAATGGACCGGGAACCTAAGAGTGCCAGATACTGTGCTGAGTGTAATAGGCTGCATCCTGCTGAGGAAGGTGACTTTTGGGCAGAGTCAAGCATGTTGGGCCTCAAAATCACCTAC…
NT	AH012705	Viruses,Kitrinoviricota,Flasuviricetes,Amarillovirales,Flaviviridae,Pestivirus,Pestivirus_A,Bovine_viral_diarrhea_virus_1	Bovine_viral_diarrhea_virus_1_strain_CP8_polyprotein_genes,_partial_cds,(1596-5834)	2016	4239	1	189	189	PREDICTED: Ovis aries SAP domain containing ribonucleoprotein (SARNP), transcript variant X3, mRNA	6e-90	1	Trimmed	Host genomes scrutiny	CTTGCTGAACTAAAGCAGGAGTGTCTTGCTCGTGGTTTGGAGACCAAGGGAATAAAACAAGATCTCATCAACAGGCTCCAGGCATATCTTGAAGAGCATGCTGAAGAGGAGGCAAATGAAGAAGATGTACTGGGAGATGAAACAGAGGAAGAAGAACCAAAGCCCTTAGAACTGCCTGTCAAAGAGGAA
NT	AJ133738	Viruses,Kitrinoviricota,Flasuviricetes,Amarillovirales,Flaviviridae,Pestivirus,Pestivirus_A,Bovine_viral_diarrhea_virus_1	Bovine_viral_diarrhea_virus_complete_RNA_genome,_isolate_NADL	2005	12578	4994	5262	269	PREDICTED: Bos indicus DnaJ heat shock protein family (Hsp40) member C14 (DNAJC14), mRNA	2e-130	0.9926	Trimmed	Host genomes scrutiny	ATGTGCAGCCGATGCCAGGGAAAGCATAGGAGGTTTGAAATGGACCGGGAACCTAAGAGTGCCAGATACTGTGCTGAGTGTAATAGGCTGCATCCTGCTGAGGAAGGTGACTTTTGGGCAGAGTCGAGCATGTTGGGCCTCAAAATCACCTACTTTGCGCTGATGGATGGAAAGGTGTATGATATCACAGAGTGGGCTGGATGCCAGCGTGTGGGAATCTCCCCAGATACCCACAGAGTCCCTTGTCACATCTCATTTGGTTCACGGAT
NT	AJ781045	Viruses,Kitrinoviricota,Flasuviricetes,Amarillovirales,Flaviviridae,Pestivirus,Pestivirus_A,Bovine_viral_diarrhea_virus_1	Bovine_viral_diarrhea_virus_partial_PPP_gene_for_polyprotein,_genomic_RNA,_strain_NADL	2016	8712	1354	1622	269	PREDICTED: Bos indicus x Bos taurus DnaJ heat shock protein family (Hsp40) member C14 (DNAJC14), transcript variant X2, mRNA	9e-128	0.9851	Trimmed	Host genomes scrutiny	ATGTGCAGCCGATGCCAGGGAAAGCATAGGAGGTTTGAAATGGACCGGGAACCTAAGAGTGCCAGATACTGCGCTGAGTGTAATAGGCTGCATCCTGCTGAGGAAGGTGACTTTTGGGCAGAGTCAAGCATGTTGGGCCTCAAAATCACCTACTTTGCGCTGATGGATGGAAAGGTGTATGATGTCACAGAGTGGGCTGGATGCCAGCGTGTAGGAATCTCCCCAGATACCCACAGAGTCCCTTGTCACATCTCATTTGGTTCACGGAT
NT	AM231622	Viruses,Kitrinoviricota,Flasuviricetes,Amarillovirales,Flaviviridae,Pestivirus,Pestivirus_A,Bovine_viral_diarrhea_virus_1	Bovine_viral_diarrhea_virus_gene_for_viral_polyprotein,_genomic_RNA,_isolate_2375	2016	1893	973	1192	220	PREDICTED: Bos indicus x Bos taurus ribosomal protein S27a (RPS27A), mRNA	5e-105	0.9955	Trimmed	Host genomes scrutiny	TTTTCGTGAAGACCCTGACGGGGAAGACCATCACTCTCGAGGCCGAGCCCTCGGATACAATAGAAAATGTAAAGGCCAAGATCCAGGATAAAGAAGGAATTCCTCCTGACCAGCAAAGACTGATCTTTGCTGGCAAGCAACTGGAAGATGGACGTACTTTGTCTGACTACAACATTCAAAAGGAGTCCACTCTTCATCTAGTGTTGAGACTTCGTGGTGG
NT	AM231623	Viruses,Kitrinoviricota,Flasuviricetes,Amarillovirales,Flaviviridae,Pestivirus,Pestivirus_A,Bovine_viral_diarrhea_virus_1	Bovine_viral_diarrhea_virus_partial_gene_for_polyprotein,_genomic_RNA,_isolate_2813	2016	1866	946	1165	220	PREDICTED: Bos indicus x Bos taurus ribosomal protein S27a (RPS27A), mRNA	6e-104	0.9909	Trimmed	Host genomes scrutiny	TTTTCGTGAAGACCCTGACGGGGAAGACCATCACTCTCGAGGCCAAGCCCTCGGATACAATAGAAAATGTAAAGGCCAAGATCCAGGATAAAGAAGGAATTCCTCCTGACCAGCAAAGACTGATCTTTGCTGGCAAGCAACTGGAAGATGGACGTACTTTGTCTGACTACAACATTCAAAAGGAGTCCACTCTTCATCTAGTGTTGAGACTTCGTGGTGG
NT	AM231624	Viruses,Kitrinoviricota,Flasuviricetes,Amarillovirales,Flaviviridae,Pestivirus,Pestivirus_A,Bovine_viral_diarrhea_virus_1	Bovine_viral_diarrhea_virus_partial_gene_for_polyprotein,_genomic_RNA,_isolate_2026	2016	1824	904	1123	220	PREDICTED: Bos indicus x Bos taurus ribosomal protein S27a (RPS27A), mRNA	5e-105	0.9955	Trimmed	Host genomes scrutiny	CCACCACGAAGTCTCAACACTAGATGAAGAGTGGACTCCTTTTGAATGTTGTAGTCAGACAAAGTACGTCCATCTTCCAGTTGCTTGCCAGCAAAGATCAGTCTTTGCTGGTCAGGAGGAATTCCTTCTTTATCCTGGATCTTGGCCTTTACATTTTCTATTGTATCCGAGGGCTCGGCCTCGAGAGTGATGGTCTTCCCCGTCAGGGTCTTCACGAAAA
NT	AM231625	Viruses,Kitrinoviricota,Flasuviricetes,Amarillovirales,Flaviviridae,Pestivirus,Pestivirus_A,Bovine_viral_diarrhea_virus_1	Bovine_viral_diarrhea_virus_partial_gene_for_polyprotein,_genomic_RNA,_isolate_4650	2016	1890	970	1188	219	PREDICTED: Bos indicus x Bos taurus ribosomal protein S27a (RPS27A), mRNA	2e-103	0.9909	Trimmed	Host genomes scrutiny	TTTTCGTGAAGACCCTGACGGGGAAGACCATCACTCTCGAGGCCGAGCCCTCGGATACAATAGAAAATGTAAAGGCCAAGATCCAGGATAAAGAAGGAATTCCTCCTGACCAGCAAAGACTGATCTTTGCTGGCAAGCAACTGGAAGATGGACGTACTTTGTCTGACTACAACATTCAAAAGGAGTCCACTCTTCATCTAGTGTTAAGACTTCGTGGTG
NT	AM231626	Viruses,Kitrinoviricota,Flasuviricetes,Amarillovirales,Flaviviridae,Pestivirus,Pestivirus_A,Bovine_viral_diarrhea_virus_1	Bovine_viral_diarrhea_virus_partial_gene_for_polyprotein,_genomic_RNA,_isolate_3193	2016	1743	823	1041	219	PREDICTED: Bos indicus ribosomal protein S27a (RPS27A), mRNA	2e-104	0.9954	Trimmed	Host genomes scrutiny	TTTTCGTGAAGACCCTGACGGGGAAGACCATCACTCTCGAGGCCGAGCCCTCGGATACAATAGAAAATGTAAAGGCCAAGATCCAGGATAAAGAAGGAATTCCTCCTGACCAGCAAAGACTGATCTTTGCTGGCAAGCAACTGGAAGATGGACGTACTTTGTCTGACTACAACATTCAAAAGGAGTCCACTCTTCATCTAGTGTTGAGACTTCGTGGTG
NT	AM231627	Viruses,Kitrinoviricota,Flasuviricetes,Amarillovirales,Flaviviridae,Pestivirus,Pestivirus_A,Bovine_viral_diarrhea_virus_1	Bovine_viral_diarrhea_virus_partial_gene_for_polyprotein,_genomic_RNA,_isolate_1774	2016	1671	751	969	219	PREDICTED: Bos indicus x Bos taurus ribosomal protein S27a (RPS27A), mRNA	2e-104	0.9954	Trimmed	Host genomes scrutiny	TTTTCGTGAAGACCCTGACGGGGAAGACCATCACTCTCGAGGCCGAGCCCTCGGATACAATAGAAAATGTAAAGGCCAAGATCCAGGATAAAGAAGGAATTCCTCCTGACCAGCAAAGACTGATCTTTGCTGGCAAGCAACTGGAAGATGGACGTACTTTGTCTGACTACAACATTCAAAAGGAGTCCACTCTTCATCTAGTGTTGAGACTTCGTGGTG
NT	AM231628	Viruses,Kitrinoviricota,Flasuviricetes,Amarillovirales,Flaviviridae,Pestivirus,Pestivirus_A,Bovine_viral_diarrhea_virus_1	Bovine_viral_diarrhea_virus_partial_gene_for_polyprotein,_genomic_RNA,_isolate_2505	2016	1353	433	651	219	PREDICTED: Bos indicus ribosomal protein S27a (RPS27A), mRNA	2e-104	0.9954	Trimmed	Host genomes scrutiny	TTTTCGTGAAGACCCTGACGGGGAAGACCATCACTCTCGAGGCCGAGCCCTCGGATACAATAGAAAATGTAAAGGCCAAGATCCAGGATAAAGAAGGAATTCCTCCTGACCAGCAAAGACTGATCTTTGCTGGCAAGCAACTGGAAGATGGACGTACTTTGTCTGACTACAACATTCAAAAGGAGTCCACTCTTCATCTAGTGTTGAGACTTCGTGGTG
NT	AJ428955	Viruses,Kitrinoviricota,Flasuviricetes,Amarillovirales,Flaviviridae,Hepacivirus,Hepatitis_GB_virus_B,	Hepatitis_GB_virus_B_subgenomic_replicon_neoRepB	2005	8027	623	802	180	Escherichia coli strain J53-vir2 plasmid unnamed1, partial sequence	3e-87	1	Trimmed	Vector sequence scrutiny	GTCAAGACCGACCTGTCCGGTGCCCTGAATGAACTGCAGGACGAGGCAGCGCGGCTATCGTGGCTGGCCACGACGGGCGTTCCTTGCGCAGCTGTGCTCGACGTTGTCACTGAAGCGGGAAGGGACTGGCTGCTATTGGGCGAAGTGCCGGGGCAGGATCTCCTGTCATCTCACCTTGCT
NT	AY117144	Viruses,Kitrinoviricota,Flasuviricetes,Amarillovirales,Flaviviridae,Pestivirus,Pestivirus_A,Bovine_viral_diarrhea_virus_1	Bovine_viral_diarrhea_virus-1_isolate_CP_X604_polyprotein_mRNA,_partial_cds	2016	717	236	537	302	PREDICTED: Bison bison bison GABA(A) receptor-associated protein like 1 (GABARAPL1), mRNA	2e-149	0.9967	Deleted	Host genomes scrutiny	ACTCTCATCACTGTAGGCCACATACAGAAAGTAGTCTTCCTCATGGTTGTCCTCATACAGCTGGCCCATGGTCGCACTAGTGGGAGGTATGGTGTTGTTGACAAAGAAGAATAAGGCGTCCTCAGGTCTCAGGTGGATTCTCTTCCGGATTAAGAAGTAGAACTGGCCAACAGTGAGGTCAGAGGGCACGAGGTACTTCCTCTTGTCCAGGTCAGGCACCCTGGCTTTGGGAGCCTTCTCCACGATCACAGGGACCCGGTCCGGATATTTCTTTCGGATCTTTTCTCCTTCCTTTTTCCGAT
NT	AY117145	Viruses,Kitrinoviricota,Flasuviricetes,Amarillovirales,Flaviviridae,Pestivirus,Pestivirus_A,Bovine_viral_diarrhea_virus_1	Bovine_viral_diarrhea_virus-1_isolate_CP_721_polyprotein_mRNA,_partial_cds	2016	1018	514	1018	505	Bos taurus cell-line MDBK 16 kDa golgi-associated ATPase enhancer mRNA, complete cds	0	1	Trimmed	Host genomes scrutiny	GGCTCCGAGAGCCGGCTGCGTCCCTTCTTCGCCGCCGCCATGAAGTGGATGTTCAAGGAGGACCACTCGCTGGAACACAGATGCGTGGAATCTGCGAAGATCAGAGCGAAATACCCCGACCGGGTTCCGGTGATTGTGGAAAAGGTCTCAGGCTCTCAGATTGTTGACATTGACAAACGGAAGTATCTGGTTCCATCCGACATCACTGTGGCTCAGTTCATGTGGATCATCAGGAAAAGGATCCAGCTTCCTTCTGAAAAGGCGATCTTCCTGTTTGTGGATAAGACAGTCCCTCAGTCCAGCCTAACTATGGGACAGCTTTACGAGAAGGAAAAAGATGAAGATGGATTCTTGTACGTGGCCTACAGTGGCGAGAACACTTTCGGC
NT	L13783	Viruses,Kitrinoviricota,Flasuviricetes,Amarillovirales,Flaviviridae,Pestivirus,Pestivirus_A,Bovine_viral_diarrhea_virus_1	Bovine_viral_diarrhea_virus_p125_protein_gene,_partial_cds	1994	3163	996	1493	498	Bos taurus ubiquitin C (UBC), mRNA	0	0.996	Trimmed	Host genomes scrutiny	GAAAGAGTCCACTCTGCACCTGGTCCTCCGCCTCAGAGGTGGGATGCAGATCTTCGTGAAGACCTTGACCGGCAAGACCATCACCCTGGAGGTGGAGCCCAGTGACACCATCGAGAACGTCAAGGCCAAGATCCAAGACAAAGAGGGCATCCCCCCAGACCAGCAGAGGCTGATCTTTGCCGGGAAACAGCTGGAAGATGGCCGCACCCTGTCTGACTACAACATCCAGAAAGAGTCCACTCTGCACCTGGTCCTCCGCCTCAGAGGTGGGATGCAGATCTTCGTGAAGACCTTGACCGGCAAGACCATCACCCTGGAGGTGGAGCCCAGTGACACCATCGAGAACGTCAAGGCCAAGATCCAAGACAAAGAGGGCATCCCCCCAGACCAGCAGAGGCT…
NT	LT907991	Viruses,Kitrinoviricota,Flasuviricetes,Amarillovirales,Flaviviridae,Pestivirus,Pestivirus_A,Bovine_viral_diarrhea_virus_1	Bovine_viral_diarrhea_virus_1_isolate_VE_138cp_05_genome_assembly,_complete_genome:_monopartite	2018	12681	5140	5563	424	PREDICTED: Bos indicus x Bos taurus ubiquitin B (UBB), mRNA	0	0.9929	Trimmed	Host genomes scrutiny	GACCATCACCCTGGAGGTGGAGCCCAGTGACACCATCGAGAACGTGAAGGCCAAGATCCAGGGTAAGGAAGGCATTCCCCCTGACCAGCAGAGGCTCATCTTTGCCGGCAAGCAGCTGGAAGATGGCCGCACTCTTTCTGATTACAACATCCAGAAAGAGTCGACCCCGCACCTGGTCCTCCGTCTGAGGGGTGGTATGCAGATCTTCGTGAAGACCCTGACCGGCAAGACCATCACCCTGGAAGTGGAGCCCAGTGACACCATCGAGAACGTGAAGGCCAAGATCCAGGGTAAGGAAGGCATTCCCCCTGACCAGCAGAGGCTCATCTTTGCCGGCAAGCAGCTGGAAGATGGCCGCACTCTTTCTGATTACAACATCCAGAAAGAGTCGACCCTGCA…
NT	M62431	Viruses,Kitrinoviricota,Flasuviricetes,Amarillovirales,Flaviviridae,Pestivirus,Pestivirus_A,Bovine_viral_diarrhea_virus_1	Bovine_viral_diarrhea_virus_CP1_putative_helcase/protease_mRNA,_partial_cds	1993	5688	2829	3195	367	Bos taurus polyubiquitin, mRNA (cDNA clone MGC:133799 IMAGE:8064312), complete cds	0	1	Trimmed	Host genomes scrutiny	GCCACCCCTCAGACGAAGGACCAGGTGCAGGGTCGACTCTTTCTGGATGTTGTAATCAGAAAGAGTGCGGCCATCTTCCAGCTGCTTGCCGGCAAAGATGAGCCTCTGCTGGTCAGGGGGAATGCCTTCCTTATCCTGGATCTTGGCCTTCACGTTCTCGATGGTGTCACTGGGCTCCACTTCCAGGGTGATGGTCTTGCCGGTCAGGGTCTTCACGAAGATCTGCATACCACCCCTCAGACGGAGGACCAGGTGCAGGGTCGACTCTTTCTGGATGTTGTAATCAGAAAGAGTGCGGCCATCTTCCAGCTGCTTGCCGGCAAAGATGAGCCTCTGCTGGTCAGGGGGAATGCCTTCCTTATCCTGG
NT	M87811	Viruses,Kitrinoviricota,Flasuviricetes,Amarillovirales,Flaviviridae,Pestivirus,Pestivirus_A,Bovine_viral_diarrhea_virus_1	Bovine_viral_diarrhea_virus_mRNA_sequence	1993	1353	849	1089	241	Bos taurus ubiquitin C (UBC), mRNA	2e-98	0.9383	Trimmed	Host genomes scrutiny	GGATGCAGATCTTCGTGAAGACCTTGACCGGCAAGACCATCACCCTGGAGGTGGAGCCCAGTGACACCATCGAGAACGTCAAGGCAGATCCAAGACAAAGAGGGCATTCCCCCCAGACCAGCAGAGGCTGATCTTTGCCGGGAAACAGCTGGAAAAACAGCTGGAAGATGGCCGCACCCTGTCTGACTACAACATCCAGAAGGAGTCCACTCTGCACCTGGTCCTCCGCCTCAGAGGTGGG
NT	M87812	Viruses,Kitrinoviricota,Flasuviricetes,Amarillovirales,Flaviviridae,Pestivirus,Pestivirus_A,Bovine_viral_diarrhea_virus_1	Bovine_viral_diarrhea_virus_mRNA_sequence	1993	768	239	509	271	PREDICTED: Bos indicus x Bos taurus ubiquitin B (UBB), mRNA	1e-131	0.9926	Trimmed	Host genomes scrutiny	GAAAGAGTCGACCCTGCACCTGGTCCTCCGTCTGAGGGGTGGTATGCAGATCTTCGTGAAGACCCTGACCGGCAAGACCATCACCCTGGAAGTGGAGCCCAGTGACACCATCGAGAACGTGAAGGCCAAGATCCAGGATAAGGAAGGCATTCCCCCTGACCAGCAGAGGCTTACCTTTGCCGGCAAGCAGCTGGAAGATGGCCGCACTCTTTCTGATTACAACATCCAGAAAGAGTCGACCCTGCACCTGGTCCTTCGTCTGAGGGGTGGC
NT	M87813	Viruses,Kitrinoviricota,Flasuviricetes,Amarillovirales,Flaviviridae,Pestivirus,Pestivirus_A,Bovine_viral_diarrhea_virus_1	Bovine_viral_diarrhea_virus_mRNA_sequence	1993	874	461	635	175	PREDICTED: Bos indicus x Bos taurus ubiquitin B (UBB), mRNA	9e-81	0.9943	Trimmed	Host genomes scrutiny	CCCCTCAGACGGAGGACCAGGTGCAGGGTCGACTCCTTCTGGATGTTGTAATCAGAAAGAGTGCGGCCATCTTCCAGCTGCTTGCCGGCAAAGATGAGCCTCTGCTGGTCAGGGGGAATGCCTTCCTTATCCTGGATCTTGGCCTTCACGTTCTCGATGGTGTCACTGGGCTCCA
NT	MK775204	Viruses,Kitrinoviricota,Flasuviricetes,Amarillovirales,Flaviviridae,Pestivirus,Pestivirus_A,Bovine_viral_diarrhea_virus_1	Bovine_viral_diarrhea_virus_1_isolate_CA2006,_complete_genome	2019	15752	8327	8609	283	PREDICTED: Bos indicus x Bos taurus ubiquitin B (UBB), mRNA	5e-138	0.9929	Trimmed	Host genomes scrutiny	CCACCCCTCAGACGAAGGACCAGGTGCAGGGTCGACTCTTTCTGGATGTTGTAATCAGAAAGAGTGCGGCCATCTTCCAGCTGCTTGCCGGCAAAGATGAGCCTCTGCTGGTCAGGGGGAATGCCTTCCTTATCCTGGATCTTGGCCTTCACGTTCTCGATGGTGTCACTGGGCTCCACTTCCAGGGTGACGGTCTTGCCGGTCAGGGTCTTCACGAAGATCTGCATACCACCCCTCAGACGGAGGACCAGGTGCAGGGTCGACTCTTTCTGGATGTTGTCAT
NT	NC_001461	Viruses,Kitrinoviricota,Flasuviricetes,Amarillovirales,Flaviviridae,Pestivirus,Pestivirus_A,Bovine_viral_diarrhea_virus_1	Bovine_viral_diarrhea_virus_1,_complete_genome	2018	12573	4994	5262	269	PREDICTED: Bos indicus x Bos taurus DnaJ heat shock protein family (Hsp40) member C14 (DNAJC14), transcript variant X2, mRNA	2e-130	0.9926	Trimmed	Host genomes scrutiny	ATGTGCAGCCGATGCCAGGGAAAGCATAGGAGGTTTGAAATGGACCGGGAACCTAAGAGTGCCAGATACTGTGCTGAGTGTAATAGGCTGCATCCTGCTGAGGAAGGTGACTTTTGGGCAGAGTCGAGCATGTTGGGCCTCAAAATCACCTACTTTGCGCTGATGGATGGAAAGGTGTATGATATCACAGAGTGGGCTGGATGCCAGCGTGTGGGAATCTCCCCAGATACCCACAGAGTCCCTTGTCACATCTCATTTGGTTCACGGAT
NT	AX453977	Viruses,Negarnaviricota,Monjiviricetes,Mononegavirales,Paramyxoviridae,Morbillivirus,Canine_morbillivirus,	Sequence_3_from_Patent_WO0200883	2002	18826	1	2170	2170	Cloning vector pcDNA3.1Zeo(-)-HBV1.1- E2, complete sequence	0	1	Trimmed	Vector sequence scrutiny	CAGGTGGCACTTTTCGGGGAAATGTGCGCGGAACCCCTATTTGTTTATTTTTCTAAATACATTCAAATATGTATCCGCTCATGAGACAATAACCCTGATAAATGCTTCAATAATATTGAAAAAGGAAGAGTATGAGTATTCAACATTTCCGTGTCGCCCTTATTCCCTTTTTTGCGGCATTTTGCCTTCCTGTTTTTGCTCACCCAGAAACGCTGGTGAAAGTAAAAGATGCTGAAGATCAGTTGGGTGCACGAGTGGGTTACATCGAACTGGATCTCAACAGCGGTAAGATCCTTGAGAGTTTTCGCCCCGAAGAACGTTTTCCAATGATGAGCACTTTTAAAGTTCTGCTATGTGGCGCGGTATTATCCCGTATTGACGCCGGGCAAGAGCAACTCG…
NT	AX453977	Viruses,Negarnaviricota,Monjiviricetes,Mononegavirales,Paramyxoviridae,Morbillivirus,Canine_morbillivirus,	Sequence_3_from_Patent_WO0200883	2002	18826	18275	18826	552	Synthetic construct rMeV-EdmonstonB-EGFP sequence	0	0.9946	Trimmed	Vector sequence scrutiny	AAATTGTAAACGTTAATATTTTGTTAAAATTCGCGTTAAATTTTTGTTAAATCAGCTCATTTTTTAACCAATAGGCCGAAATCGGCAAAATCCCTTATAAATCAAAAGAATAGACCGAGATAGGGTTGAGTGTTGTTCCAGTTTGGAACAAGAGTCCACTATTAAAGAACGTGGACTCCAACGTCAAAGGGCGAAAAACCGTCTATCAGGGCGATGGCCCACGTGAACCATCACCCTAATCAAGTTTTTTGGGGTCGAGGTGCCGTAAAGCACTAAATCGGAACCCTAAAGGGAGCCCCCGATTTAGAGCTTGACGGGGAAAGCCGGCGAACGTGGCGAGAAAGGAAGGGAAGAAAGCGAAAGGAGCGGGCGCTAGGGCGCTGGCAAGTGTAGCGGTCA…
NT	U25053	Viruses,Kitrinoviricota,Flasuviricetes,Amarillovirales,Flaviviridae,Pestivirus,Pestivirus_A,Bovine_viral_diarrhea_virus_1	Bovine_viral_diarrhea_virus_isolate_BVDV2-125c_(p125)_gene,_partial_cds	1995	1145	247	515	269	PREDICTED: Bos indicus DnaJ heat shock protein family (Hsp40) member C14 (DNAJC14), mRNA	7e-129	0.9888	Trimmed	Host genomes scrutiny	ATGTGCAGCCGATGCCAGGGAAAGCATAGGAGGTTTGAAGTGGACCGGGAACCTAAGAGTGCCAGATACTGTGCTGAGTGTAATAGGCTGCATCCTGCTGAGGAAGGTGACTTTTGGGCAGAGTCGAGCATGTTGGGCCTCAAAATCACCTACTTTGCGCTGATGGATGGAAAGGTGTATGATATCACAGAGTGGGCTGGATGCCAGCGTGTGGGAATCTCCCCAGATACCCACAGAGTCCCTTGTCACATCTCATTTGGTTCACGGAT
NT	U80885	Viruses,Kitrinoviricota,Flasuviricetes,Amarillovirales,Flaviviridae,Pestivirus,Pestivirus_A,Bovine_viral_diarrhea_virus_1	Pestivirus_type_1_polyprotein_(LC3)_gene,_partial_cds	2016	2800	1799	2147	349	Bos mutus isolate yakQH1 chromosome 22	7e-175	0.9971	Trimmed	Host genomes scrutiny	GAAAACCTTCAAACAGCGCCGAACCTTCGAACAAAGAGTAGAAGATGTCCGACTTATCCGAGAGCAGCATCCTACCAAAATCCCGGTAATAATAGAACGATACAAAGGTGAGAAACAGCTTCCTGTCCTGGATAAAACAAAGTTTCTGGTGCCTGATCATGTCAACATGAGTGAGCTCATCAAGATAATAAGAAGGCGCTTACAGCTCAATGCTAATCAAGCCTTCTTCCTGTTAGTGAATGGACATAGCATGGTGAGTGTGTCCACTCCGATTTGTGAAGTGTATGAAAGCGAGAAGGATGAAGATGGATTCCTGTATACGGTATACGCCTCTCAGGAGACTTTTGGA
NT	U86599	Viruses,Kitrinoviricota,Flasuviricetes,Amarillovirales,Flaviviridae,Pestivirus,Pestivirus_A,Bovine_viral_diarrhea_virus_1	Pestivirus_type_1_cytopathic_genomic_RNA,_complete_genome	1997	15521	8165	8406	242	PREDICTED: Bos indicus x Bos taurus ubiquitin C (UBC), mRNA	3e-101	0.9421	Trimmed	Host genomes scrutiny	GGATGCAGATCTTCGTGAAGACCTTGACCGGCAAGACCATCACCCTGGAGGTGGAGCCCAGTGACACCATCGAGAACGTCAAGGCCAAGATCCAAGACAAAGAGGGCATTCCCCCCGACCAGCAGAGGCTGATCTTTGCCGGGAAACAGCTGGAAAAACAGCTGGAAGATGGCCGCACCCTGTCTGACTACAACATCCAGAAGGAGTCCACTCTGCACCTGGTCCTCCGCCTCAGAGGTGGG
NT	U89438	Viruses,Kitrinoviricota,Flasuviricetes,Amarillovirales,Flaviviridae,Pestivirus,Pestivirus_A,Bovine_viral_diarrhea_virus_1	Pestivirus_type_1_nonstructural_protein_P125-2_(p125)_mRNA,_partial_cds	2016	717	164	446	283	PREDICTED: Ovis aries small ubiquitin-like modifier 2 (SUMO2), mRNA	9e-141	1	Trimmed	Host genomes scrutiny	TCGCCATGGCGGACGAAAAGCCCAAGGAAGGAGTCAAGACTGAGAACAACGATCATATTAATTTGAAGGTGGCGGGGCAGGATGGTTCTGTGGTGCAGTTTAAGATTAAGAGGCATACACCACTTAGTAAACTAATGAAAGCCTATTGTGAACGACAGGGTTTGTCAATGAGGCAGATCAGATTCCGATTTGACGGGCAGCCAATCAATGAAACAGACACACCTGCACAGTTGGAGATGGAAGATGAAGATACAATTGATGTATTCCAGCAGCAGACAGGAGG
NT	Z54175	Viruses,Kitrinoviricota,Flasuviricetes,Amarillovirales,Flaviviridae,Pestivirus,Pestivirus_A,Bovine_viral_diarrhea_virus_1	Bovine_viral_diarrhea_virus_TGAC-B1_RNA	1998	984	527	800	274	PREDICTED: Bos indicus x Bos taurus ubiquitin B (UBB), mRNA	3e-134	0.9964	Trimmed	Host genomes scrutiny	TCCAGAAAGAGTCGACCCTGCACCCGGTCCTCCGTCTGAGGGGTGGTATGCAGATCTTCGTGAAGACCCTGACCGGCAAGACCATCACCCTGGAGGTGGAGCCCAGTGACACCATCGAGAACGTGAAGGCCAAGATCCAGGATAAGGAAGGCATTCCCCCTGACCAGCAGAGGCTCATCTTTGCCGGCAAGCAGCTGGAAGATGGCCGCACTCTTTCTGATTACAACATCCAGAAAGAGTCGACCCTGCACCTGGTCCTCCGTCTGAGGGGTGG
NT	Z54176	Viruses,Kitrinoviricota,Flasuviricetes,Amarillovirales,Flaviviridae,Pestivirus,Pestivirus_A,Bovine_viral_diarrhea_virus_1	Bovine_viral_diarrhea_virus_cpA2_RNA	1998	984	527	800	274	PREDICTED: Bos indicus x Bos taurus ubiquitin B (UBB), mRNA	3e-134	0.9964	Trimmed	Host genomes scrutiny	TCCAGAAAGAGTCGACCCTGCACCCGGTCCTCCGTCTGAGGGGTGGTATGCAGATCTTCGTGAAGACCCTGACCGGCAAGACCATCACCCTGGAGGTGGAGCCCAGTGACACCATCGAGAACGTGAAGGCCAAGATCCAGGATAAGGAAGGCATTCCCCCTGACCAGCAGAGGCTCATCTTTGCCGGCAAGCAGCTGGAAGATGGCCGCACTCTTTCTGATTACAACATCCAGAAAGAGTCGACCCTGCACCTGGTCCTCCGTCTGAGGGGTGG
NT	Z54331	Viruses,Kitrinoviricota,Flasuviricetes,Amarillovirales,Flaviviridae,Pestivirus,Pestivirus_A,Bovine_viral_diarrhea_virus_1	Bovine_viral_diarrhea_virus_(strain_Indiana)_RNA_for_p54,_p80_and_p125_proteins	2016	717	50	370	321	PREDICTED: Bos indicus DnaJ heat shock protein family (Hsp40) member C14 (DNAJC14), mRNA	1e-153	0.9905	Trimmed	Host genomes scrutiny	ACTTCGAAGGACCAATGAATACGATGATGTGCAGCCGATGCCAGGGAAAGCATAGGAGGTTTGAAATGGACCGGGAACCTAAGAGTGCCAGATACTGTGCTGAGTGTAATAGGCTGCATCCTGCTGAGGAAGGTGACTTTTGGGCAGAGTCAAGCATGTTGGGCCTCAAAATCACCTACTTTGCGCTGATGGATGGAAAGGTGTATGATATCACAGAGTGGGCTGGATGCCAGCGTGTGGGAATCTCCCCAGATACCCACAGAGTCCCTTGTCACATCTCATTTGGTTCACGGATGCCAGGCACCAGTGGGCGGCAGAGAG
NT	Z54332	Viruses,Kitrinoviricota,Flasuviricetes,Amarillovirales,Flaviviridae,Pestivirus,Pestivirus_A,Bovine_viral_diarrhea_virus_1	Bovine_viral_diarrhea_virus_(strain_MD1)_RNA_for_p54,_p80_and_p125_proteins	2016	711	71	384	314	PREDICTED: Bos indicus DnaJ heat shock protein family (Hsp40) member C14 (DNAJC14), mRNA	6e-150	0.9841	Trimmed	Host genomes scrutiny	AAGAAGCAATGAATACGATGATGTGCAGCCGATGCCAGGGAAAGCATAGGAGGTTTGAAATGGACCGGGAACCTAAGAGTGCCAGATACTGTGCTGAGTGTGATAGGCTGCATCCTGCTGAGGAAGGTGATTTTTGGGCAGAGTCAAGCATGTTGGGCCTCAAAATCACCTACTTTGCGCTGATGGATGGAAAGGTGTATGATATCACAGAGTGGGCTGGATGCCAGCGTGTGGGAATCTCCCCAGATACCCACAGAGTCCCTAGTCACATCTCATTTGGTTCACGGATGCCAGGCACCAGTGGGCGGCAAGAG
NT	KJ608489	Viruses,Kitrinoviricota,Flasuviricetes,Amarillovirales,Flaviviridae,Pestivirus,Pestivirus_A,Bovine_viral_diarrhea_virus_1-NADL	Bovine_viral_diarrhea_virus_1-NADL_isolate_wtBVDV_p0_polyprotein_gene,_partial_cds	2014	8433	1201	1468	268	PREDICTED: Bos indicus DnaJ heat shock protein family (Hsp40) member C14 (DNAJC14), mRNA	2e-130	0.9926	Trimmed	Host genomes scrutiny	ATGTGCAGCCGATGCCAGGGAAAGCATAGGAGGTTTGAAATGGACCGGGAACCTAAGAGTGCCAGATACTGTGCTGAGTGTAATAGGCTGCATCCTGCTGAGGAAGGTGACTTTTGGGCAGAGTCAAGCATGTTGGGCCTCAAAATCACCTACTTTGCGCTGATGGATGGAAAGGTGTATGATATCACAGAGTGGGCTGGATGCCAGCGTGTAGGAATCTCCCCAGATACCCACAGAGTCCCTTGTCACATCTCATTTGGTTCACGGAT
NT	KJ608490	Viruses,Kitrinoviricota,Flasuviricetes,Amarillovirales,Flaviviridae,Pestivirus,Pestivirus_A,Bovine_viral_diarrhea_virus_1-NADL	Bovine_viral_diarrhea_virus_1-NADL_isolate_BVDV_T1_polyprotein_gene,_partial_cds	2014	8433	1201	1469	269	PREDICTED: Bos indicus DnaJ heat shock protein family (Hsp40) member C14 (DNAJC14), mRNA	2e-130	0.9926	Trimmed	Host genomes scrutiny	ATGTGCAGCCGATGCCAGGGAAAGCATAGGAGGTTTGAAATGGACCGGGAACCTAAGAGTGCCAGATACTGTGCTGAGTGTAATAGGCTGCATCCTGCTGAGGAAGGTGACTTTTGGGCAGAGTCAAGCATGTTGGGCCTCAAAATCACCTACTTTGCGCTGATGGATGGAAAGGTGTATGATATCACAGAGTGGGCTGGATGCCAGCGTGTAGGAATCTCCCCAGATACCCACAGAGTCCCTTGTCACATCTCATTTGGTTCACGGAT
NT	KJ608491	Viruses,Kitrinoviricota,Flasuviricetes,Amarillovirales,Flaviviridae,Pestivirus,Pestivirus_A,Bovine_viral_diarrhea_virus_1-NADL	Bovine_viral_diarrhea_virus_1-NADL_isolate_BVDV_T2_polyprotein_gene,_partial_cds	2014	8433	1201	1469	269	PREDICTED: Bos indicus DnaJ heat shock protein family (Hsp40) member C14 (DNAJC14), mRNA	2e-130	0.9926	Trimmed	Host genomes scrutiny	ATGTGCAGCCGATGCCAGGGAAAGCATAGGAGGTTTGAAATGGACCGGGAACCTAAGAGTGCCAGATACTGTGCTGAGTGTAATAGGCTGCATCCTGCTGAGGAAGGTGACTTTTGGGCAGAGTCAAGCATGTTGGGCCTCAAAATCACCTACTTTGCGCTGATGGATGGAAAGGTGTATGATATCACAGAGTGGGCTGGATGCCAGCGTGTAGGAATCTCCCCAGATACCCACAGAGTCCCTTGTCACATCTCATTTGGTTCACGGAT
NT	KJ608492	Viruses,Kitrinoviricota,Flasuviricetes,Amarillovirales,Flaviviridae,Pestivirus,Pestivirus_A,Bovine_viral_diarrhea_virus_1-NADL	Bovine_viral_diarrhea_virus_1-NADL_isolate_BVDV_T3_polyprotein_gene,_partial_cds	2014	8433	1201	1469	269	PREDICTED: Bos indicus DnaJ heat shock protein family (Hsp40) member C14 (DNAJC14), mRNA	2e-130	0.9926	Trimmed	Host genomes scrutiny	ATGTGCAGCCGATGCCAGGGAAAGCATAGGAGGTTTGAAATGGACCGGGAACCTAAGAGTGCCAGATACTGTGCTGAGTGTAATAGGCTGCATCCTGCTGAGGAAGGTGACTTTTGGGCAGAGTCAAGCATGTTGGGCCTCAAAATCACCTACTTTGCGCTGATGGATGGAAAGGTGTATGATATCACAGAGTGGGCTGGATGCCAGCGTGTAGGAATCTCCCCAGATACCCACAGAGTCCCTTGTCACATCTCATTTGGTTCACGGAT
NT	KJ608493	Viruses,Kitrinoviricota,Flasuviricetes,Amarillovirales,Flaviviridae,Pestivirus,Pestivirus_A,Bovine_viral_diarrhea_virus_1-NADL	Bovine_viral_diarrhea_virus_1-NADL_isolate_BVDV_T4_polyprotein_gene,_partial_cds	2014	8433	1201	1469	269	PREDICTED: Bos indicus DnaJ heat shock protein family (Hsp40) member C14 (DNAJC14), mRNA	2e-130	0.9926	Trimmed	Host genomes scrutiny	ATGTGCAGCCGATGCCAGGGAAAGCATAGGAGGTTTGAAATGGACCGGGAACCTAAGAGTGCCAGATACTGTGCTGAGTGTAATAGGCTGCATCCTGCTGAGGAAGGTGACTTTTGGGCAGAGTCAAGCATGTTGGGCCTCAAAATCACCTACTTTGCGCTGATGGATGGAAAGGTGTATGATATCACAGAGTGGGCTGGATGCCAGCGTGTAGGAATCTCCCCAGATACCCACAGAGTCCCTTGTCACATCTCATTTGGTTCACGGAT
NT	KJ608494	Viruses,Kitrinoviricota,Flasuviricetes,Amarillovirales,Flaviviridae,Pestivirus,Pestivirus_A,Bovine_viral_diarrhea_virus_1-NADL	Bovine_viral_diarrhea_virus_1-NADL_isolate_BVDV_T5_polyprotein_gene,_partial_cds	2014	8433	1201	1469	269	PREDICTED: Bos indicus DnaJ heat shock protein family (Hsp40) member C14 (DNAJC14), mRNA	2e-130	0.9926	Trimmed	Host genomes scrutiny	ATGTGCAGCCGATGCCAGGGAAAGCATAGGAGGTTTGAAATGGACCGGGAACCTAAGAGTGCCAGATACTGTGCTGAGTGTAATAGGCTGCATCCTGCTGAGGAAGGTGACTTTTGGGCAGAGTCAAGCATGTTGGGCCTCAAAATCACCTACTTTGCGCTGATGGATGGAAAGGTGTATGATATCACAGAGTGGGCTGGATGCCAGCGTGTAGGAATCTCCCCAGATACCCACAGAGTCCCTTGTCACATCTCATTTGGTTCACGGAT
NT	KJ608495	Viruses,Kitrinoviricota,Flasuviricetes,Amarillovirales,Flaviviridae,Pestivirus,Pestivirus_A,Bovine_viral_diarrhea_virus_1-NADL	Bovine_viral_diarrhea_virus_1-NADL_isolate_BVDV_R1_polyprotein_gene,_partial_cds	2014	8433	1201	1469	269	PREDICTED: Bos indicus DnaJ heat shock protein family (Hsp40) member C14 (DNAJC14), mRNA	2e-130	0.9926	Trimmed	Host genomes scrutiny	ATGTGCAGCCGATGCCAGGGAAAGCATAGGAGGTTTGAAATGGACCGGGAACCTAAGAGTGCCAGATACTGTGCTGAGTGTAATAGGCTGCATCCTGCTGAGGAAGGTGACTTTTGGGCAGAGTCAAGCATGTTGGGCCTCAAAATCACCTACTTTGCGCTGATGGATGGAAAGGTGTATGATATCACAGAGTGGGCTGGATGCCAGCGTGTAAGAATCTCCCCAGATACCCACAGAGTCCCTTGTCACATCTCATTTGGTTCACGGAT
NT	KJ608496	Viruses,Kitrinoviricota,Flasuviricetes,Amarillovirales,Flaviviridae,Pestivirus,Pestivirus_A,Bovine_viral_diarrhea_virus_1-NADL	Bovine_viral_diarrhea_virus_1-NADL_isolate_BVDV_R2_polyprotein_gene,_partial_cds	2014	8433	1201	1469	269	PREDICTED: Bos indicus DnaJ heat shock protein family (Hsp40) member C14 (DNAJC14), mRNA	2e-130	0.9926	Trimmed	Host genomes scrutiny	ATGTGCAGCCGATGCCAGGGAAAGCATAGGAGGTTTGAAATGGACCGGGAACCTAAGAGTGCCAGATACTGTGCTGAGTGTAATAGGCTGCATCCTGCTGAGGAAGGTGACTTTTGGGCAGAGTCAAGCATGTTGGGCCTCAAAATCACCTACTTTGCGCTGATGGATGGAAAGGTGTATGATATCACAGAGTGGGCTGGATGCCAGCGTGTAGGAATCTCCCCAGATACCCACAGAGTCCCTTGTCACATCTCATTTGGTTCACGGAT
NT	KJ608497	Viruses,Kitrinoviricota,Flasuviricetes,Amarillovirales,Flaviviridae,Pestivirus,Pestivirus_A,Bovine_viral_diarrhea_virus_1-NADL	Bovine_viral_diarrhea_virus_1-NADL_isolate_BVDV_R3_polyprotein_gene,_partial_cds	2014	8433	1201	1469	269	PREDICTED: Bos indicus DnaJ heat shock protein family (Hsp40) member C14 (DNAJC14), mRNA	2e-130	0.9926	Trimmed	Host genomes scrutiny	ATGTGCAGCCGATGCCAGGGAAAGCATAGGAGGTTTGAAATGGACCGGGAACCTAAGAGTGCCAGATACTGTGCTGAGTGTAATAGGCTGCATCCTGCTGAGGAAGGTGACTTTTGGGCAGAGTCAAGCATGTTGGGCCTCAAAATCACCTACTTTGCGCTGATGGATGGAAAGGTGTATGATATCACAGAGTGGGCTGGATGCCAGCGTGTAGGAATCTCCCCAGATACCCACAGAGTCCCTTGTCACATCTCATTTGGTTCACGGAT
NT	KJ608498	Viruses,Kitrinoviricota,Flasuviricetes,Amarillovirales,Flaviviridae,Pestivirus,Pestivirus_A,Bovine_viral_diarrhea_virus_1-NADL	Bovine_viral_diarrhea_virus_1-NADL_isolate_BVDV_R4_polyprotein_gene,_partial_cds	2014	8433	1201	1469	269	PREDICTED: Bos indicus DnaJ heat shock protein family (Hsp40) member C14 (DNAJC14), mRNA	2e-130	0.9926	Trimmed	Host genomes scrutiny	ATGTGCAGCCGATGCCAGGGAAAGCATAGGAGGTTTGAAATGGACCGGGAACCTAAGAGTGCCAGATACTGTGCTGAGTGTAATAGGCTGCATCCTGCTGAGGAAGGTGACTTTTGGGCAGAGTCAAGCATGTTGGGCCTCAAAATCACCTACTTTGCGCTGATGGATGGAAAGGTGTATGATATCACAGAGTGGGCTGGATGCCAGCGTGTAGGAATCTCCCCAGATACCCACAGAGTCCCTTGTCACATCTCATTTGGTTCACGGAT
NT	KJ608499	Viruses,Kitrinoviricota,Flasuviricetes,Amarillovirales,Flaviviridae,Pestivirus,Pestivirus_A,Bovine_viral_diarrhea_virus_1-NADL	Bovine_viral_diarrhea_virus_1-NADL_isolate_BVDV_R5_polyprotein_gene,_partial_cds	2014	8433	1201	1469	269	PREDICTED: Bos indicus DnaJ heat shock protein family (Hsp40) member C14 (DNAJC14), mRNA	2e-130	0.9926	Trimmed	Host genomes scrutiny	ATGTGCAGCCGATGCCAGGGAAAGCATAGGAGGTTTGAAATGGACCGGGAACCTAAGAGTGCCAGATACTGTGCTGAGTGTAATAGGCTGCATCCTGCTGAGGAAGGTGACTTTTGGGCAGAGTCAAGCATGTTGGGCCTCAAAATCACCTACTTTGCGCTGATGGATGGAAAGGTGTATGATATCACAGAGTGGGCTGGATGCCAGCGTGTAGGAATCTCCCCAGATACCCACAGAGTCCCTTGTCACATCTCATTTGGTTCACGGAT
NT	M31182	Viruses,Kitrinoviricota,Flasuviricetes,Amarillovirales,Flaviviridae,Pestivirus,Pestivirus_A,Bovine_viral_diarrhea_virus_1-NADL	Bovine_viral_diarrhea_virus_1-NADL,_complete_genome	2005	12573	4994	5262	269	PREDICTED: Bos indicus DnaJ heat shock protein family (Hsp40) member C14 (DNAJC14), mRNA	2e-130	0.9926	Trimmed	Host genomes scrutiny	ATGTGCAGCCGATGCCAGGGAAAGCATAGGAGGTTTGAAATGGACCGGGAACCTAAGAGTGCCAGATACTGTGCTGAGTGTAATAGGCTGCATCCTGCTGAGGAAGGTGACTTTTGGGCAGAGTCGAGCATGTTGGGCCTCAAAATCACCTACTTTGCGCTGATGGATGGAAAGGTGTATGATATCACAGAGTGGGCTGGATGCCAGCGTGTGGGAATCTCCCCAGATACCCACAGAGTCCCTTGTCACATCTCATTTGGTTCACGGAT
NT	M96687	Viruses,Kitrinoviricota,Flasuviricetes,Amarillovirales,Flaviviridae,Pestivirus,Pestivirus_A,Bovine_viral_diarrhea_virus_1-Osloss	Bovine_viral_diarrhea_virus_strain_Osloss_polyprotein_gene,_complete_cds	2003	12480	5151	5377	227	PREDICTED: Bos indicus x Bos taurus ubiquitin B (UBB), mRNA	9e-108	0.9912	Trimmed	Host genomes scrutiny	CCCCTCAGACGGAGGACCAGGTGCAGGGTCGACTCTTTCTGGATGTTGTAATCAGAAAGAGAGCGGCCATCTTCCAGCTGCTTGCCGGCAAAGATGAGCCTCTGCTGGTCAGGGGGAATGCCTTCCTTATCCTGGATCTTGGCCTTCACGTTCTCGATGGTGTCACTGGGCTCCACCTCCAGGGTGATGGTCCTGCCGGTCAGGGTTTTCACGAAGATCTGCATTTT
NT	AB111962	Viruses,Kitrinoviricota,Flasuviricetes,Amarillovirales,Flaviviridae,Pestivirus,Pestivirus_A,Bovine_viral_diarrhea_virus_isolates_and_strains	Bovine_viral_diarrhea_virus_799cp_gene_for_poryprotein,_partai_cds,_strain:_799cp	2016	8736	832	1147	316	PREDICTED: Bos indicus x Bos taurus DnaJ heat shock protein family (Hsp40) member C14 (DNAJC14), transcript variant X2, mRNA	1e-158	1	Trimmed	Host genomes scrutiny	AAGAAGCAATGAATACGATGATGTGCAGCCGATGCCAGGGAAAGCATAGGAGGTTTGAAATGGACCGGGAACCTAAGAGTGCCAGATACTGTGCTGAGTGTAATAGGCTGCATCCTGCTGAGGAAGGTGACTTTTGGGCAGAGTCAAGCATGTTGGGCCTCAAAATCACCTACTTTGCGCTGATGGATGGAAAGGTGTATGATATCACAGAGTGGGCTGGATGCCAGCGTGTGGGAATCTCCCCAGATACCCACAGAGTCCCTTATCACATCTCATTTGGTTCACGGATGCCAGGCACCAGTGGGCGGCAGAGAGC
NT	AB111964	Viruses,Kitrinoviricota,Flasuviricetes,Amarillovirales,Flaviviridae,Pestivirus,Pestivirus_A,Bovine_viral_diarrhea_virus_isolates_and_strains	Bovine_viral_diarrhea_virus_839cp_gene_for_poryprotein,_partai_cds,_strain:_839cp	2016	8978	832	1147	316	PREDICTED: Bos indicus x Bos taurus DnaJ heat shock protein family (Hsp40) member C14 (DNAJC14), transcript variant X2, mRNA	5e-157	0.9968	Trimmed	Host genomes scrutiny	AAGAAGCAATGAATACGATGATGTGCAGCCGATGCCAGGGAAAGCATAGGAGGTTTGAAATGGACCGGGTACCTAAGAGTGCCAGATACTGTGCTGAGTGTAATAGGCTGCATCCTGCTGAGGAAGGTGACTTTTGGGCAGAGTCAAGCATGTTGGGCCTCAAAATCACCTACTTTGCGCTGATGGATGGAAAGGTGTATGATATCACAGAGTGGGCTGGATGCCAGCGTGTGGGAATCTCCCCAGATACCCACAGAGTCCCTTATCACATCTCATTTGGTTCACGGATGCCAGGCACCAGTGGGCGGCAGAGAGC
NT	AB111966	Viruses,Kitrinoviricota,Flasuviricetes,Amarillovirales,Flaviviridae,Pestivirus,Pestivirus_A,Bovine_viral_diarrhea_virus_isolates_and_strains	Bovine_viral_diarrhea_virus_190cp_gene_for_poryprotein,_partai_cds,_strain:_190cp	2016	9060	5797	6063	267	PREDICTED: Bos indicus x Bos taurus ubiquitin C (UBC), mRNA	2e-130	0.9963	Trimmed	Host genomes scrutiny	GAGTCCACTCTGCACCTGGTCCCCCGCCTCAGAGGTGGGATGCAGATCTTCGTGAAGACCTTGACCGGCAAGACCATCACCCTGGAGGTGGAGCCCAGTGACACCATCGAGAACGTCAAGGCCAAGATCCAAGACAAAGAGGGCATCCCCCCAGACCAGCAGAGGCTGATCTTTGCCGGGAAACAGCTGGAAGATGGCCGCACCCTGTCTGACTACAACATCCAGAAAGAGTCCACTCTGCACCTGGTCCTCCGCCTCAGAGGTGGG
NT	AB111967	Viruses,Kitrinoviricota,Flasuviricetes,Amarillovirales,Flaviviridae,Pestivirus,Pestivirus_A,Bovine_viral_diarrhea_virus_isolates_and_strains	Bovine_viral_diarrhea_virus_T-20_gene_for_poryprotein,_partai_cds,_strain:_T-20	2016	7260	4351	4617	267	PREDICTED: Bos indicus x Bos taurus ubiquitin C (UBC), mRNA	4e-132	1	Trimmed	Host genomes scrutiny	GAGTCCACTCTGCACCTGGTCCTCCGCCTCAGAGGTGGGATGCAGATCTTCGTGAAGACCTTGACCGGCAAGACCATCACCCTGGAGGTGGAGCCCAGTGACACCATCGAGAACGTCAAGGCCAAGATCCAAGACAAAGAGGGCATCCCCCCAGACCAGCAGAGGCTGATCTTTGCCGGGAAACAGCTGGAAGATGGCCGCACCCTGTCTGACTACAACATCCAGAAAGAGTCCACTCTGCACCTGGTCCTCCGCCTCAGAGGTGGG
NT	AF058699	Viruses,Kitrinoviricota,Flasuviricetes,Amarillovirales,Flaviviridae,Pestivirus,Pestivirus_A,Bovine_viral_diarrhea_virus_isolates_and_strains	Bovine_viral_diarrhea_virus_strain_Rit_4350_polyprotein_gene,_partial_cds	1998	3058	571	777	207	PREDICTED: Bos indicus x Bos taurus ribosomal protein S27a (RPS27A), mRNA	5e-98	0.9952	Trimmed	Host genomes scrutiny	CCACCACGAAGTCTCAACACTAGATGAAGAGTGGACTCCTTTTGAATGTTGTAGTCAGACAAAGTACGTCCATCTTCCAGTTGCTTGCCAGCAAAGATCAGTCTTTGCTGGTCAGGAGGAATTCCTTCTTTATCCTGGATCTTGGCCTTTACATTTTCTATTGTATCCGAGGGCTCGGCCTCGAGAGTGATGGTCTTCCCCGTCAGG
NT	AF227253	Viruses,Kitrinoviricota,Flasuviricetes,Amarillovirales,Flaviviridae,Pestivirus,Pestivirus_A,Bovine_viral_diarrhea_virus_isolates_and_strains	Bovine_viral_diarrhea_virus-1_strain_CP821_polyprotein_gene,_partial_cds	2001	654	249	487	239	Bos taurus NEDD8 ubiquitin like modifier (NEDD8), mRNA	6e-117	1	Deleted	Host genomes scrutiny	CACCTCCTCCTCTCAGAGCCAACACCAGATGGAGGACTGAACCACCTAATATCTTGTAATCAGCTGCTGTCTTCTCATCATTCATCTGTTTGCCACTGTAGATGAGCCGCTGCTGCTGTGGTGGAATTCCCTCTTTCTCCTCCACACGCTCCTTAATTCGTTCCACCTTGTCCGTGGGTTCAATGTCAATCTCAATCTCCTTTCCGGTCAGCGTCTTCACTTTAATTAGCATCTTCTTC
NT	AF104021	Viruses,Kitrinoviricota,Flasuviricetes,Amarillovirales,Flaviviridae,Pestivirus,Pestivirus_B,Bovine_viral_diarrhea_virus_2	Bovine_viral_diarrhea_virus-2_subgenome_C1_polyprotein_mRNA,_partial_cds	2016	788	332	618	287	PREDICTED: Bos indicus x Bos taurus ubiquitin C (UBC), mRNA	1e-139	0.993	Deleted	Host genomes scrutiny	TGACATCAACATCCAGAAAGAGTCCACTCTGCACCTGGTCCTCCGCCTCAGAGGTGGGATGCAGATCTTCGTGAAGACCTTGACCGGCAAGACCATCACCCTGGAGGTGGAGCCCAGTGACACCATCGAGAACGTCAAGGCCAAGATCCAAGACAAAGAGGGCATCCCCCCAGACCAGCAGAGGCTGATCTTTGCCGGGAAACAGCTGGAAGATGGCCGCACCCTGTCTGACTACAACATCCAGAAAGAGTCCACTCTGCACCTGGTCCTCCGCCTCAGAGGTGGGG
NT	AF104019	Viruses,Kitrinoviricota,Flasuviricetes,Amarillovirales,Flaviviridae,Pestivirus,Pestivirus_B,Bovine_viral_diarrhea_virus_2	Bovine_viral_diarrhea_virus-2_subgenome_A_polyprotein_mRNA,_partial_cds	2016	1289	838	1118	281	PREDICTED: Bos indicus x Bos taurus ubiquitin C (UBC), mRNA	1e-139	1	Trimmed	Host genomes scrutiny	ACAACATCCAGAAAGAGTCCACTCTGCACCTGGTCCTCCGCCTCAGAGGTGGGATGCAGATCTTCGTGAAGACCTTGACCGGCAAGACCATCACCCTGGAGGTGGAGCCCAGTGACACCATCGAGAACGTCAAGGCCAAGATCCAAGACAAAGAGGGCATCCCCCCAGACCAGCAGAGGCTGATCTTTGCCGGGAAACAGCTGGAAGATGGCCGCACCCTGTCTGACTACAACATCCAGAAAGAGTCCACTCTGCACCTGGTCCTCCGCCTCAGAGGTGGG
NT	AF104020	Viruses,Kitrinoviricota,Flasuviricetes,Amarillovirales,Flaviviridae,Pestivirus,Pestivirus_B,Bovine_viral_diarrhea_virus_2	Bovine_viral_diarrhea_virus-2_subgenome_B_polyprotein_mRNA,_partial_cds	2016	1211	549	1040	492	PREDICTED: Bos indicus ubiquitin C (UBC), mRNA	0	0.998	Trimmed	Host genomes scrutiny	TCCACTCTGCACCTGGTCCTCCGCCTCAGAGGTGGGATGCAGATCTTCGTGAAGACCTTGACCGGCAAGACCATCACCCTGGAGGTGGAGCCCAGTGACACCATCGAGAACGTCAAGGCCAAGATCCAAGACAAAGAGGGCATCCCCCCAGACCAGCGGAGGCTGATCTTTGCCGGGAAACAGCTGGAAGATGGCCGCACCCTGTCTGACTACAACATCCAGAAAGAGTCCACTCTGCACCTGGTCCTCCGCCTCAGAGGTGGGATGCAGATCTTCGTGAAGACCTTGACCGGCAAGACCATCACCCTGGAGGTGGAGCCCAGTGACACCATCGAGAACGTCAAGGCCAAGATCCAAGACAAAGAGGGCATCCCCCCAGACCAGCAGAGGCTGATCTTT…
NT	AF104022	Viruses,Kitrinoviricota,Flasuviricetes,Amarillovirales,Flaviviridae,Pestivirus,Pestivirus_B,Bovine_viral_diarrhea_virus_2	Bovine_viral_diarrhea_virus-2_subgenome_C2_polyprotein_mRNA,_partial_cds	2016	941	430	771	342	Bovine viral diarrhea virus-2 subgenome B polyprotein mRNA, partial cds	5e-171	0.9971	Trimmed	Host genomes scrutiny	ACCAGCAGAGGCTGATCTTTGCCGGGAAACAGCTGGAAGATGGCCGCACCCTGTCTGACTACAACATCCAGAAAGAGTCCACTCTGCACCTGGTCCTCCGCCTCAGAGGTGGGATGCAGATCTTCGTGAAGACCTTGACCGGCAAGACCATCACCCTGGAGGTGGAGCCCAGTGACACCATCGAGAACGTCAAGGCCAAGATCCAAGACAAAGAGGGCATCCCCCCAGACCAGCAGAGGCTGATCTTTGCCGGGAAACAGCTGGAAGATGGCCGCACCCTGTCTGACTACAACATCCAGAAAGAGTCCACTCTGCACCTGGTCCTCCGCCTCAGAGGTGGGG
NT	AF104023	Viruses,Kitrinoviricota,Flasuviricetes,Amarillovirales,Flaviviridae,Pestivirus,Pestivirus_B,Bovine_viral_diarrhea_virus_2	Bovine_viral_diarrhea_virus-2_subgenome_C3_polyprotein_mRNA,_partial_cds	2016	1184	777	1013	237	PREDICTED: Bos indicus x Bos taurus ubiquitin C (UBC), mRNA	7e-116	1	Trimmed	Host genomes scrutiny	AGAGGTGGGATGCAGATCTTCGTGAAGACCTTGACCGGCAAGACCATCACCCTGGAGGTGGAGCCCAGTGACACCATCGAGAACGTCAAGGCCAAGATCCAAGACAAAGAGGGCATCCCCCCAGACCAGCAGAGGCTGATCTTTGCCGGGAAACAGCTGGAAGATGGCCGCACCCTGTCTGACTACAACATCCAGAAAGAGTCCACTCTGCACCTGGTCCTCCGCCTCAGAGGTGGG
NT	AF104024	Viruses,Kitrinoviricota,Flasuviricetes,Amarillovirales,Flaviviridae,Pestivirus,Pestivirus_B,Bovine_viral_diarrhea_virus_2	Bovine_viral_diarrhea_virus-2_subgenome_C4_polyprotein_mRNA,_partial_cds	2016	1352	823	1181	359	PREDICTED: Bos indicus ubiquitin C (UBC), mRNA	3e-180	0.9972	Trimmed	Host genomes scrutiny	AAGGGGGCATCCCCCCAGACCAGCAGAGGCTGATCTTTGCCGGGAAACAGCTGGAAGATGGCCGCACCCTGTCTGACTACAACATCCAGAAAGAGTCCACTCTGCACCTGGTCCTCCGCCTCAGAGGTGGGATGCAGATCTTCGTGAAGACCTTGACCGGCAAGACCATCACCCTGGAGGTGGAGCCCAGTGACACCATCGAGAACGTCAAGGCCAAGATCCAAGACAAAGAGGGCATCCCCCCAGACCAGCAGAGGCTGATCTTTGCCGGGAAACAGCTGGAAGATGGCCGCACCCTGTCTGACTACAACATCCAGAAAGAGTCCACTCTGCACCTGGTCCTCCGCCTCAGAGGTGGG
NT	AF104025	Viruses,Kitrinoviricota,Flasuviricetes,Amarillovirales,Flaviviridae,Pestivirus,Pestivirus_B,Bovine_viral_diarrhea_virus_2	Bovine_viral_diarrhea_virus-2_subgenome_C5_polyprotein_mRNA,_partial_cds	2016	1553	920	1382	463	Bos taurus ubiquitin C (UBC), mRNA	0	0.9978	Trimmed	Host genomes scrutiny	AGGTGGGATGCAGATCTTCGTGAAGACCTTGACCGGCAAGACCATCACCCTGGAGGTGGAGCCCAGTGACACCATCGAGAACGTCAAGGCCAAGATCCAAGACAAAGAGGGCATCCCCCCAGACCAGCAGAGGCTGATCTTTGCCGGGAAACAGCTGGAAGATGGCCGCACCCTGTCTGACTACAACATCCAGAAAGAGTCCACTCTGCACCTGGTCCTCCGCCTCAGAGGTGGGATGCAGATCTTCGTGAAGACCTTGACCGGCAAGACCATCACCCTGGAGGTGGAGCCCAGTGACACCATCGAGAACGTCAAGGCCAAGATCCAAGACAAAGAGGGCATCCCCCCAGACCAGCAGAGGCTGATCTTTGCCGGGAAACAGCTGGAAGATGGCCGCAC…
NT	AF104026	Viruses,Kitrinoviricota,Flasuviricetes,Amarillovirales,Flaviviridae,Pestivirus,Pestivirus_B,Bovine_viral_diarrhea_virus_2	Bovine_viral_diarrhea_virus-2_subgenome_D1_polyprotein_mRNA,_partial_cds	2016	905	456	734	279	PREDICTED: Bos indicus x Bos taurus ubiquitin C (UBC), mRNA	1e-138	1	Trimmed	Host genomes scrutiny	AACATCCAGAAAGAGTCCACTCTGCACCTGGTCCTCCGCCTCAGAGGTGGGATGCAGATCTTCGTGAAGACCTTGACCGGCAAGACCATCACCCTGGAGGTGGAGCCCAGTGACACCATCGAGAACGTCAAGGCCAAGATCCAAGACAAAGAGGGCATCCCCCCAGACCAGCAGAGGCTGATCTTTGCCGGGAAACAGCTGGAAGATGGCCGCACCCTGTCTGACTACAACATCCAGAAAGAGTCCACTCTGCACCTGGTCCTCCGCCTCAGAGGTGGG
NT	AF104027	Viruses,Kitrinoviricota,Flasuviricetes,Amarillovirales,Flaviviridae,Pestivirus,Pestivirus_B,Bovine_viral_diarrhea_virus_2	Bovine_viral_diarrhea_virus-2_subgenome_D2_polyprotein_mRNA,_partial_cds	2016	1040	645	869	225	Bos taurus ubiquitin C (UBC), mRNA	5e-105	0.9867	Trimmed	Host genomes scrutiny	CACATCTATGTGAAGACCTTGACCGGCAAGACCATCACCCTGGAGGTGGAGCCCAGTGACACCATCGAGAACGTCAAGGCCAAGATCCAAGACAAAGAGGGCATCCCCCCAGACCAGCAGAGGCTGATCTTTGCCGGGAAACAGCTGGAAGATGGCCGCACCCTGTCTGACTACAACATCCAGAAAGAGTCCACTCTGCACCTGGTCCTCCGCCTCAGAGGTGGG
NT	AF104028	Viruses,Kitrinoviricota,Flasuviricetes,Amarillovirales,Flaviviridae,Pestivirus,Pestivirus_B,Bovine_viral_diarrhea_virus_2	Bovine_viral_diarrhea_virus-2_subgenome_D3_polyprotein_mRNA,_partial_cds	2016	1328	785	1157	373	PREDICTED: Bos indicus x Bos taurus ubiquitin C (UBC), mRNA	0	0.9893	Trimmed	Host genomes scrutiny	CAAGATCCAGGACAATGAGGGCATCCCCCCAGACCAGCAGAGGCTGATCTTTGCCGGGAAACAGCTGGAAGATGGCCGCACCCTGTCTGACTACAACATCCAGAAAGAGTCCACTCTGCACCTGGTCCTCCGCCTCAGAGGTGGGATGCAGATCTTCGTGAAGACCTTGACCGGCAAGACCATCACCCTGGAGGTGGAGCCCAGTGACACCATCGAGAACGTCAAGGCCAAGATCCAAGACAAAGAGGGCATCCCCCCAGACCAGCAGAGGCTGATCTTTGCCGGGAAACAGCTGGAAGATGGCCGTACCCTGTCTGGCTACAACATCCAGAAAGAGTCCACTCTGCACCTGGTCCTCCGCCTCAGAGGTGGG
NT	AF104029	Viruses,Kitrinoviricota,Flasuviricetes,Amarillovirales,Flaviviridae,Pestivirus,Pestivirus_B,Bovine_viral_diarrhea_virus_2	Bovine_viral_diarrhea_virus-2_subgenome_D4_polyprotein_mRNA,_partial_cds	2016	1442	899	1271	373	PREDICTED: Bos indicus ubiquitin C (UBC), mRNA	0	1	Trimmed	Host genomes scrutiny	CAAGATCCAAGACAAAGAGGGCATCCCCCCAGACCAGCAGAGGCTGATCTTTGCCGGGAAACAGCTGGAAGATGGCCGCACCCTGTCTGACTACAACATCCAGAAAGAGTCCACTCTGCACCTGGTCCTCCGCCTCAGAGGTGGGATGCAGATCTTCGTGAAGACCTTGACCGGCAAGACCATCACCCTGGAGGTGGAGCCCAGTGACACCATCGAGAACGTCAAGGCCAAGATCCAAGACAAAGAGGGCATCCCCCCAGACCAGCAGAGGCTGATCTTTGCCGGGAAACAGCTGGAAGATGGCCGCACCCTGTCTGACTACAACATCCAGAAAGAGTCCACTCTGCACCTGGTCCTCCGCCTCAGAGGTGGG
NT	AF268171	Viruses,Kitrinoviricota,Flasuviricetes,Amarillovirales,Flaviviridae,Pestivirus,Pestivirus_B,Bovine_viral_diarrhea_virus_2	Bovine_viral_diarrhea_virus_type_2_strain_BVDV2-296nc_polyprotein_gene,_partial_cds	2000	1004	1	425	425	PREDICTED: Bos indicus DnaJ heat shock protein family (Hsp40) member C14 (DNAJC14), mRNA	0	0.9974	Trimmed	Host genomes scrutiny	AAGAAGCAATGAATACGATGATGTGCAGCCGATGCCAGGGAAAGCATAGGAGGTTTGAAATGGACCGGGAACCTAAGAGTGCCAGATACTGTGCTGAGTGTAATAGGCTGCATCCTGCTGAGGAAGGTGACTTTTGGGCAGAGTCAAGCATGTTGGGCCTCAAAATCACCTACTTTGCGCTGATGGATGGAAAGGTGTATGATATCACAGAGTGGGCTGGATGCCAGCGTGTGGGAATCTCCCCAGATACCCACAGAGTCCCTAATCACATCTCATTTGGTTCACGGATGCCAGGCACCAGTGGGCGGCAGAGAGCTACTCCAGATGCCCCTCCTGCTGACCTTCAGGATTTCTTGAGCCGGATCTTTCAAGTACCCCCAGG
NT	AF268172	Viruses,Kitrinoviricota,Flasuviricetes,Amarillovirales,Flaviviridae,Pestivirus,Pestivirus_B,Bovine_viral_diarrhea_virus_2	Bovine_viral_diarrhea_virus_type_2_strain_BVDV2-296c_polyprotein_gene,_partial_cds	2000	1233	240	624	385	PREDICTED: Bos mutus DnaJ (Hsp40) homolog, subfamily C, member 14 (DNAJC14), mRNA	0	0.9974	Trimmed	Host genomes scrutiny	AAGAAGCAATGAATACGATGATGTGCAGCCGATGCCAGGGAAAGCATAGGAGGTTTGAAATGGACCGGGAACCTAAGAGTGCCAGATACTGTGCTGAGTGTAATAGGCTGCATCCTGCTGAGGAAGGTGACTTTTGGGCAGAGTCAAGCATGTTGGGCCTCAAAATCACCTACTTTGCGCTGATGGATGGAAAGGTGTATGATATCACAGAGTGGGCTGGATGCCAGCGTGTGGGAATCTCCCCAGATACCCACAGAGTCCCTAATCACATCTCATTTGGTTCACGGATGCCAGGCACCAGTGGGCGGCAGAGAGCTACTCCAGATGCCCCTCCTGCTGACCTTCAGGATTTCTTGAGCCGGATCTTTCAAGTACCCCCAGGCCA
NT	AF268174	Viruses,Kitrinoviricota,Flasuviricetes,Amarillovirales,Flaviviridae,Pestivirus,Pestivirus_B,Bovine_viral_diarrhea_virus_2	Bovine_viral_diarrhea_virus_type_2_strain_BVDV2-Ms_St_T4529c_polyprotein_gene,_partial_cds	2000	1908	933	1518	586	PREDICTED: Bubalus bubalis polyubiquitin-B (LOC112581264), mRNA	0	0.964	Trimmed	Host genomes scrutiny	GAGAGGCATTCCCCCTGACCAGCAGAGGCTCATCTTTGCCGGCAAGCAGCTGGAAGATGGCCGCACTCTTTCTGATTACAACATCCAGAAAGAGTCGACCCTGCACCTGGTCCTCCGTCTGAGGGGTGGTATGCAGATCTTCGTGAAGACCCTGACCGGCAAGACCATCACCCTGGAAGTGGAGCCCAGTGACACCATCGAGAACGTGAAGGCCAAGATCCAGGATAAGGAGGGCATTCCCCCTGACCAGCAGAGGCTCATCTTGGCCGGAAAGCAGCTTGAAGATGGCCGCACTCTTTCTGCTTACAAAATCCAGAAAGAGTCGACCCTGTACCTTGGCCTTCGTCTGAGGGGTGGTATGCAGATCTTCGTGAAGACCCTGACCGGCAAGACCATCAC…
NT	AF268175	Viruses,Kitrinoviricota,Flasuviricetes,Amarillovirales,Flaviviridae,Pestivirus,Pestivirus_B,Bovine_viral_diarrhea_virus_2	Bovine_viral_diarrhea_virus_type_2_strain_BVDV2-ND_8799c_polyprotein_gene,_partial_cds	2000	1114	246	514	269	PREDICTED: Bos indicus DnaJ heat shock protein family (Hsp40) member C14 (DNAJC14), mRNA	2e-130	0.9926	Trimmed	Host genomes scrutiny	ACGATGATGTGCAGCCGATGCCAGGGAAAGCATAGGAGGTTTGAAATGGACCGGGAACCTAAGAGTGCCAGATACTGTGCTGAGTGTAATAGGCTGCATCCTGCTGAGGAAGGTGACTTTTGGGCAGAGTCAAGCATGTTGGGCCTCAAAATCACCTACTTTGCGCTGATGGATGGAAAGGTGTCTGATATCACAGAGTGGGCTGGATGCCAGCGTGTGGGAATCTCCCCAGATACCCACAGAGTCCCTTATCACATCTCATCTGGTTC
NT	AF268176	Viruses,Kitrinoviricota,Flasuviricetes,Amarillovirales,Flaviviridae,Pestivirus,Pestivirus_B,Bovine_viral_diarrhea_virus_2	Bovine_viral_diarrhea_virus_type_2_strain_BVDV2-Galena_16425c_polyprotein_gene,_partial_cds	2000	1258	247	695	449	PREDICTED: Bos mutus DnaJ (Hsp40) homolog, subfamily C, member 14 (DNAJC14), mRNA	0	0.9866	Trimmed	Host genomes scrutiny	CTGAAAGAAGCAATGATTACGATGATGTGCAGCCGATGCCAGGGAAAGCATAGGAGGTTAGAAATGGACCGGGAACCTAAGAGTGCCAGATACTGTGCTGAGTGTAATAGGCTGCATCCTGCTGAGGAAGGTGACTTTTGGGCAGAGTCAAGCATGTCGGGCCTCAAAATCACCTACTTTGCGCTGATGGATGGAAAGGTGTATGATATCACAGAGTGGGCTGGATGCCAGCGTGTGGGAATCTCCCCAGATACCCACAGAGTCCCTTGTCACATCTCATTTGGTTCACGGATGCCAGGCACCAGTGGGCGGCAGAGAGCTACTCCAGATGCCCCTCCTGCTGACCTTCAGGATTTCTTGAGCCGGATCTTTCAAGTACCCCCAGGCCAGATGTCCAAC…
NT	AF268177	Viruses,Kitrinoviricota,Flasuviricetes,Amarillovirales,Flaviviridae,Pestivirus,Pestivirus_B,Bovine_viral_diarrhea_virus_2	Bovine_viral_diarrhea_virus_type_2_strain_BVDV2-OkSt_94-050-297c_polyprotein_gene,_partial_cds	2000	752	243	558	316	PREDICTED: Bos indicus DnaJ heat shock protein family (Hsp40) member C14 (DNAJC14), mRNA	1e-152	0.9904	Trimmed	Host genomes scrutiny	TGAATACGATGATGTGCAGCCGATGCCAGGGAAAGCATAGGAGGTTTGAAATGGACCGGGAACCTAAGAGTGCCAGATACTGTGCTGAGTGTAATAGGCTGCATCCTGCTGAGGAAGGTGACTTTTGGGCAGAGTCAAGCATGTTGGGCCTCAAAATCACCTACTTTGCGCTGATGGATGGAAAGGTGTATGATATCACAGAGTGGGCTGGATGCCAGCGTGTGAGAATCTCCCCAGATACCCACAGAGCCCCTTATCACATCCCATTTGGTTCACGGATGCCAGGCACCAGTGGGCGGCAGAGAGCTACTCCCAG
NT	AF268178	Viruses,Kitrinoviricota,Flasuviricetes,Amarillovirales,Flaviviridae,Pestivirus,Pestivirus_B,Bovine_viral_diarrhea_virus_2	Bovine_viral_diarrhea_virus_type_2_strain_BVDV2-SD1630c_polyprotein_gene,_partial_cds	2000	1253	244	686	443	PREDICTED: Bos mutus DnaJ (Hsp40) homolog, subfamily C, member 14 (DNAJC14), mRNA	0	0.991	Trimmed	Host genomes scrutiny	ACGATGATGTGCAGCCGATGCCAGGGAAAGCATAGGAGGTTAGAAATGGACCGGGAACCTAAGAGTGCCAGATACTGTGCTGAGTGTAATAGGCTGCATCCTGCTGAGGAAGGTGACTTTTGGGCAGAGTCAAGCATGTCGGGCCTCAAAATCACCTACTTTGCGCTGATGGATGGAAAGGTGTATGATATCACAGAGTGGGCTGGATGCCAGCGTGTGGGAATCTCCCCAGATACCCACAGAGTCCCTTATCACATCTCATTTGGTTCACGGATGCCAGGCACCAGTGGGCGGCAGAGAGCTACTCCAGATGCCCCTCCTGCTGACCTTCAGGATTTCTTGAGCCGGATCTTTCAAGTACCCCCAGGTCAGATGTCCAACGGGAACTTCTTTGCAGCT…
NT	AF268179	Viruses,Kitrinoviricota,Flasuviricetes,Amarillovirales,Flaviviridae,Pestivirus,Pestivirus_B,Bovine_viral_diarrhea_virus_2	Bovine_viral_diarrhea_virus_type_2_strain_BVDV2-5912c_polyprotein_gene,_partial_cds	2000	852	208	505	298	PREDICTED: Bos mutus DnaJ (Hsp40) homolog, subfamily C, member 14 (DNAJC14), mRNA	3e-147	0.9966	Trimmed	Host genomes scrutiny	AAGAAGCAATGAATACGATGATGTGCAGCCGATGCCAGGGAAAGCATAGGAGGTTTGAAATGGACCGGGAACCTAAGAGTGCCAGATACTGTGCTGAGTGTAATAGGCTGCATCCTGCTGAGGAAGGTGACTTTTGGGCAGAGTCAAGCATGTTGGGCCTCAAAATCACCTACTTTGCGCTGATGGATGGAAAGGTGTATGATATCACAGAGTGGGCTGGATGCCAGCGTGTGGGAATCTCCCCAGATACCCACAGAGTCCCTTATCACATCCCATTTGGTTCACGGATGCCAGGCAC
NT	AF268180	Viruses,Kitrinoviricota,Flasuviricetes,Amarillovirales,Flaviviridae,Pestivirus,Pestivirus_B,Bovine_viral_diarrhea_virus_2	Bovine_viral_diarrhea_virus_type_2_strain_BVDV2-6082c_polyprotein_gene,_partial_cds	2000	1229	372	686	315	Bos taurus J-domain protein Jiv mRNA, complete cds	2e-156	0.9968	Trimmed	Host genomes scrutiny	AAGAAGCAATGAATACGATGATGTGCAGCCGATGCCAGGGAAAGCATAGGAGGTTTGAAATGGACCGGGAACCTAAGAGTGCCAGATACTGTGCTGAGTGTAATAGGCTGCATCCTGCTGAGGAAGGTGACTTTTGGGCAGAGTCAAGCATGTCGGGCCTCAAAATCACCTACTTTGCGCTGATGGATGGAAAGGTGTATGATATCACAGAGTGGGCTGGATGCCAGCGTGTGGGAATCTCCCCAGATACCCACAGAGTCCCTTATCACATCTCATTTGGTTCACGGATGCCAGGCACCAGTGGGCGGCAGAGAG
NT	LC006970	Viruses,Kitrinoviricota,Flasuviricetes,Amarillovirales,Flaviviridae,Pestivirus,Pestivirus_B,Bovine_viral_diarrhea_virus_2	Bovine_viral_diarrhea_virus_2_genomic_RNA,_complete_genome,_strain:_KZ-91-CP	2015	12654	4981	5354	374	PREDICTED: Bos mutus DnaJ (Hsp40) homolog, subfamily C, member 14 (DNAJC14), mRNA	0	0.9892	Trimmed	Host genomes scrutiny	AAGAAGCAATGAATACGATGATGTGCAGCCGATGCCAGGGAAAGCATAGGAGGTTTGAAATGGACCGGGAACCTAAGAGTGCCAGATACTGCGCTGAGTGTAATAGGCTGCATCCTGCTGAGGAAGGTGACTGTTGGGCAGAGTCAAGCATGTTGGGCCTCAAAATCACATACTTTGCGCTGATGGATGGAAAGGTGTATGATATCACAGAGTGGGCTGGATGCCAGCGTGTGGGAATCTCCCCAGATACCCACAGAGCCCCTTATCACATCTCATTTGGTTCACGGATGCCAGGCACCAGTGGGCGGCAGAGAGCTACTCCAGATGCCCCTCCTGCTGACCTTCAGGATTTCTTGAGCCGGATCTTTCATAGT
NT	MH231124	Viruses,Kitrinoviricota,Flasuviricetes,Amarillovirales,Flaviviridae,Pestivirus,Pestivirus_B,Bovine_viral_diarrhea_virus_2	Bovine_viral_diarrhea_virus_2_isolate_1786c_polyprotein_gene,_complete_cds	2018	12643	4998	5350	353	PREDICTED: Bos indicus x Bos taurus DnaJ heat shock protein family (Hsp40) member C14 (DNAJC14), transcript variant X2, mRNA	5e-177	0.9972	Trimmed	Host genomes scrutiny	AAGAAGCAATGAATACGATGATGTGCAGCCGATGCCAGGGAAAGCATAGGAGGTTTGAAATGGACCGGGAACCTAAGAGTGCCAGATACTGTGCTGAGTGTAATAGGCTGCATCCTGCTGAGGAAGGTGACTTTTGGGCAGAGTCAAGCATGTTGGGCCTCAAAATCACCTACTTTGCGCTGATGGATGGAAAGGTGTATGATATCACAGAGTGGGCTGGATGCCAGCGTGTGGGAATCTCCCCAGATACCCACAGAGTCCCTCATCACATCTCATTTGGTTCACGGATGCCAGGCACCAGTGGGCGGCAGAGAGCTACTCCAGATGCCCCTCCTGCTGACCTTCAGGATTTC
NT	MH231127	Viruses,Kitrinoviricota,Flasuviricetes,Amarillovirales,Flaviviridae,Pestivirus,Pestivirus_B,Bovine_viral_diarrhea_virus_2	Bovine_viral_diarrhea_virus_2_isolate_53637c_polyprotein_gene,_complete_cds	2018	12648	4948	5339	392	PREDICTED: Bos indicus x Bos taurus DnaJ heat shock protein family (Hsp40) member C14 (DNAJC14), transcript variant X2, mRNA	0	0.9924	Trimmed	Host genomes scrutiny	AAGAAGCAATGAATACGATGATGTGCAGCCGATGCCAGGGAAAGCATAGGAGGTTTGAAACGGACCGGGAACCTAAGAGTGCCAGATACTGTGCTGAGTGTAATAGGCTGCATCCTGCTGAGGAAGGTGACTTTTGGGCAGAGTCAAGCATGTTGGGCCTCAAAATCACCTACTTTGCGCTGATGGATGGAAAGGTGTATGATATCACAGAGTGGGCTGGATGCCAGCGTGTGGGAATCTCCCCAGATACCCACAGAGTCCCTTGTCACATCTCATTTGGTTCACGGATGCCAGGCACCAGTGGGCGGCAGAGAGCTACTCCAGATGCCCCTCCTGCTGACCTTCAGGATTTCTTGAGCCGGATCTTTCAAGTACCCCAGGCCAGATGTCCA
NT	MH231129	Viruses,Kitrinoviricota,Flasuviricetes,Amarillovirales,Flaviviridae,Pestivirus,Pestivirus_B,Bovine_viral_diarrhea_virus_2	Bovine_viral_diarrhea_virus_2_isolate_5912c_polyprotein_gene,_complete_cds	2018	12560	4949	5246	298	PREDICTED: Bos mutus DnaJ (Hsp40) homolog, subfamily C, member 14 (DNAJC14), mRNA	3e-147	0.9966	Trimmed	Host genomes scrutiny	AAGAAGCAATGAATACGATGATGTGCAGCCGATGCCAGGGAAAGCATAGGAGGTTTGAAATGGACCGGGAACCTAAGAGTGCCAGATACTGTGCTGAGTGTAATAGGCTGCATCCTGCTGAGGAAGGTGACTTTTGGGCAGAGTCAAGCATGTTGGGCCTCAAAATCACCTACTTTGCGCTGATGGATGGAAAGGTGTATGATATCACAGAGTGGGCTGGATGCCAGCGTGTGGGAATCTCCCCAGATACCCACAGAGTCCCTTATCACATCCCATTTGGTTCACGGATGCCAGGCAC
NT	MH231133	Viruses,Kitrinoviricota,Flasuviricetes,Amarillovirales,Flaviviridae,Pestivirus,Pestivirus_B,Bovine_viral_diarrhea_virus_2	Bovine_viral_diarrhea_virus_2_isolate_B69519c_polyprotein_gene,_complete_cds	2018	12629	4984	5336	353	PREDICTED: Bos indicus DnaJ heat shock protein family (Hsp40) member C14 (DNAJC14), mRNA	6e-176	0.9943	Trimmed	Host genomes scrutiny	AAGAAGCAATGAATACGATGATGTGCAGCCGATGCCAGGGAAAGCATAGGAGGTTTGAAATGGACCGGGAACCTAAGAGTGCCAGATACTGTGCTGAGTGTAATAGGCTGCATCCTGCTGAGGAAGGTGACATTTGGGCAGAGTCAAGCATGTTGGGCCTCAAAATCACCTACTTTGCGCTGATGGATGGAAAGGTGTATGATATCACAGAGTGGGCTGGATGCCAGCGTGTGGGAATCTCCCCAGATACCCACAGAGTCCCTCATCACATCTCATTTGGTTCACGGATGCCAGGCACCAGTGGGCGGCAGAGAGCTACTCCAGATGCCCCTCCTGCTGACCTTCAGGATTTC
NT	MH806434	Viruses,Kitrinoviricota,Flasuviricetes,Amarillovirales,Flaviviridae,Pestivirus,Pestivirus_B,Bovine_viral_diarrhea_virus_2	Bovine_viral_diarrhea_virus_2_isolate_125c,_complete_genome	2018	12621	4995	5263	269	PREDICTED: Bos indicus DnaJ heat shock protein family (Hsp40) member C14 (DNAJC14), mRNA	8e-129	0.9888	Trimmed	Host genomes scrutiny	ATGTGCAGCCGATGCCAGGGAAAGCATAGGAGGTTTGAAGTGGACCGGGAACCTAAGAGTGCCAGATACTGTGCTGAGTGTAATAGGCTGCATCCTGCTGAGGAAGGTGACTTTTGGGCAGAGTCGAGCATGTTGGGCCTCAAAATCACCTACTTTGCGCTGATGGATGGAAAGGTGTATGATATCACAGAGTGGGCTGGATGCCAGCGTGTGGGAATCTCCCCAGATACCCACAGAGTCCCTTGTCACATCTCATTTGGTTCACGGAT
NT	MH806436	Viruses,Kitrinoviricota,Flasuviricetes,Amarillovirales,Flaviviridae,Pestivirus,Pestivirus_B,Bovine_viral_diarrhea_virus_2	Bovine_viral_diarrhea_virus_2_isolate_296c,_complete_genome	2018	12629	4942	5326	385	PREDICTED: Bos indicus x Bos taurus DnaJ heat shock protein family (Hsp40) member C14 (DNAJC14), transcript variant X2, mRNA	0	0.9974	Trimmed	Host genomes scrutiny	AAGAAGCAATGAATACGATGATGTGCAGCCGATGCCAGGGAAAGCATAGGAGGTTTGAAATGGACCGGGAACCTAAGAGTGCCAGATACTGTGCTGAGTGTAATAGGCTGCATCCTGCTGAGGAAGGTGACTTTTGGGCAGAGTCAAGCATGTTGGGCCTCAAAATCACCTACTTTGCGCTGATGGATGGAAAGGTGTATGATATCACAGAGTGGGCTGGATGCCAGCGTGTGGGAATCTCCCCAGATACCCACAGAGTCCCTAATCACATCTCATTTGGTTCACGGATGCCAGGCACCAGTGGGCGGCAGAGAGCTACTCCAGATGCCCCTCCTGCTGACCTTCAGGATTTCTTGAGCCGGATCTTTCAAGTACCCCCAGGCCA
NT	MH806438	Viruses,Kitrinoviricota,Flasuviricetes,Amarillovirales,Flaviviridae,Pestivirus,Pestivirus_B,Bovine_viral_diarrhea_virus_2	Bovine_viral_diarrhea_virus_2_isolate_McCart_c,_complete_genome	2018	12598	4978	5301	324	PREDICTED: Ovis aries DnaJ heat shock protein family (Hsp40) member C14 (DNAJC14), transcript variant X2, mRNA	3e-161	0.9969	Trimmed	Host genomes scrutiny	GACCGGGAACCTAAGAGTGCCAGATACTGTGCTGAGTGTAATAGGCTGCATCCTGCTGAGGAAGGTGACTTTTGGGCAGAGTCAAGCATGTTGGGCCTCAAAATCACCTACTTTGCGCTGATGGATGGAAAGGTGTATGATATCACAGAGTGGGCTGGATGCCAGCGTGTGGGAATCTCCCCAGATACCCACAGAGTCCCTAATCACATCTCATTTGGTTCACGGATGCCAGGCACCAGTGGGCGGCAGAGAGCTACTCCAGATGCCCCTCCTGCTGACCTTCAGGATTTCTTGAGCCGGATCTTTCAAGTACCCCCAGGCCAG
NT	KJ463423	Viruses,Kitrinoviricota,Flasuviricetes,Amarillovirales,Flaviviridae,Pestivirus,Pestivirus_D,Border_disease_virus	Border_disease_virus_isolate_Coos_Bay_5_c,_complete_genome	2014	12588	4953	5249	297	PREDICTED: Capra hircus DnaJ heat shock protein family (Hsp40) member C14 (DNAJC14), mRNA	2e-137	0.9764	Trimmed	Host genomes scrutiny	AGAAATGAATACTATGATGTGCAGCCGATGCCAGGGAAAGCATAGGAGGTTCGAAATGGACCGGGAACCTAAGAGTGCCAGATACTGTGCTGAGTGTAATAGGCTGCATTCTGCTGAGGAAGGTGACTTTTGGGCAGAGTCAAGCATGTTGGGCCTCAAAATCACCTACTTTGCGCTGATGGATGGAAAGGTGTATGATATCACAGAGTGGGCTGGATGCCAGCGTGTGGGAATCCTCCCCAGATACCCACAGAGTCCCTTGTCACATCTCATTTGGTTCACGGATGCCTGGGACCA
NT	U43602	Viruses,Kitrinoviricota,Flasuviricetes,Amarillovirales,Flaviviridae,Pestivirus,Pestivirus_D,Border_disease_virus	Border_disease_virus_strain_CP_Moredun_nonstructural_protein_(Ns2-3)_gene,_partial_cds	1996	873	197	530	334	PREDICTED: Capra hircus DnaJ heat shock protein family (Hsp40) member C14 (DNAJC14), mRNA	6e-163	0.988	Trimmed	Host genomes scrutiny	CTATGATGTGCAGCCGATGCCAGGGAAAGCATAGGAGGTTCGAAATGGACCGGGAACCTAAGAGTGCCAGATACTGTGCTGAGTGTGATAGGCTGCATCCTGCTGAGGAAGGTGACTTTTGGGCAGAGTCAAGCATGTTGGGCCTCAAAATCACCTACTTTGCGCTGATGGATGGAAAGGTGTATGATATCACAGAGTGGGCTGGATGCCAGCGTGTGGGAATCTCCCCAGATACCCAGAGAGTCCCTTGTCACATCTCATTTGGTTCACGGATGCCAGGCACCAGTGGGCGGCAGAGAGCTACTCCAGATGCCCCTCCTGCTGACCTTCAGGA
NT	U43603	Viruses,Kitrinoviricota,Flasuviricetes,Amarillovirales,Flaviviridae,Pestivirus,Pestivirus_D,Border_disease_virus	Border_disease_virus_strain_CP_Cumnock_nonstructural_protein_(Ns2-3)_gene,_partial_cds	1996	927	196	586	391	PREDICTED: Ovis aries DnaJ heat shock protein family (Hsp40) member C14 (DNAJC14), transcript variant X2, mRNA	0	0.9949	Trimmed	Host genomes scrutiny	GCTGAAAATGAGCTGAGCCGGTCAGTGAATGAGTTTCTGTCCAAGCTGCAAGAAGCAATGAATACTATGATGTGCAGCCGATGCCAGGGAAAGCATAGGAGGTTCGAAATGGACCGGGAACCTAAGAGTGCCAGATACTGTACTGAGTGTAATAGGCTGCATCCTGCTGAGGAAGGTGACTTTTGGGCAGAGTCAAGCATGTTGGGCCTCAAAATCACCTACTTTGCGCTGATGGATGGAAAGGTGTATGATATCACAGAGTGGGCTGGATGCCAGCGTGTGGGAATCTCCCCAGATACCCACAGAGTCCCTTATCACATCTCATTTGGTTCACGGATGCCAGGCACCAGTGGGCGGCAGAGAGCTACTCCAGATGCCCCTCCTGCTGACC
NT	AF144617	Viruses,Kitrinoviricota,Flasuviricetes,Amarillovirales,Flaviviridae,Pestivirus,Pestivirus_G,Pestivirus_giraffe-1_H138	Pestivirus_giraffe-1_H138_complete_genome	2016	12602	4959	5257	299	PREDICTED: Bos indicus DnaJ heat shock protein family (Hsp40) member C14 (DNAJC14), mRNA	2e-142	0.9833	Trimmed	Host genomes scrutiny	AAGACTCAATGAATACGATGATGTGCAACCGATGCCAGGGAAAGCATAGGAGGTTTGAAATGGACCGGGAACCTAAGAGTGCCAGATACTGTGCTGAGTGTAATAGGCTGCATCCTGCTGAGGAAGGTGACTTTTGGGCAGAGTCAAGCATGTTGGGCCTCAAAATCACCTACTTTGCGCTGATGGATGGAAAGGTGTATGATATCACAGAGTGGGCTGGATGCCAGCGTGTGGGAATCTCCCCAGATACCCACAGAGTCCCTTATCACATCCCATTTGGTTCACGGATGCCAGGTACC
NT	KC786228	Viruses,Pisuviricota,Pisoniviricetes,Nidovirales,Coronaviridae,Gammacoronavirus,Avian_coronavirus,Infectious_bronchitis_virus	UNVERIFIED:_Infectious_bronchitis_virus_isolate_YN/V90/2012_nucleocapsid_protein-like_(N)_gene,_partial_sequence	2013	538	34	191	158	Pseudaesopia japonica isolate NB15 18S ribosomal RNA gene, internal transcribed spacer 1, and 5.8S ribosomal RNA gene, complete sequence	4e-26	0.8171	Deleted	LCD sequence detection	TACGGAAATTCCTCTGGATGGGGAATAATTAGCTTCCCCGATCCCCTTCACTAATGGGGCGCGGGTTACCCGCGCCTGCCGGCGGATGGTAGACTCAAGCTGAGCCAGTCAGTGTAATGCGCGTGCAGCCCCGGACATCTAAGGGTATCACACACCTG
NT	NC_003678	Viruses,Kitrinoviricota,Flasuviricetes,Amarillovirales,Flaviviridae,Pestivirus,Pestivirus_G,Pestivirus_giraffe-1_H138	Pestivirus_giraffe-1_H138_complete_genome	2018	12602	4959	5259	301	PREDICTED: Bos indicus x Bos taurus DnaJ heat shock protein family (Hsp40) member C14 (DNAJC14), transcript variant X2, mRNA	2e-143	0.9834	Trimmed	Host genomes scrutiny	AAGACTCAATGAATACGATGATGTGCAACCGATGCCAGGGAAAGCATAGGAGGTTTGAAATGGACCGGGAACCTAAGAGTGCCAGATACTGTGCTGAGTGTAATAGGCTGCATCCTGCTGAGGAAGGTGACTTTTGGGCAGAGTCAAGCATGTTGGGCCTCAAAATCACCTACTTTGCGCTGATGGATGGAAAGGTGTATGATATCACAGAGTGGGCTGGATGCCAGCGTGTGGGAATCTCCCCAGATACCCACAGAGTCCCTTATCACATCCCATTTGGTTCACGGATGCCAGGTACCAG
NT	JQ612705	Viruses,Kitrinoviricota,Flasuviricetes,Amarillovirales,Flaviviridae,Pestivirus,Pestivirus_H,Bovine_viral_diarrhea_virus_3	Bovine_viral_diarrhea_virus_3_strain_Italy-83/10-cp,_complete_genome	2012	12549	4992	5293	302	PREDICTED: Bos indicus DnaJ heat shock protein family (Hsp40) member C14 (DNAJC14), mRNA	2e-149	0.9967	Trimmed	Host genomes scrutiny	TACGATGATGTGCAGCCGATGCCAGGGAAAGCATAGGAGGTTTGAAATGGACCGGGAACCTAAGAGTGCCAGATACTGTGCTGAGTGTAATAGGCTGCATCCTGCTGAGGAAGGTGACTTTTGGGCAGAGTCAAGCATGTTGGGCCTCAAAATCACCTACTTTGCGCTGATGGATGGAAAGGTGTATGATATCACAGAGTGGGCTGGATGCCAGCGTGTGGGAATCTCCCCAGATACCCACAGAGTCCCTTGTCACATCTCATTTGGTTCACGGATGCCAGGCACCAGTGGGCGGCAGAGAG
NT	KJ627180	Viruses,Kitrinoviricota,Flasuviricetes,Amarillovirales,Flaviviridae,Pestivirus,Pestivirus_H,Bovine_viral_diarrhea_virus_3	Bovine_viral_diarrhea_virus_3_isolate_Italy-68/13cp,_complete_genome	2014	12549	4992	5293	302	PREDICTED: Bos indicus DnaJ heat shock protein family (Hsp40) member C14 (DNAJC14), mRNA	2e-149	0.9967	Trimmed	Host genomes scrutiny	TACGATGATGTGCAGCCGATGCCAGGGAAAGCATAGGAGGTTTGAAATGGACCGGGAACCTAAGAGTGCCAGATACTGTGCTGAGTGTAATAGGCTGCATCCTGCTGAGGAAGGTGACTTTTGGGCAGAGTCAAGCATGTTGGGCCTCAAAATCACCTACTTTGCGCTGATGGATGGAAAGGTGTATGATATCACAGAGTGGGCTGGATGCCAGCGTGTGGGAATCTCCCCAGATACCCACAGAGTCCCTTGTCACATCTCATTTGGTTCACGGATGCCAGGCACCAGTGGGCGGCAGAGAG
NT	KU563155	Viruses,Kitrinoviricota,Flasuviricetes,Amarillovirales,Flaviviridae,Pestivirus,Pestivirus_H,Bovine_viral_diarrhea_virus_3	Bovine_viral_diarrhea_virus_3_isolate_HN1507,_complete_genome	2016	12556	4999	5300	302	PREDICTED: Bos mutus DnaJ (Hsp40) homolog, subfamily C, member 14 (DNAJC14), mRNA	2e-149	0.9967	Trimmed	Host genomes scrutiny	TACGATGATGTGCAGCCGATGCCAGGGAAAGCATAGGAGGTTTGAAATGGACCGGGAACCTAAGAGTGCCAGATACTGTGCTGAGTGTAATAGGCTGCATCCTGCTGAGGAAGGTGACTTTTGGGCAGAGTCAAGCATGTTGGGCCTCAAAATCACCTACTTTGCGCTGATGGATGGAAAGGTGTATGATATCACAGAGTGGGCTGGATGCCAGCGTGTGGGAATCTCCCCAGATACCCACAGAGTCCCTTGTCACATCTCATTTGGTTCACGGATGCCAGGCACCAGTGGGCGGCAGAGAG
NT	KU746280	Viruses,Negarnaviricota,Ellioviricetes,Bunyavirales,Arenaviridae,Mammarenavirus,Guanarito_mammarenavirus,	Guanarito_mammarenavirus_isolate_CVH-950801_segment_S,_complete_sequence	2017	3942	181	582	402	PREDICTED: Macaca mulatta 28S ribosomal RNA (LOC114674534), rRNA	0	0.9975	Trimmed	Host genomes scrutiny	GGCGCGGGTCGGGGCGGCGGCGGCGGTGGCGGCGGGACCACCCCCCGAGTGTTACAGCCCCCCGGCAGCAGCACTCGCCGAATCCCGGGGCCGAGGGAGCGAGACCCGTCGCCGCGCTCTCCCCCCTCCCGGCGCCCACCCCCGCGGGGGCCCCCCGCGAGGGGGTCCCCCCCGCGGGGGCGCGCCGGCGTTCCTCGTGGGGGGCCGGGCCACCCCTCCCACGGCGCGACCGCTCTCCCACCCCCTCCCCGCACCCCCGGCGACGGGGGCCCGCGCGGGTGGGGGCGGGGCGGACTGTCCCCAGTGCGCCCCGGGCGGGTCGCGCCGTCGGGCCCGGGGGGGTTCTCTCGGGGCCACGCGCGCGTCCCTCGAAGAGGGGGACGGCGGAGCGAGCGCACG…
NT	KU746283	Viruses,Negarnaviricota,Ellioviricetes,Bunyavirales,Arenaviridae,Mammarenavirus,Guanarito_mammarenavirus,	Guanarito_mammarenavirus_isolate_CVH-960201_segment_L,_complete_sequence	2017	8109	1	1024	1024	PREDICTED: Macaca mulatta 28S ribosomal RNA (LOC114674534), rRNA	0	0.9941	Trimmed	Host genomes scrutiny	CGTGGGGGGCCCAAGTCCTTCTGATCGAGGCCCAGCCCGTGGACGGTGTGAGGCCGGTAGCGGCCCCCGGCGCGCCGGGCCCGGGTCTTCCCGGAGTCGGGTTGCTTGGGAATGCAGCCCAAAGCGGGTGGTAAACTCCATCTAAGGCTAAATACCGGCACGAGACCGATAGTCAACAAGTACCGTAAGGGAAAGTTGAAAAGAACTTTGAAGAGAGAGTTCAAGAGGGCGTGAAACCGTTAAGAGGTAAACGGGTGGGGTCCGCGCAGTCCGCCCGGAGGATTCAACCCGGCGGCGGGTCCGGCCGTGTCGGCGGCCCGGCGGATCTTTCCCGCCCCCCGTTCCTCCCGACCCCTCCACCCGCCCTCCCTCCCCCGCCGCCCCTCCTCCTCCTCCCCG…
NT	KF478765	Viruses,Negarnaviricota,Ellioviricetes,Bunyavirales,Arenaviridae,Mammarenavirus,Lassa_mammarenavirus,	Lassa_virus_strain_Soromba-R_segment_S,_complete_sequence	2013	3571	1	178	178	Homo sapiens lncAB370.3 lncRNA gene, complete sequence	2e-77	0.9831	Trimmed	Host genomes scrutiny	ACGGTTTCACGCCCTCTTGAACTCTCTCTTCAAAGTTCTTTTCAACTTTTCCCTTACGGTACTTGTTGACTATCGGTCTCGTGCCGGTATTTAGCCTTAGATGGAGTTTACCACCCGCTTTTGGGCTGCATTCCCAAGCAACCCGACTCCGGGAAGACCCGGGCCCGGCGCACCGGGG
NT	MG659722	Viruses,Negarnaviricota,Ellioviricetes,Bunyavirales,Nairoviridae,Orthonairovirus,Crimean-Congo_hemorrhagic_fever_orthonairovirus	Crimean-Congo_hemorrhagic_fever_orthonairovirus_isolate_WJQ16206_segment_L,_complete_sequence,(1-12877)	2019	12877	12350	12544	195	Mus musculus CD53 antigen (Cd53), mRNA	2e-95	1	Trimmed	Host genomes scrutiny	CGACATAAGCAGGCACTTATTTTCCTTGATTGAGCCCATGCAACCCAAGAAGGCAACTACCATGATAATGGATCCCACAATGACCAGAATGTTGCCAAGTGTCAGGAAGGGAAGGTTACGGAAGAGTACTCCATAGGTATTTTGGACCAGGAAATAGATGCCAAAGCCCAAAATGCAACAGCCACAGACCCAAAA
NT	MF289414	Viruses,Negarnaviricota,Ellioviricetes,Bunyavirales,Nairoviridae,Orthonairovirus,Crimean-Congo_hemorrhagic_fever_orthonairovirus,	Crimean-Congo_hemorrhagic_fever_orthonairovirus_isolate_813040_UAE_segment_L,_complete_sequence	2017	12310	12149	12310	162	Aspergillus flavus strain K49 chromosome 7	1e-72	0.9938	Trimmed	Host genomes scrutiny	CCTGGGTATAGGGGCGAAAGACTAATCGAACCATCTAGTAGCTGGTTCCCTCCGAAGTTTCCCTCAGGATAGCTGGCGCTCTCGCAGACCCNGACGCACCCCCGCCACGCAGTTTTATCCGGTAAAGCGAATGATTAGAGGTCTTGGGGCCGAAACGATCTC
NT	MG659722	Viruses,Negarnaviricota,Ellioviricetes,Bunyavirales,Nairoviridae,Orthonairovirus,Crimean-Congo_hemorrhagic_fever_orthonairovirus,	Crimean-Congo_hemorrhagic_fever_orthonairovirus_isolate_WJQ16206_segment_L,_complete_sequence	2019	13318	12878	13231	354	Mus musculus CD53 antigen (Cd53), mRNA	3e-179	1	Trimmed	Host genomes scrutiny	AAAAAAAAAAAAAAAACCAAAAACACCCAGGTATGTTTCACCATCTTTAAGGGATATGGTTACTGCTATCAGTTGGTTAATGTTTGTCTTCTGCTTGATATGGGAAGTCCATGACAAATATTCTCTTCAGTGGATGTGTATAAGACAGAGATCCAGTCAAAGATGGAATAAGAAGAAGCCAAAATGCCAGTCAGGCAGGTAATTGTTTAAGTTCTCATGGAATGGATGCTTTGACTTTCTAGAGAGGAATAAGTCACTTAAGCAGGGGGAAGTTGCAAGTCACAGCCCTAAAGCCTGGCTTGTTTTGTCAATCTGGCAGTTGAGTGTCAGTGCAAAGGACATTCCCAGCACCTG
NT	MG659725	Viruses,Negarnaviricota,Ellioviricetes,Bunyavirales,Nairoviridae,Orthonairovirus,Crimean-Congo_hemorrhagic_fever_orthonairovirus,	Crimean-Congo_hemorrhagic_fever_orthonairovirus_isolate_FK16116_segment_L,_complete_sequence	2019	12568	12170	12370	201	Mus musculus metallothionein 1 (Mt1), mRNA	2e-77	0.9347	Trimmed	Host genomes scrutiny	TTCTCCTCACTTACTCCGTAGCTCCAGCTTCACCAGATCTCGGAATGGACCCCAACTGCTCCTGCTCCACCGGCGGCTCCTGCACTTGCACCAGCTCCTGCGCCTGCAAGAACTGCAAGTGCACCTCCTGCAAGAAGAGCTGCTGCTCCTGCTGCCCTGCCGGATGTGAGAAGTGTGCCAAGGACTGTGTGTGCAAAGGTG
NT	MH396641	Viruses,Negarnaviricota,Ellioviricetes,Bunyavirales,Nairoviridae,Orthonairovirus,Crimean-Congo_hemorrhagic_fever_orthonairovirus,	Crimean-Congo_hemorrhagic_fever_orthonairovirus_strain_NIV1040505_segment_M,_complete_sequence	2020	7002	5409	6997	1589	Homo sapiens sorting nexin 10 (SNX10), transcript variant 2, mRNA	0	1	Trimmed	Host genomes scrutiny	GGAATTTGTAAGTGTCTGGGTTCGAGATCCTAGGATTCAGAAGGAGGACTTCTGGCATTCTTACATTGACTATGAGATATGTATTCATACTAATAGCATGTGTTTTACAATGAAAACATCCTGTGTACGAAGAAGATATAGAGAATTCGTGTGGCTGAGGCAGAGACTCCAAAGTAATGCGTTGCTGGTACAACTGCCAGAACTTCCATCTAAAAACCTGTTTTTCAACATGAACAATCGCCAGCACGTGGATCAGCGTCGCCAGGGTCTGGAAGATTTCCTCAGAAAAGTCCTACAGAATGCACTTTTGCTTTCAGATAGCAGCCTTCACCTCTTCTTACAGAGCCATCTGAATTCAGAAGACATTGAGGCGTGTGTTTCTGGGCAGACTAAGTACTC…
NT	MT338561	Viruses,Negarnaviricota,Ellioviricetes,Bunyavirales,Peribunyaviridae,Orthobunyavirus,Oropouche_orthobunyavirus,Oropouche_virus	UNVERIFIED:_Oropouche_virus_strain_110_nucleoprotein-like_gene,_partial_sequence	2020	509	6	236	231	Ochlerotatus intrudens voucher intru01 18S ribosomal RNA gene, partial sequence	1e-107	0.9911	Deleted	Host genomes scrutiny	GCATGGAATAATGGAATATGACCTCGGTCTTAATATTCATTGGTTKGTAATCAGATCAWGAGGTAATGATTAACAGAAGTAGTTGGGGGCATTAGTATTACGGCGCGAGAGGTGAAATTCGTAGACCGTCGTAAGACTAACTAAAGCGAAAGCATTTGCCATGGATGCTTTCATTAATCAAGAACGAAAGTTAGAGGATCGAAGGCGATTAGATACCGCCCTAGTCTATCC
NT	MT338562	Viruses,Negarnaviricota,Ellioviricetes,Bunyavirales,Peribunyaviridae,Orthobunyavirus,Oropouche_orthobunyavirus,Oropouche_virus	UNVERIFIED:_Oropouche_virus_strain_111_nucleoprotein-like_gene,_partial_sequence	2020	250	20	238	219	Psorophora ciliata voucher ciliata01 18S ribosomal RNA gene, partial sequence	2e-96	0.9543	Deleted	Host genomes scrutiny	CATGGAATAATGGAATAKGACCTCGGTYTTAATATTCATTGGTTTGTAATCAGATCAAGAGGTAATGATTAACAGAAGTAGTTGGGGGCATTAGTATTRYGGCGCGAGAGGTGAAATTSGTAGACCGTCGTAAGACTAACTAAAGCGAAAGCATTTCCCATGGATGCTTTCATTAATCAGGAAGGAAAGTTAGAGGATCGAAGGMGATTMGATACCGCC
NT	MT338563	Viruses,Negarnaviricota,Ellioviricetes,Bunyavirales,Peribunyaviridae,Orthobunyavirus,Oropouche_orthobunyavirus,Oropouche_virus	UNVERIFIED:_Oropouche_virus_strain_119_nucleoprotein-like_gene,_partial_sequence	2020	251	35	239	205	Aedes albopictus voucher albop01 18S ribosomal RNA gene, partial sequence	5e-79	0.9122	Deleted	Host genomes scrutiny	GCATGGAATAATGGAATATGACCTCGGTCTTAATATTCATTGGTTKGTAATCAGATCAAGAGGTAATGATTAMCAGAAGTAGTTGGGGGCATTAGTATTGCGGCGCGAGAGGTGAAATTSGTAGACCGTCGTAAGMCTAWYTAAAGCGAAACCWTTTCCCATGAATGGTKYCATTAACCAAGAAGGAAAGTTGGAGGTCCGAAGG
NT	KM972720	Viruses,Negarnaviricota,Ellioviricetes,Bunyavirales,Peribunyaviridae,Orthobunyavirus,Tete_orthobunyavirus,	Tete_virus_strain_SaAn_3518_glycoprotein_precursor,_gene,_complete_cds	2015	4467	2	84	83	PREDICTED: Neovison vison 28S ribosomal RNA (LOC122908159), rRNA	1e-33	1	Trimmed	Host genomes scrutiny	GTGGGTGAACAATCCAACGCTTGGTGAATTCTGCTTCACAATGATAGGAAGAGCCGACATCGAAGGATCAAAAAGCGACGTCG
NT	KP317931	Viruses,Negarnaviricota,Monjiviricetes,Mononegavirales,Pneumoviridae,Orthopneumovirus,Human_orthopneumovirus,	Human_respiratory_syncytial_virus_isolate_Kilifi_10891_52_RSVA_2008,_partial_genome	2015	5636	4653	5627	975	Homo sapiens BAC clone CTA-343H22 from 7, complete sequence	0	0.9979	Trimmed	Host genomes scrutiny	AGCCAGATCAAGAACACAATCAAAATCACAATAGACATACACAAAAATATAATACCTAGAAATACAGCTAGCTAGGGAGGTGAAAGATCTCTACAATGAGAATTAAAAAACACTGGTGAAAGAAAACAAAGATAACACAAACAAATGGAAAAACATTCCATGCTCATGGATAGGAAGAATCAATATTGTTAAAATGGCCATACCATTCAAAGCAATTTACAGATTCAATGATATTTCTATCAAACTACCTACAACATTTTTCACAAAATTAGAAAATCTGTTCTGAAATTCATATAGATCCCCCCAACAAAGCTCAAATAGCAAAAGCAATCCTATGCAGAAAACATAAAGCTGGAGGCATCACATTCCCCAAATTCAACTTATACTACAAGTCTACAG…
NT	EU310872	Viruses,Negarnaviricota,Monjiviricetes,Mononegavirales,Rhabdoviridae,Curiovirus,Curionopolis_curiovirus,Curionopolis_virus	Curionopolis_virus_strain_BeAR_440009_nucleocapsid_gene,_partial_cds	2016	537	232	389	158	Mus musculus clathrin, heavy polypeptide (Hc) (Cltc), transcript variant 2, mRNA	2e-62	0.9494	Deleted	Host genomes scrutiny	AGAAATGGGTAGAGAATGCTTCAGTATGAAAATAGGAGACTACAGGATCAGCTTCCATCTCACATGCTGTACCCAAAGCCAGGCTGTGGCTGCCCATAGAATGGTGCAGTATAACCATAACCAAAAGGTGCCTGGGGAGTAACTGCCACACTGGATCC
NT	EU310873	Viruses,Negarnaviricota,Monjiviricetes,Mononegavirales,Rhabdoviridae,Curiovirus,Itacaiunas_curiovirus,Itacaiunas_virus	Itacaiunas_virus_strain_BeAr_427036_nucleocapsid_gene,_partial_cds	2016	544	1	255	255	Mus musculus ring finger protein 213 (Rnf213), mRNA	5e-118	0.9805	Deleted	Host genomes scrutiny	GGAGTTCTGCAGTGAAGCTTTCCAACGACCTTACCAGTATTTAAAACGGTTCCATCAGCAGCAGAACCTGGACACATTTCAGTATGAAAAAGGCTCTGTGGAAGGCTCTCCTGAGGAGTGCCTGCAGCACTTCCACATTTACTGTGGCCACATAAACCCTTCCTGGTCAGAGCTTCGGAACTTTGCTTGGTTTCTGAACTGTCAGCGCAAAGACTGTGAGGCGTGTATCTTTTGCAAGCAGCTTTTACTGGAGAC
NT	KY094066	Viruses,Nucleocytoviricota,Pokkesviricetes,Chitovirales,Poxviridae,,BeAn_58058_virus,	BeAn_58058_virus,_complete_genome	2016	163005	8316	8616	301	Homo sapiens chromosome 19 clone LLNLR-265A7, complete sequence	2e-123	0.9367	Trimmed	Host genomes scrutiny	TTTTTTTTTTTTTTTTTTTGAGACAGAGTCTCACTCTGTTGCCCAGGCTGGAGTGCAGTGGCCTGATCTCCGCTCACTGCAACCTCCGCCTCCCGGGTTCAAGCTATTCTCCTGCCTCAGCCTCCAGAGTAGCTGGGATTACAGGCAAAAGCCACCACGCCAAGCTAATTTTTGTATTTTTAGTAGAGAGAGGGTTTCACCATGTTGGCCAGGCTGGTCTCGAACTCCTGACCTCATGTGATCCACCTGCCTCGGCCTCCCAAAGTGCTGGGATTACAGGCATGAGCCACCGCGCCTGGCC
NT	NC_032111	Viruses,Nucleocytoviricota,Pokkesviricetes,Chitovirales,Poxviridae,,BeAn_58058_virus,	BeAn_58058_virus,_complete_genome	2020	163005	8316	8616	301	Homo sapiens chromosome 19 clone LLNLR-265A7, complete sequence	2e-123	0.9367	Trimmed	Host genomes scrutiny	TTTTTTTTTTTTTTTTTTTGAGACAGAGTCTCACTCTGTTGCCCAGGCTGGAGTGCAGTGGCCTGATCTCCGCTCACTGCAACCTCCGCCTCCCGGGTTCAAGCTATTCTCCTGCCTCAGCCTCCAGAGTAGCTGGGATTACAGGCAAAAGCCACCACGCCAAGCTAATTTTTGTATTTTTAGTAGAGAGAGGGTTTCACCATGTTGGCCAGGCTGGTCTCGAACTCCTGACCTCATGTGATCCACCTGCCTCGGCCTCCCAAAGTGCTGGGATTACAGGCATGAGCCACCGCGCCTGGCC
NT	HM133903	Viruses,Nucleocytoviricota,Pokkesviricetes,Chitovirales,Poxviridae,Parapoxvirus,Orf_virus	Orf_virus_strain_D1701,_complete_genome,(1-132782)	2011	132782	132471	132782	312	Ovis canadensis canadensis isolate 43U chromosome 22 sequence	2e-99	0.853	Trimmed	Host genomes scrutiny	TTCCTATCAGGTGGCCAAAGTATTGGAGCTTCAGCTTCAGCACCAGTCCTTCCAATGAATATTCAGGACTGATTTCCTGATGACAAATAGCACACAGTAGGTCAATATATCTTACTTTATCTCCTTCCCTGTCTACAGCTCTGTCCTCAGCTTGCACGTGGAACACGAAAAGTAAGTCAGATTATCCTGCCTTCACTGGGATGGGTTTGCTCGCTGGCTGTTTGCTGTCTCCAAAAATGTAATTTCCTAACACACAACACTAAACAGAGTAGTGGATATTTAATCAACGTTTTGTTGAATGCGCAAGGATCC
NT	KM192300	Viruses,Peploviricota,Herviviricetes,Herpesvirales,Herpesviridae,Cytomegalovirus,Human_betaherpesvirus_5,	Human_herpesvirus_5_strain_Merlin_isolate_RCMV1528,_complete_genome	2014	227037	38896	39615	720	Cloning vector p15A-HNS-GFP, complete sequence	0	1	Trimmed	Vector sequence scrutiny	ATGGTGAGCAAGGGCGAGGAGCTGTTCACCGGGGTGGTGCCCATCCTGGTCGAGCTGGACGGCGACGTAAACGGCCACAAGTTCAGCGTGTCCGGCGAGGGCGAGGGCGATGCCACCTACGGCAAGCTGACCCTGAAGTTCATCTGCACCACCGGCAAGCTGCCCGTGCCCTGGCCCACCCTCGTGACCACCCTGACCTACGGCGTGCAGTGCTTCAGCCGCTACCCCGACCACATGAAGCAGCACGACTTCTTCAAGTCCGCCATGCCCGAAGGCTACGTCCAGGAGCGCACCATCTTCTTCAAGGACGACGGCAACTACAAGACCCGCGCCGAGGTGAAGTTCGAGGGCGACACCCTGGTGAACCGCATCGAGCTGAAGGGCATCGACTTCAAGGAG…
NT	HM133903	Viruses,Nucleocytoviricota,Pokkesviricetes,Chitovirales,Poxviridae,Parapoxvirus,Orf_virus	Orf_virus_strain_D1701,_complete_genome,(133354-133735)	2011	382	150	356	207	Bos mutus isolate yakQH1 chromosome 16	3e-63	0.8872	Deleted	Host genomes scrutiny	GGGCTTCCCTGGTGGCTCGGCTANTCAATAATCTGCCTGCAATGCAAAAAACCTGGGTTCAATCCCTGGGTGGTGAAAATCCCCTGAAAAAGGCAATGGCACCCCACTCCAGTACTCTTGCCTGGAAAATCCCATGGACAGAGGAGCCTGGTAGGCTGCAGTCCATGGGGTCGCAAAAAGTCAGACATGACTGAGCGATTAACACAC
NT	HM133903	Viruses,Nucleocytoviricota,Pokkesviricetes,Chitovirales,Poxviridae,Parapoxvirus,Orf_virus,	Orf_virus_strain_D1701,_complete_genome	2011	134038	132783	133353	571	B.taurus DNA sequence from clone CH240-165N11, complete sequence	6e-103	0.9213	Trimmed	Host genomes scrutiny	GAGAAGGAAATGGCAACCCACTCCAGTGTTTTTGCCTGGAGAATCCCATGGATGGAGGAGCCTGGTAGGCTACAGTCCATGGGGTCACAAAAAGTCGGACATGACTGAGCAACTTCACTTTCGCTTTTCACTTTCATGCACTGGAGAAGAAAATGGAATCCCACTCCAGTGTTCTTGCCTGGAGAATCCCAGGAACGGGGGAGCTTGGTGGGCTGCCGTCTATGGGGTCGCACAGAGTTGGACATGACTGAAGCGACTTAGCAGTAGTTTCTCTTACCAGTGTTTTCCTGTATGGTCTCTACATCCCTGTGTGCTATTCCTCACTCTGAACCTCAGATTGGCAAGGAAGCCGACAATCAGTTCAGTTTAGTCACTAAGTCGTGTCTGACTCTTTGCAAC…
NT	HM133903	Viruses,Nucleocytoviricota,Pokkesviricetes,Chitovirales,Poxviridae,Parapoxvirus,Orf_virus,	Orf_virus_strain_D1701,_complete_genome	2011	134038	133736	133934	199	Bos mutus isolate yakQH1 chromosome 14	1e-91	0.9849	Trimmed	Host genomes scrutiny	TANTCGCTAAGTCATTTCTGACTCTTGCAACCCCATAGACTGTATCCTGCCAGGCTCCTCTGTCTGTGGGATTCTCCCGGGAAGATTACTGGAGTGGGTTGCCATTTCCTTCTCCGGGGGATCTTCCCAACCCAGGAATCGAACCTGGGTCTCCTGCACTGCAGGCAAAGTCTCTACCAACTGAGCTATAAGGGAAGCC
NT	MN334559	Viruses,Peploviricota,Herviviricetes,Herpesvirales,Herpesviridae,,California_sea_lion_herpesvirus,	UNVERIFIED:_California_sea_lion_herpesvirus_clone_1_genomic_sequence	2020	40761	39638	39718	81	Canis lupus familiaris breed Labrador retriever chromosome 35a	3e-24	0.9383	Deleted	Host genomes scrutiny	ACCGAGAGTGGGATTCGAACCCACGCGGGCACATACCCATTGAATCTTAAGTCCAACGCCTTAACCACTCGGCCATCTCGG
NT	KU174137	Viruses,Negarnaviricota,Monjiviricetes,Mononegavirales,Filoviridae,Ebolavirus,Zaire_ebolavirus,	Mutant_Zaire_ebolavirus_isolate_Ebola_virus/H.sapiens-rec/COD/1976/Yambuku-Mayinga-eGFP-BDBV_GP,_complete_genome	2019	19774	2939	3661	723	Cloning vector pColE-FRT-lox2272-BFP-lox2272-GFP-FRT-lox-DsRed-lox-mKate2, complete sequence	0	1	Trimmed	Vector sequence scrutiny	CCATGGTGAGCAAGGGCGAGGAGCTGTTCACCGGGGTGGTGCCCATCCTGGTCGAGCTGGACGGCGACGTAAACGGCCACAAGTTCAGCGTGTCCGGCGAGGGCGAGGGCGATGCCACCTACGGCAAGCTGACCCTGAAGTTCATCTGCACCACCGGCAAGCTGCCCGTGCCCTGGCCCACCCTCGTGACCACCCTGACCTACGGCGTGCAGTGCTTCAGCCGCTACCCCGACCACATGAAGCAGCACGACTTCTTCAAGTCCGCCATGCCCGAAGGCTACGTCCAGGAGCGCACCATCTTCTTCAAGGACGACGGCAACTACAAGACCCGCGCCGAGGTGAAGTTCGAGGGCGACACCCTGGTGAACCGCATCGAGCTGAAGGGCATCGACTTCAAGG…
NT	KU174138	Viruses,Negarnaviricota,Monjiviricetes,Mononegavirales,Filoviridae,Ebolavirus,Zaire_ebolavirus,	Mutant_Zaire_ebolavirus_isolate_Ebola_virus/H.sapiens-rec/COD/1976/Yambuku-Mayinga-eGFP-BDBV_GPdelta_sGP,_complete_genome	2019	19775	2939	3660	722	Cloning vector pColE-FRT-lox2272-BFP-lox2272-GFP-FRT-lox-DsRed-lox-mKate2, complete sequence	0	1	Trimmed	Vector sequence scrutiny	CCATGGTGAGCAAGGGCGAGGAGCTGTTCACCGGGGTGGTGCCCATCCTGGTCGAGCTGGACGGCGACGTAAACGGCCACAAGTTCAGCGTGTCCGGCGAGGGCGAGGGCGATGCCACCTACGGCAAGCTGACCCTGAAGTTCATCTGCACCACCGGCAAGCTGCCCGTGCCCTGGCCCACCCTCGTGACCACCCTGACCTACGGCGTGCAGTGCTTCAGCCGCTACCCCGACCACATGAAGCAGCACGACTTCTTCAAGTCCGCCATGCCCGAAGGCTACGTCCAGGAGCGCACCATCTTCTTCAAGGACGACGGCAACTACAAGACCCGCGCCGAGGTGAAGTTCGAGGGCGACACCCTGGTGAACCGCATCGAGCTGAAGGGCATCGACTTCAAGG…
NT	KU174139	Viruses,Negarnaviricota,Monjiviricetes,Mononegavirales,Filoviridae,Ebolavirus,Zaire_ebolavirus,	Mutant_Zaire_ebolavirus_isolate_Ebola_virus/H.sapiens-rec/COD/1976/Yambuku-Mayinga-eGFP-LLOV_GP,_complete_genome	2019	19897	2939	3660	722	Cloning vector p15A-HNS-GFP, complete sequence	0	1	Trimmed	Vector sequence scrutiny	CCATGGTGAGCAAGGGCGAGGAGCTGTTCACCGGGGTGGTGCCCATCCTGGTCGAGCTGGACGGCGACGTAAACGGCCACAAGTTCAGCGTGTCCGGCGAGGGCGAGGGCGATGCCACCTACGGCAAGCTGACCCTGAAGTTCATCTGCACCACCGGCAAGCTGCCCGTGCCCTGGCCCACCCTCGTGACCACCCTGACCTACGGCGTGCAGTGCTTCAGCCGCTACCCCGACCACATGAAGCAGCACGACTTCTTCAAGTCCGCCATGCCCGAAGGCTACGTCCAGGAGCGCACCATCTTCTTCAAGGACGACGGCAACTACAAGACCCGCGCCGAGGTGAAGTTCGAGGGCGACACCCTGGTGAACCGCATCGAGCTGAAGGGCATCGACTTCAAGG…
NT	KU174140	Viruses,Negarnaviricota,Monjiviricetes,Mononegavirales,Filoviridae,Ebolavirus,Zaire_ebolavirus,	Mutant_Zaire_ebolavirus_isolate_Ebola_virus/H.sapiens-rec/COD/1976/Yambuku-Mayinga-eGFP-MARV_GP,_complete_genome	2019	19790	2939	3266	328	Cloning vector pUAS_N_EGFP_BDattB, complete sequence	4e-169	1	Trimmed	Vector sequence scrutiny	CCATGGTGAGCAAGGGCGAGGAGCTGTTCACCGGGGTGGTGCCCATCCTGGTCGAGCTGGACGGCGACGTAAACGGCCACAAGTTCAGCGTGTCCGGCGAGGGCGAGGGCGATGCCACCTACGGCAAGCTGACCCTGAAGTTCATCTGCACCACCGGCAAGCTGCCCGTGCCCTGGCCCACCCTCGTGACCACCCTGACCTACGGCGTGCAGTGCTTCAGCCGCTACCCCGACCACATGAAGCAGCACGACTTCTTCAAGTCCGCCATGCCCGAAGGCTACGTCCAGGAGCGCACCATCTTCTTCAAGGACGACGGCAACTACAAGAC
NT	KU174141	Viruses,Negarnaviricota,Monjiviricetes,Mononegavirales,Filoviridae,Ebolavirus,Zaire_ebolavirus,	Mutant_Zaire_ebolavirus_isolate_Ebola_virus/H.sapiens-rec/COD/1976/Yambuku-Mayinga-eGFP-MARV_GPed,_complete_genome	2019	19769	2939	3266	328	Cloning vector pUAS_N_EGFP_BDattB, complete sequence	4e-169	1	Trimmed	Vector sequence scrutiny	CCATGGTGAGCAAGGGCGAGGAGCTGTTCACCGGGGTGGTGCCCATCCTGGTCGAGCTGGACGGCGACGTAAACGGCCACAAGTTCAGCGTGTCCGGCGAGGGCGAGGGCGATGCCACCTACGGCAAGCTGACCCTGAAGTTCATCTGCACCACCGGCAAGCTGCCCGTGCCCTGGCCCACCCTCGTGACCACCCTGACCTACGGCGTGCAGTGCTTCAGCCGCTACCCCGACCACATGAAGCAGCACGACTTCTTCAAGTCCGCCATGCCCGAAGGCTACGTCCAGGAGCGCACCATCTTCTTCAAGGACGACGGCAACTACAAGAC
NT	KU174142	Viruses,Negarnaviricota,Monjiviricetes,Mononegavirales,Filoviridae,Ebolavirus,Zaire_ebolavirus,	Mutant_Zaire_ebolavirus_isolate_Ebola_virus/H.sapiens-rec/COD/1976/Yambuku-Mayinga-eGFP-SUDV_GP,_complete_genome	2019	19774	2939	3660	722	Cloning vector pColE-FRT-lox2272-BFP-lox2272-GFP-FRT-lox-DsRed-lox-mKate2, complete sequence	0	1	Trimmed	Vector sequence scrutiny	CCATGGTGAGCAAGGGCGAGGAGCTGTTCACCGGGGTGGTGCCCATCCTGGTCGAGCTGGACGGCGACGTAAACGGCCACAAGTTCAGCGTGTCCGGCGAGGGCGAGGGCGATGCCACCTACGGCAAGCTGACCCTGAAGTTCATCTGCACCACCGGCAAGCTGCCCGTGCCCTGGCCCACCCTCGTGACCACCCTGACCTACGGCGTGCAGTGCTTCAGCCGCTACCCCGACCACATGAAGCAGCACGACTTCTTCAAGTCCGCCATGCCCGAAGGCTACGTCCAGGAGCGCACCATCTTCTTCAAGGACGACGGCAACTACAAGACCCGCGCCGAGGTGAAGTTCGAGGGCGACACCCTGGTGAACCGCATCGAGCTGAAGGGCATCGACTTCAAGG…
NT	MN334561	Viruses,Peploviricota,Herviviricetes,Herpesvirales,Herpesviridae,,California_sea_lion_herpesvirus,	UNVERIFIED:_California_sea_lion_herpesvirus_clone_3_genomic_sequence	2020	18857	18050	18140	91	PREDICTED: Mirounga leonina cyclin dependent kinase 4 (CDK4), transcript variant X1, mRNA	2e-31	0.9659	Deleted	Host genomes scrutiny	ACTAGAATGTTTTCTGGCTTCAGGTCTCGGTGAACGATGCAGTTGGTATGAAGGAAATCTAGGCCTCTTAGAAACTGGCGCATCAAATCCT
NT	KU576959	Viruses,Artverviricota,Revtraviricetes,Blubervirales,Hepadnaviridae,Orthohepadnavirus,Hepatitis_B_virus,	UNVERIFIED:_Hepatitis_B_virus_isolate_178-9_precore/core_protein-like_gene,_partial_sequence	2017	1467	465	832	368	Expression vector pUC57-Amp-npmA DNA, complete seuence	1e-166	0.9581	Deleted	Vector sequence scrutiny	GATGAGGTGAAAACCTCTGACACATGCAGCTCCCGGAACTCACAGCTTGTCTGTAAGCATGCCGAGCAGACAACCGTGGGCGGCAGCGGGTGTTGGCGGGTGTCGGGGCTGGCTTAACTATGCGGCATCAGAGCAGATTGTACTGAGAGTGCACCATATGCGGTGTGAAATACCGCACAGATGCGTAAGGAGAAAATACCGCATCAGGCGCCATTCGCCATTCAGGCTGCGCAACTGTTGGGAAGGGCGATCGGTGCGGGCCTCTTCGCTATTACGCCAGCTGGCGAAAGGGGGATGTGCTGCAAGGCGATTAAGTTGGGTAACGCCAGGGTTTTCCCAGTCACGACGTTGTAAAACGACGGCCAGTG
NT	AF065658	Viruses,Peploviricota,Herviviricetes,Herpesvirales,Herpesviridae,Cytomegalovirus,Cercopithecine_betaherpesvirus_5,Stealth_virus_1	Stealth_virus_1_clone_C1615_T3	1998	520	14	520	507	Homo sapiens inositol-tetrakisphosphate 1-kinase (ITPK1), RefSeqGene on chromosome 14	0	1	Deleted	Host genomes scrutiny	CTCTAGGCCCCTCTTGCTGAATGTCGCCTCCTTAGAGAGGCCTTCTCTGACCACAGAGTGCTAAAGTGGCTGCAGCCACTGCGCCATAGTTCTCTCCTGTTTGCAGGTTTCCTGGCTCTAGTCACACCTTGCAGCATTTCCAGTGCATCTGAGAGCTGGTTTGCCTTCACCTCCTGCAGGTGTACATGCCGGCAAGGACCAGCACCCAGCACAGGCCTGGCCAGGGCAGATGCTCAGGACTTGCCCACAAGCCCCTCCGGAACCTGGGACTTACCACCTAACTCTCTCCCCATCTCCCCCACCCCTGGGGTTTCCTTCCTGGCCCAGAGCATTCCAGAGTCACAAGTGGCTTTGGCTGAGCCATAGGGACATGAAAAAGGCTTCCAAAAACCACCAGGC…
NT	AF065659	Viruses,Peploviricota,Herviviricetes,Herpesvirales,Herpesviridae,Cytomegalovirus,Cercopithecine_betaherpesvirus_5,Stealth_virus_1	Stealth_virus_1_clone_C1615_T7	1998	508	1	508	508	Homo sapiens inositol-tetrakisphosphate 1-kinase (ITPK1), RefSeqGene on chromosome 14	0	0.9902	Deleted	Host genomes scrutiny	CCCTCTTGCTGAATGTCGCCTCCTTTAGAANAGGCCTTCTCTGACCACAGAGTGNTAAAGTGGCTGCAAGCCACTGCGCCATAGTTCTCTCCTGTTTGCAGGTTTCCTGGCTCTAGTCACACCTTGCAGCATTTCCAGTGCATCTGAGAGCTGGTTTGCCTTCACCTCCTGCAGGTGTACATGCCGGCAAGGACCAGCACCCAGCACAGGCCTGGCCAGGGCAGATGCTCAGGACTTGCCCACAAGCCCCTCCGGAACCTGGGACTTACCACCTAACTCTCTCCCCATCTCCCCCACCCCTGGGGTTTCCTTCCTGGCCCAGAGCATTCCAGAGTCACAAGTGGCTTTGGCTGAGCCATAGGGACATGAAAAAGGCTTCCAAAAACCACCAGGCAGTTA…
NT	AF065688	Viruses,Peploviricota,Herviviricetes,Herpesvirales,Herpesviridae,Cytomegalovirus,Cercopithecine_betaherpesvirus_5,Stealth_virus_1	Stealth_virus_1_clone_C16121_T3	1998	904	21	795	775	Homo sapiens chromosome 11, clone CTD-2647G13, complete sequence	0	0.9703	Deleted	Host genomes scrutiny	CTCATTNGTGTTAAAGTCTCAAGCAGTCCACCTGCCTCGGCCTCCCAAAGTGCTGGGGTTACAGGTGTGAGCCATGGTGCCTGGCCCTGATGAGAACTATGTAAGATATCTAATGGTGCACTCAGGGATGTCAGGCTCTGTTCTTCGGTGCAGCTCATTTTCTGTGTCTCTCCCCGATAGGAACACATTATTTTTATTCCTTTTTTTTTTTTTTGAGACAGGATCTCATCTTGCCCAGGCTGGAGTGCAATGGCGCAATCTCAGCTCACTGCAACCTCTGCCTCCCAGGCTCAAGCAATTGTGGTGCCTCAGCCTCCTGAGTAGCTTGTAATCCCAGCACTTTGGGAGGCTGGGGCAGGTGGATAGCTTGAGGCCAGGAGTTTGAGATGGCGCCACTGC…
NT	AF065689	Viruses,Peploviricota,Herviviricetes,Herpesvirales,Herpesviridae,Cytomegalovirus,Cercopithecine_betaherpesvirus_5,Stealth_virus_1	Stealth_virus_1_clone_C16121_T7	1998	785	1	657	657	Homo sapiens chromosome 11, clone CTD-2647G13, complete sequence	0	0.9893	Deleted	Host genomes scrutiny	AAAAATNCCAAAAATTAGCTGGGTTGTGGTGGGCACATGCCCTGTAATCCCAGCTACTTGGAAGGCTGAGGCAGGAGAATCGCTTGAACCCAGGAAGGCGGAGGTTGCAGTGAGGTAAGATCGCACCAGTGCACTTCAGCCTTCGTGACAGAGCAAGACTCCGTCTCAGAAAAAAATTTGGGCAGGCGTGGTGGCTCACACCTGTAATCCTAGCTCTTTAGGAGGCTGAGGCAGGAGGATCGCTTGAGCCCAGAGGCCAGCCTGGGCAACATGATAAGCCCTATCTATAAAAAAAATTAGCTGGGCACGGTGGTGCCTACCTGTAGTTCCAGCTGCTTGGGAGGCTGAGGCAGGAGAATCACGTGAGCCCAGGAGTTGGAGGCTGCTGTGAGCTGAGAT…
NT	KU697902	Viruses,,,,Baculoviridae,Alphabaculovirus,Autographa_californica_multiple_nucleopolyhedrovirus,Autographa_californica_nucleopolyhedrovirus	Mutant_Autographa_californica_nucleopolyhedrovirus_isolate_vAcRev-1,_complete_genome,(6063-99695)	2016	93633	490	1203	714	Synthetic baculovirus AcMNPV-WIV-Syn1, complete sequence	0	1	Deleted	Vector sequence scrutiny	GCAAAGGAGAAGAACTTTTCACTGGAGTTGTCCCAATTCTTGTTGAATTAGATGGTGATGTTAATGGGCACAAATTTTCTGTCAGTGGAGAGGGTGAAGGTGATGCAACATACGGAAAACTTACCCTTAAATTTATTTGCACTACTGGAAAACTACCTGTTCCATGGCCAACACTTGTCACTACTTTCACTTATGGTGTTCAATGCTTTTCAAGATACCCAGATCATATGAAGCGGCACGACTTCTTCAAGAGCGCCATGCCTGAGGGATACGTGCAGGAGAGGACCATCTCTTTCAAGGACGACGGGAACTACAAGACACGTGCTGAAGTCAAGTTTGAGGGAGACACCCTCGTCAACAGGATCGAGCTTAAGGGAATCGATTTCAAGGAGGACGGAA…
NT	AF065698	Viruses,Peploviricota,Herviviricetes,Herpesvirales,Herpesviridae,Cytomegalovirus,Cercopithecine_betaherpesvirus_5,Stealth_virus_1	Stealth_virus_1_clone_C16128_T3	1998	842	70	393	324	Homo sapiens kazrin, periplakin interacting protein (KAZN), RefSeqGene on chromosome 1	6e-163	1	Deleted	Host genomes scrutiny	ACACGATTGCCAAAGAAGTTCTCTCTGGGCCGGGCACGGTGGCTCACGCTTGTAATCCCAGCACTTTGGGAGGCCAAGGTGGGCAGATCATGAGGTCAGGAGTTCGAGACCAGCCTGGCCAACATGGTGAAACCCCGTCTCTACTAAAGATACTAAAAATTAGCCGAGCATGGTGGCGAGCACCTGTAATCCCAGCTACTCAGGAGGCTGAGGCAGGAGAATCGCTTGAACCCAGGAGGTGGAGGTGGCAGTGAGCCGAGATTGTGCCACTGCACTCCAGCCTAGGTGACAGGGCAAGACTCCATCTCAATTAAAAAAAAAAAG
NT	AF065699	Viruses,Peploviricota,Herviviricetes,Herpesvirales,Herpesviridae,Cytomegalovirus,Cercopithecine_betaherpesvirus_5,Stealth_virus_1	Stealth_virus_1_clone_C16128_T7	1998	733	442	685	244	Homo sapiens kazrin, periplakin interacting protein (KAZN), RefSeqGene on chromosome 1	1e-82	0.9221	Deleted	Host genomes scrutiny	CTGGGCCGGGCACGGTGGCTCACGCTTGTAATCCCAGCACTTTGGGAGGCCAAGGTGGGCAGATCATGAGGTCAGGGAGTTCGAGACCAGCCTGGCCAACATGGTGAAACCCCGTCTCTACTAAAGGATACTAAAAATTAGCCCGAGCATGGTGGCGAAGCACCTGTAATCCCAGCTACTCAGGGAGGCTTGAAGGCANGGAGAATCCGCTTGGAACCCCCAGGAAGGTTGGAGGNTGGCAATG
NT	AF065702	Viruses,Peploviricota,Herviviricetes,Herpesvirales,Herpesviridae,Cytomegalovirus,Cercopithecine_betaherpesvirus_5,Stealth_virus_1	Stealth_virus_1_clone_C16130_T3	1998	874	60	363	304	Homo sapiens kazrin, periplakin interacting protein (KAZN), RefSeqGene on chromosome 1	2e-137	0.9572	Deleted	Host genomes scrutiny	CTCTCTGGGCCGGGCNCGGTGGCTCACGCTTGTAATCCCAGCACTTTGGGAGGCCAAGGTGGGCAGNTCATNAGGTCAGGAGTTNGAGNCCAGCCTGGCCAACATGGTGAAACCCCGTCTTTACTAAAGATNCTAAAAATTANCCGAGCATGGTGGCGAGCNCCTGTAATCCCAGCTACTCAGGAGGCTNAGGCAGGAGAATCGCTTGAACCCAGGAGGTGGAGGTGGCAGTGANCCGAGATTGTGCCACTGCACTCCAGCCTAGGTGACAGGGCAAGACTNCATCTCAATTANAAAAAAAAAG
NT	KU697903	Viruses,,,,Baculoviridae,Alphabaculovirus,Autographa_californica_multiple_nucleopolyhedrovirus,Autographa_californica_nucleopolyhedrovirus	Mutant_Autographa_californica_nucleopolyhedrovirus_isolate_vAcRev-2,_complete_genome,(6063-120105)	2016	114043	490	1201	712	Synthetic baculovirus AcMNPV-WIV-Syn1, complete sequence	0	1	Deleted	Vector sequence scrutiny	AAAGGAGAAGAACTTTTCACTGGAGTTGTCCCAATTCTTGTTGAATTAGATGGTGATGTTAATGGGCACAAATTTTCTGTCAGTGGAGAGGGTGAAGGTGATGCAACATACGGAAAACTTACCCTTAAATTTATTTGCACTACTGGAAAACTACCTGTTCCATGGCCAACACTTGTCACTACTTTCACTTATGGTGTTCAATGCTTTTCAAGATACCCAGATCATATGAAGCGGCACGACTTCTTCAAGAGCGCCATGCCTGAGGGATACGTGCAGGAGAGGACCATCTCTTTCAAGGACGACGGGAACTACAAGACACGTGCTGAAGTCAAGTTTGAGGGAGACACCCTCGTCAACAGGATCGAGCTTAAGGGAATCGATTTCAAGGAGGACGGAAAC…
NT	AF065724	Viruses,Peploviricota,Herviviricetes,Herpesvirales,Herpesviridae,Cytomegalovirus,Cercopithecine_betaherpesvirus_5,Stealth_virus_1	Stealth_virus_1_clone_C16147_T3	1998	858	196	344	149	Homo sapiens CLOCK (CLOCK) gene, complete cds	2e-68	1	Deleted	Host genomes scrutiny	AGCCTAGGCAACGGAGTGAGACCCAGTCTCAAAAAAATAAAAATAAAAATAAAAAATTAGCCAGGCATGGTGGCACATGCCTGCAGTCCCAGCTACTCAGGAGGCTGAGGTGGGAGGATCACTTGAGCCTGAGAGGTCAAGGCTGCAAT
NT	AF065725	Viruses,Peploviricota,Herviviricetes,Herpesvirales,Herpesviridae,Cytomegalovirus,Cercopithecine_betaherpesvirus_5,Stealth_virus_1	Stealth_virus_1_clone_C16147_T7	1998	582	2	241	240	Homo sapiens CLOCK (CLOCK) gene, complete cds	7e-116	0.9958	Deleted	Host genomes scrutiny	AGCTCACTGCAGCTTCTGCCTCCTGGGTTCAAATGATTCTCATGCCACAGCCTCCTGAGTAGCTGGGATTACAGGCATGTGCTACCATACCCAGCTAAATTTTTTGTATTTTTAGTAGAGATAGGATTTTGCCATGTTGGCCACACAGGTCTCCAAACTCATGGCCTCAAGTGATCTGCCCACCTTGGCCTCCCAAAGTGCTAGGATTACAGGCATGAGCCACTGTGGCTGGCCTGAAGT
NT	AF065755	Viruses,Peploviricota,Herviviricetes,Herpesvirales,Herpesviridae,Cytomegalovirus,Cercopithecine_betaherpesvirus_5,Stealth_virus_1	Stealth_virus_1_clone_3B43_T3	2000	814	220	674	455	Ochrobactrum pituitosum strain NIHHS108 16S ribosomal RNA gene, partial sequence	0	0.9473	Deleted	Host genomes scrutiny	TTCATGCCACTNCGAGTTGCAAGAAGTGCAATCCNGANNTGAAAATGGGCTTTTGGAAGATTAGCTCCACATTGGGNGTGCTTGCTGCCCCACTTGTCACCACCATTGTAAGCACGTGTGTAGCCCAGCCCGTAAAGGCCCATGAGGAACTTGACGTCATCCCCACCTTCCTCCAGCTTATCACTGGCAGTCCCTTTAGAGTGCCCAACTAAATGATGGCAACTAAAGGCAAGGGTTGCGCTCGTTGCGGGACTTAACCCAACATCTCACGACACGAGCTGACGACAGCCATGCAGCACCTGTATCCGGTCCAGCCGAACTGAAAGACACATCTCTGTGTCCGCGACCGGTATGTCAAGGGCTGGTAAGGTTCTGCGCGTTGCTTCGAATTAAACCACA…
NT	AF065756	Viruses,Peploviricota,Herviviricetes,Herpesvirales,Herpesviridae,Cytomegalovirus,Cercopithecine_betaherpesvirus_5,Stealth_virus_1	Stealth_virus_1_clone_3B43_T7	2000	836	1	606	606	Ochrobactrum quorumnocens strain A44 chromosome 1, complete sequence	0	0.9719	Deleted	Host genomes scrutiny	GAATTCAATTTCACTGAGTCTGCGTTGGAGACAGCGGGGAAGTCGTTACGCCATTCGTGCAGGTCGGAACTTACCCGACAAGGAATTTCGCTACCTTAGGACCGTTATAGTTACGGCCGCCGTTTACTGGGGCTTCAATTCAATGCTTGCACATCTCCTCTTAACCTTCCAGCACCGGGCAGGCGTCAGACCCTATACGTCGTCTTGCGACTTCGCAGAGCCCTGTGTTTTTGGTAAACAGTCGCTACCCCCTGGTCTGTGCCACCTCCACCTAGTTGCCTAAATGGAGGTCACGCTTCTTCCGAAGTTACGCGTGCATTTTGCCGAGTTCCTTCAACGCAGTTCTCTCAAGCGCCTTGGTATTCTCTACCAGTCCACCAGTGTCGGTTTAGGGTACGG…
NT	AF107849	Viruses,Peploviricota,Herviviricetes,Herpesvirales,Herpesviridae,Cytomegalovirus,Cercopithecine_betaherpesvirus_5,Stealth_virus_1	Stealth_virus_genomic_sequence	1999	507	1	507	507	Homo sapiens chromosome 8 clone CTD-3048P3 map p23, complete sequence	0	0.8851	Deleted	Host genomes scrutiny	AACACCTGGAAAGTTAATGTTCAGTGAAGCGCCCCAATGTCGCTGAATCCACCCAGCTCCTCACCTGCAAGTTGGCCAACATGATGTGTCAAGTTGGGGACATGAATGCTTGTCCCACCTGCCCTGGGAGAAAAGATCATAGAAGTGAAATGACCTTGTAAACAGCAAAGTCCTGTGCAAATATAATGGTCCTTGTTGAGTCTTTTCCACATTCATAATCGATGTTTGTCTGACGCTGACCCCTGCTCCAGAACCACCCCCCCCACTCCCCGGTCTGCTGTCGGGGAGCGCCAGGACACACTTGGCTCTTGGGCAGTTTTAAGTAGGTTTAACGTTCTCACACTGATAGAAGTGGTGTACTTTAAAGATGAATTAAAATGAATACTTTATTAGTAACTC…
NT	AF107850	Viruses,Peploviricota,Herviviricetes,Herpesvirales,Herpesviridae,Cytomegalovirus,Cercopithecine_betaherpesvirus_5,Stealth_virus_1	Stealth_virus_isolate-3_clone_LB_43,_genomic_sequence	1999	548	7	545	539	Homo sapiens chromosome 8 clone CTD-3048P3 map p23, complete sequence	0	0.8787	Deleted	Host genomes scrutiny	CCCCGTCTACGTGTAACACCTGGAAAGTTAATGTTCAGTGAAGCGCCCCAATGTCGCTGAATCCACCCAGCTCCTCACCTGCAAGTTGGCCAACATGATGTGTCAAGTTGGGGACATGAATGCTTGTCCCACCTGCCCTGGGAGAAAAGATCATAGAAGTGAAATGACCTTGTAAACAGCAAAGTCCTGTGCAAATATAATGGTCCTTGTTGAGTCTTTTCCACATTCATAATCGATGTTTGTCTGACGCTGACCCCTGCTCCAGAACCACCCCCCCCACTCCCCGGTCTGCTGTCGGGGAGCGCCAGGACACACTTGGCTCTTGGGCAGTTTTAAGTAGGTTTAACGTTCTCACACTGATAGAAGTGGTGTACTTTAAAGATGAATTAAAATGAATAC…
NT	AF107851	Viruses,Peploviricota,Herviviricetes,Herpesvirales,Herpesviridae,Cytomegalovirus,Cercopithecine_betaherpesvirus_5,Stealth_virus_1	Stealth_virus_isolate-1_clone_SK_43,_genomic_sequence	1999	666	18	655	638	Homo sapiens X BAC RP13-106B4 (Roswell Park Cancer Institute Human BAC Library) complete sequence	0	0.9891	Deleted	Host genomes scrutiny	GATACCCCGTCTACGTGTGTTTCCCGTTCCACCAGTTTCTTTTTTTATGCTTTCTTTGAGTTTATTTTGCTATTCTATTTCTAACTTCTTAGGATGTATGTTTAGTTCATTAATATTCTTCTTTTATAATATGTAAATTTAAAACTATACTGCTTCATCTAAATATACATTAGTTTCACCTCACTTTTATTTAAACTATTTATATTATTTCCCTCGAGATAGTTTCTAAATTATAGTATCAAAACTTTGAAGCTTATTTTTAAAATTGACACAATATGTACTGAATTTTTAAGAACTGTTTTATTTGTGTTTGATAGGAATGAGTACTCTGTAGATATTGGGACAAGTTTATACATATATATCCATTAGGCAAAATTTGCTAATCACAGCTAAATCTTC…
NT	AF191073	Viruses,Peploviricota,Herviviricetes,Herpesvirales,Herpesviridae,Cytomegalovirus,Cercopithecine_betaherpesvirus_5,Stealth_virus_1	Stealth_virus_1_clone_3B43,_genomic_sequence	1999	3620	2754	3620	867	Ochrobactrum quorumnocens strain A44 chromosome 1, complete sequence	0	0.9988	Deleted	Host genomes scrutiny	AAGGAGGTGATCCAGCCGCAGGTTCCCCTACGGCTACCTTGTTACGACTTCACCCCAGTCGCTGACCCTACCGTGGTCACCTGCCTCCTTACGGTTAGCACAGTGCCTTCGGGCAGAACCAACTCCCATGGTGTGACGGGCGGTGTGTACAAGGCCCGGGAACGTATTCACCGCGGCATGCTGATCCGCGATTACTAGCGATTCCAACTTCATGCACTCGAGTTGCAGAGTGCAATCCGAACTGAGATGGCTTTTGGAGATTAGCTCACACTCGGGTGCTTGCTGCCCACTGTCACCACCATTGTAGCACGTGTGTAGCCCAGCCCGTAAGGGCCATGAGGACTTGACGTCATCCCCACCTTCCTCCAGCTTATCACTGGCAGTCCCTTTAGAGTGCCC…
NT	U27796	Viruses,Peploviricota,Herviviricetes,Herpesvirales,Herpesviridae,Cytomegalovirus,Cercopithecine_betaherpesvirus_5,Stealth_virus_1	Stealth_virus_clone_C162119_M13RP	1995	260	1	260	260	Homo sapiens DNA, chromosome 15, nearly complete genome	4e-119	0.9731	Deleted	Host genomes scrutiny	TGAAGGCCACAGAGTGTTTAACTTAGTAAGGGTCAGGTGGAGGGTGCATCTGAAGCTCAGAAGGCCGAGCAGAGCAGTGAGGAGCTGGGATGGGGCAAGTCGGCAAGGGAAGAAGACAAATTTCAGGTTCATCTCCATACTCCGGGAGAGAAAAGCCAGAAGTAGNCCATGGACCAGGCGTCTCTGNCTCTACCTCCTGCACCTTCTCCAGTTCCAGNCACTCCCGNTCCCCCTTCACTGNAGNCACAACCAGACTCCAG
NT	U27955	Viruses,Peploviricota,Herviviricetes,Herpesvirales,Herpesviridae,Cytomegalovirus,Cercopithecine_betaherpesvirus_5,Stealth_virus_1	Stealth_virus_clone_C162119_T7	1995	451	1	422	422	Homo sapiens DNA, chromosome 15, nearly complete genome	1e-179	0.9408	Deleted	Host genomes scrutiny	ATTTGGTGAAANATGNAACCCCCNNCATCATAACCCNATGGGGAGGCCAAANTCTTGAGGCCAACCTNCAATATGGCTTGAGNCNTCACCTGGACCNNNNCTGGATTCCAGCANCCATNCCACCTNCCATGGTTCATGACATCCATTCCTTGGAACATTGGGGAGTAGATTCCAATTGACCAGTGTTAGGATCGGCCAACTGAGAGGCTCACAAGGGCCCTCTTTGATACGAGAACAGAAATGATGAGACATCCCAGGTCTCTCTGATGCTAGCTGTGTGAGCAAGTTTATAAACCAATCTGTGCTTTGGTTTTCCCAGCTATCAGAAGAGGTTATCTGGGAGTTACGGTGACATTTAACAGAGGCAAGCCATGTAAAAAATAAAGTGCCTAGAATGGT…
NT	U27973	Viruses,Peploviricota,Herviviricetes,Herpesvirales,Herpesviridae,Cytomegalovirus,Cercopithecine_betaherpesvirus_5,Stealth_virus_1	Stealth_virus_clone_C1629_T7	1995	517	1	96	96	Homo sapiens 12 BAC RP11-791I2 (Roswell Park Cancer Institute Human BAC Library) complete sequence	9e-40	0.9896	Deleted	Host genomes scrutiny	GAGCTCCCGACCTCAGTTGATCCATCCGNCTCTCAGTCTCCCAAAGTGTTGGGATTACAGGCGTGAGCCACTGTACCCGGCCAAGAAGTGTTTATA
NT	AC146851	Viruses,Peploviricota,Herviviricetes,Herpesvirales,Herpesviridae,Cytomegalovirus,Human_betaherpesvirus_5,	Human_Herpesvirus_5_Towne-BAC_isolate,_complete_sequence	2003	229483	1	688	688	Drosophila melanogaster white locus	0	0.9985	Trimmed	Host genomes scrutiny	ATCGCATCGATTCATTAGAAAGTTAGTAAATTATTAATATGCAAATGTATTCTAAACAAGACTTACATTTATCGTGGCAAAGACGTTTTGAAAGGTCATGTTGGTCAGGAAGAGGAAGATGGCTCCGTTGATATTCATCACGCCCACTTGCGTGAGTTGTTGGCCCAAAAAGATGAGGCCAATCAAGATGGCAACCATCTGCAAATTAAAATGTTACTCGCATCTCATTAATATTCATATCTTCAACATGTTCGCGAGTTAAATGAAATTTATTTATTTTCTGCAAAACTATAAACTATACATCTCATTGAAAAAAACTAAGAAGGGTGTGGAATCAGGCAATTCTAACTAAAATCTAGCGAATTTGTTTCCAAGAATTGTAAGCGTTATATCATTTGT…
NT	AC146851	Viruses,Peploviricota,Herviviricetes,Herpesvirales,Herpesviridae,Cytomegalovirus,Human_betaherpesvirus_5,	Human_Herpesvirus_5_Towne-BAC_isolate,_complete_sequence	2003	229483	2144	2418	275	Cloning vector CAS9, complete sequence	4e-138	0.9964	Trimmed	Host genomes scrutiny	CGATGGCAAGTGTAGCGGTCACGCTGCGCGTAACCACCACACCCGCCGCGCTTAATGCGCCGCTACAGGGCGCGTCCCATTCGCCATTCAGGCTGCGCAACTGTTGGGAAGGGCGATCGGTGCGGGCCTCTTCGCTATTACGCCAGCTGGCGAAAGGGGGATGTGCTGCAAGGCGATTAAGTTGGGTAACGCCAGGGTTTTCCCAGTCACGACGTTGTAAAACGACGGCCAGTGAGCGCGCGTAATACGACTCACTATAGGGCGAATTGGAGCTC
NT	AC146851	Viruses,Peploviricota,Herviviricetes,Herpesvirales,Herpesviridae,Cytomegalovirus,Human_betaherpesvirus_5,	Human_Herpesvirus_5_Towne-BAC_isolate,_complete_sequence	2003	229483	71955	73298	1344	Escherichia coli strain S1 chromosome	0	1	Trimmed	Host genomes scrutiny	CCCATAAGCGCTAACTTAAGGGTTGAACCATCTGAAGAATGCGACGCCTCGGTGCCTCGTTAAGACGATGCCTCGCGTTCTTCAATTGCGTTTTGTAGGCTGTCAGGGATACTGTCCCACGAATGGCCACCTGTAAGCTCCAGATGACCATTTTTGTTATTCTCCACAACGAGTTAGTTCTTCTTTTCGGATCCGGCACTTCTGGGGGGGAAATCCAGCGATGGCTGGATTATGTCGTCAATTAAAAATGCGGCGAGTAGATTAGCAAATATCCACGCTTTCGCGAGTTCAGGTTCCTTTGCACGCAAAGCATCCAGGTGCAGCAAACTTTTGAGCCGCTTAAAAGCCAGTTCAATTTGCCATCGCAGACGGTAACAATCAGCCACTTGCTCTGCTGAA…
NT	AC146851	Viruses,Peploviricota,Herviviricetes,Herpesvirales,Herpesviridae,Cytomegalovirus,Human_betaherpesvirus_5,	Human_Herpesvirus_5_Towne-BAC_isolate,_complete_sequence	2003	229483	126036	127378	1343	Escherichia coli strain S1 chromosome	0	1	Trimmed	Host genomes scrutiny	CCCATAAGCGCTAACTTAAGGGTTGAACCATCTGAAGAATGCGACGCCTCGGTGCCTCGTTAAGACGATGCCTCGCGTTCTTCAATTGCGTTTTGTAGGCTGTCAGGGATACTGTCCCACGAATGGCCACCTGTAAGCTCCAGATGACCATTTTTGTTATTCTCCACAACGAGTTAGTTCTTCTTTTCGGATCCGGCACTTCTGGGGGGGAAATCCAGCGATGGCTGGATTATGTCGTCAATTAAAAATGCGGCGAGTAGATTAGCAAATATCCACGCTTTCGCGAGTTCAGGTTCCTTTGCACGCAAAGCATCCAGGTGCAGCAAACTTTTGAGCCGCTTAAAAGCCAGTTCAATTTGCCATCGCAGACGGTAACAATCAGCCACTTGCTCTGCTGAA…
NT	MN075802	Viruses,Peploviricota,Herviviricetes,Herpesvirales,Herpesviridae,Cytomegalovirus,Human_betaherpesvirus_5,	Mutant_Human_betaherpesvirus_5_isolate_TR3_BAC,_complete_sequence	2020	243962	208922	209453	532	Shigella flexneri strain FDAARGOS_714 chromosome	0	1	Trimmed	Host genomes scrutiny	TTTTAAAGACCGTAAAGAAAAATAAGCACAAGTTTTATCCGGCCTTTATTCACATTCTTGCCCGCCTGATGAATGCTCATCCGGAATTCCGTATGGCAATGAAAGACGGTGAGCTGGTGATATGGGATAGTGTTCACCCTTGTTACACCGTTTTCCATGAGCAAACTGAAACGTTTTCATCGCTCTGGAGTGAATACCACGACGATTTCCGGCAGTTTCTACACATATATTCGCAAGATGTGGCGTGTTACGGTGAAAACCTGGCCTATTTCCCTAAAGGGTTTATTGAGAATATGTTTTTCGTCTCAGCCAATCCCTGGGTGAGTTTCACCAGTTTTGATTTAAACGTGGCCAATATGGACAACTTCTTCGCCCCCGTTTTCACCATGGGCAAATATT…
NT	MF468139	Viruses,Peploviricota,Herviviricetes,Herpesvirales,Herpesviridae,Cytomegalovirus,Macacine_betaherpesvirus_3,	Macacine_betaherpesvirus_3_isolate_68.1_85A/85B/Rv3407,_complete_genome	2018	224309	210077	210286	210	Cloning vector pTS1017, complete sequence	3e-101	1	Trimmed	Host genomes scrutiny	CATCCCCAGCATGCCTGCTATTGTCTTCCCAATCCTCCCCCTTGCTGTCCTGCCCCACCCCACCCCCCAGAATAGAATGACACCTACTCAGACAATGCGATGCAATTTCCTCATTTTATTAGGAAAGGACAGTGGGAGTGGCACCTTCCAGGGTCAAGGAAGGCACGGGGGAGGGGCAAACAACAGATGGCTGGCAACTAGAAGGCACAG
NT	MF468140	Viruses,Peploviricota,Herviviricetes,Herpesvirales,Herpesviridae,Cytomegalovirus,Macacine_betaherpesvirus_3,	Macacine_betaherpesvirus_3_clone_BAC_RhCMV_68-1_85B/ESAT6,_complete_genome	2018	233762	216297	217480	1184	Human elongation factor EF-1-alpha gene, complete cds	0	0.9958	Trimmed	Host genomes scrutiny	TCACGACACCTGAAATGGAAGAAAAAAACTTTGAACCACTGTCTGAGGCTTGAGAATGAACCAAGATCCAAACTCAAAAAGGGCAAATTCCAAGGAGAATTACATCAAGTGCCAAGCTGGCCTAACTTCAGTCTCCACCCACTCAGTGTGGGGAAACTCCATCGCATAAAACCCCTCCCCCCAACCTAAAGACGACGTACTCCAAAAGCTCGAGAACTAATCGAGGTGCCTGGACGGCGCCCGGTACTCCGTGGAGTCACATGAAGCGACGGCTGAGGACGGAAAGGCCCTTTTCCTTTGTGTGGGTGACTCACCCGCCCGCTCTCCCGAGCGCCGCGTCCTCCATTTTGAGCTCCCTGCAGCAGGGCCGGGAAGCGGCCATCTTTCCGCTCACGCAAC…
NT	MF468140	Viruses,Peploviricota,Herviviricetes,Herpesvirales,Herpesviridae,Cytomegalovirus,Macacine_betaherpesvirus_3,	Macacine_betaherpesvirus_3_clone_BAC_RhCMV_68-1_85B/ESAT6,_complete_genome	2018	233762	186392	186858	467	Escherichia coli strain AH25 chromosome, complete genome	0	1	Trimmed	Host genomes scrutiny	AATTACGCCCCGCCCTGCCACTCATCGCAGTACTGTTGTAATTCATTAAGCATTCTGCCGACATGGAAGCCATCACAAACGGCATGATGAACCTGAATCGCCAGCGGCATCAGCACCTTGTCGCCTTGCGTATAATATTTGCCCATGGTGAAAACGGGGGCGAAGAAGTTGTCCATATTGGCCACGTTTAAATCAAAACTGGTGAAACTCACCCAGGGATTGGCTGAGACGAAAAACATATTCTCAATAAACCCTTTAGGGAAATAGGCCAGGTTTTCACCGTAACACGCCACATCTTGCGAATATATGTGTAGAAACTGCCGGAAATCGTCGTGGTATTCACTCCAGAGCGATGAAAACGTTTCAGTTTGCTCATGGAAAACGGTGTAACAAGGGTGA…
NT	MF468141	Viruses,Peploviricota,Herviviricetes,Herpesvirales,Herpesviridae,Cytomegalovirus,Macacine_betaherpesvirus_3,	Macacine_betaherpesvirus_3_isolate_68.1.2_85A/85B/Rv3407,_complete_genome	2018	227536	213304	213513	210	Cloning vector pTS1017, complete sequence	3e-101	1	Trimmed	Host genomes scrutiny	CATCCCCAGCATGCCTGCTATTGTCTTCCCAATCCTCCCCCTTGCTGTCCTGCCCCACCCCACCCCCCAGAATAGAATGACACCTACTCAGACAATGCGATGCAATTTCCTCATTTTATTAGGAAAGGACAGTGGGAGTGGCACCTTCCAGGGTCAAGGAAGGCACGGGGGAGGGGCAAACAACAGATGGCTGGCAACTAGAAGGCACAG
NT	MF468141	Viruses,Peploviricota,Herviviricetes,Herpesvirales,Herpesviridae,Cytomegalovirus,Macacine_betaherpesvirus_3,	Macacine_betaherpesvirus_3_isolate_68.1.2_85A/85B/Rv3407,_complete_genome	2018	227536	174009	175452	1444	Escherichia coli strain EcPF5 chromosome, complete genome	0	1	Trimmed	Host genomes scrutiny	GTGTACTGCACCCATTTTGTTGGACGATGAAATGGAATAGCCCCTAATATGTCAAAGCCAAAATACCCTTTTGAAAAGCGCCTTGAAGTCGTGAATCACTACTTCACAACTGATGATGGTTACAGGATCATCTCGGCACGTTTTGGTGTCCCCCGAACCCAGGTCAGGACATGGGTTGCCCTCTATGAAAAACATGGAGAAAAAGGTTTAATTCCCAAACCTAAAGGCGTTAGTGCTGATCCAGAGTTGCGTATTAAGGTCGTGAAAGCTGTGATCGAGCAGCACATGTCCCTTAATCAGGCTGCTGCTCACTTTATGCTTGCTGGTAGTGGTTCTGTAGCCAGGTGGCTGAAGGTCTATGAAGAGCGCGGAGAAGCTGGTTTACGCGCGCTCAAGATT…
NT	MF468142	Viruses,Peploviricota,Herviviricetes,Herpesvirales,Herpesviridae,Cytomegalovirus,Macacine_betaherpesvirus_3,	Macacine_betaherpesvirus_3_isolate_68.1.2_85B/ESAT6,_complete_genome	2018	228431	210930	212112	1183	Human elongation factor EF-1-alpha gene, complete cds	0	0.9941	Trimmed	Host genomes scrutiny	TCACGACACCTGAAATGGAAGAAAAAAACTTTGAACCACTGTCTGAGGCTTGAGAATGAACCAAGATCCAAACTCAAAAAGGGCAAATTCCAAGGAGAATTACATCAAGTGCCAAGCTGGCCTAACTTCAGTCTCCACCCACTCAGTGTGGGGAAACTCCATCGCATAAAACCCCTCCCCCCAACCTAAAGACGACGTACTCCAAAAGCTCGAGAACTAATCGAGGTGCCTGGACGGCGCCCGGTACTCCGTGGAGTCACATGAAGCGACGGCTGAGGACGGAAAGGCCCTTTTCCTTTGTGTGGGTGACTCACCCGCCCGCTCTCCCGAGCGCCGCGTCCTCCATTTTGAGCTCCCTGCAGCAGGGCCGGGAAGCGGCCATCTTTCCGCTCACGCAAC…
NT	MF468142	Viruses,Peploviricota,Herviviricetes,Herpesvirales,Herpesviridae,Cytomegalovirus,Macacine_betaherpesvirus_3,	Macacine_betaherpesvirus_3_isolate_68.1.2_85B/ESAT6,_complete_genome	2018	228431	174009	175452	1444	Escherichia coli strain EcPF5 chromosome, complete genome	0	1	Trimmed	Host genomes scrutiny	GTGTACTGCACCCATTTTGTTGGACGATGAAATGGAATAGCCCCTAATATGTCAAAGCCAAAATACCCTTTTGAAAAGCGCCTTGAAGTCGTGAATCACTACTTCACAACTGATGATGGTTACAGGATCATCTCGGCACGTTTTGGTGTCCCCCGAACCCAGGTCAGGACATGGGTTGCCCTCTATGAAAAACATGGAGAAAAAGGTTTAATTCCCAAACCTAAAGGCGTTAGTGCTGATCCAGAGTTGCGTATTAAGGTCGTGAAAGCTGTGATCGAGCAGCACATGTCCCTTAATCAGGCTGCTGCTCACTTTATGCTTGCTGGTAGTGGTTCTGTAGCCAGGTGGCTGAAGGTCTATGAAGAGCGCGGAGAAGCTGGTTTACGCGCGCTCAAGATT…
NT	MF468143	Viruses,Peploviricota,Herviviricetes,Herpesvirales,Herpesviridae,Cytomegalovirus,Macacine_betaherpesvirus_3,	Macacine_betaherpesvirus_3_isolate_68.1.2_RpfA/RpfC/RpfD,_complete_genome	2018	227688	213456	213665	210	Cloning vector pTS1017, complete sequence	3e-101	1	Trimmed	Host genomes scrutiny	CATCCCCAGCATGCCTGCTATTGTCTTCCCAATCCTCCCCCTTGCTGTCCTGCCCCACCCCACCCCCCAGAATAGAATGACACCTACTCAGACAATGCGATGCAATTTCCTCATTTTATTAGGAAAGGACAGTGGGAGTGGCACCTTCCAGGGTCAAGGAAGGCACGGGGGAGGGGCAAACAACAGATGGCTGGCAACTAGAAGGCACAG
NT	MF468143	Viruses,Peploviricota,Herviviricetes,Herpesvirales,Herpesviridae,Cytomegalovirus,Macacine_betaherpesvirus_3,	Macacine_betaherpesvirus_3_isolate_68.1.2_RpfA/RpfC/RpfD,_complete_genome	2018	227688	174011	175454	1444	Escherichia coli strain EcPF5 chromosome, complete genome	0	1	Trimmed	Host genomes scrutiny	GTGTACTGCACCCATTTTGTTGGACGATGAAATGGAATAGCCCCTAATATGTCAAAGCCAAAATACCCTTTTGAAAAGCGCCTTGAAGTCGTGAATCACTACTTCACAACTGATGATGGTTACAGGATCATCTCGGCACGTTTTGGTGTCCCCCGAACCCAGGTCAGGACATGGGTTGCCCTCTATGAAAAACATGGAGAAAAAGGTTTAATTCCCAAACCTAAAGGCGTTAGTGCTGATCCAGAGTTGCGTATTAAGGTCGTGAAAGCTGTGATCGAGCAGCACATGTCCCTTAATCAGGCTGCTGCTCACTTTATGCTTGCTGGTAGTGGTTCTGTAGCCAGGTGGCTGAAGGTCTATGAAGAGCGCGGAGAAGCTGGTTTACGCGCGCTCAAGATT…
NT	MF468144	Viruses,Peploviricota,Herviviricetes,Herpesvirales,Herpesviridae,Cytomegalovirus,Macacine_betaherpesvirus_3,	Macacine_betaherpesvirus_3_isolate_68.1.2_Rv1733c/Rv2626c,_complete_genome	2018	226537	212305	212514	210	Cloning vector pTS566, complete sequence	3e-101	1	Trimmed	Host genomes scrutiny	CATCCCCAGCATGCCTGCTATTGTCTTCCCAATCCTCCCCCTTGCTGTCCTGCCCCACCCCACCCCCCAGAATAGAATGACACCTACTCAGACAATGCGATGCAATTTCCTCATTTTATTAGGAAAGGACAGTGGGAGTGGCACCTTCCAGGGTCAAGGAAGGCACGGGGGAGGGGCAAACAACAGATGGCTGGCAACTAGAAGGCACAG
NT	MF468144	Viruses,Peploviricota,Herviviricetes,Herpesvirales,Herpesviridae,Cytomegalovirus,Macacine_betaherpesvirus_3,	Macacine_betaherpesvirus_3_isolate_68.1.2_Rv1733c/Rv2626c,_complete_genome	2018	226537	174009	175452	1444	Escherichia coli strain EcPF5 chromosome, complete genome	0	1	Trimmed	Host genomes scrutiny	GTGTACTGCACCCATTTTGTTGGACGATGAAATGGAATAGCCCCTAATATGTCAAAGCCAAAATACCCTTTTGAAAAGCGCCTTGAAGTCGTGAATCACTACTTCACAACTGATGATGGTTACAGGATCATCTCGGCACGTTTTGGTGTCCCCCGAACCCAGGTCAGGACATGGGTTGCCCTCTATGAAAAACATGGAGAAAAAGGTTTAATTCCCAAACCTAAAGGCGTTAGTGCTGATCCAGAGTTGCGTATTAAGGTCGTGAAAGCTGTGATCGAGCAGCACATGTCCCTTAATCAGGCTGCTGCTCACTTTATGCTTGCTGGTAGTGGTTCTGTAGCCAGGTGGCTGAAGGTCTATGAAGAGCGCGGAGAAGCTGGTTTACGCGCGCTCAAGATT…
NT	MF468145	Viruses,Peploviricota,Herviviricetes,Herpesvirales,Herpesviridae,Cytomegalovirus,Macacine_betaherpesvirus_3,	Macacine_betaherpesvirus_3_isolate_68.1_RpfA/RpfC/RpfD,_complete_genome	2018	224459	210227	210436	210	Cloning vector pTS566, complete sequence	1e-99	1	Trimmed	Host genomes scrutiny	CTGTGCCTTCTAGTTGCCAGCCATCTGTTGTTTGCCCCTCCCCCGTGCCTTCCTTGACCCTGGAAGGTGCCACTCCCACTGTCCTTTCCTAATAAAATGAGGAAATTGCATCGCATTGTCTGAGTAGGTGTCATTCTATTCTGGGGGGTGGGGTGGGGCAGGACAGCAAGGGGGAGGATTGGGAAGACAATAGCAGGCATGCTGGGG
NT	MF468146	Viruses,Peploviricota,Herviviricetes,Herpesvirales,Herpesviridae,Cytomegalovirus,Macacine_betaherpesvirus_3,	Macacine_betaherpesvirus_3_isolate_68.1_Rv1733c/Rv2626c,_complete_genome	2018	223310	209078	209287	210	Cloning vector pTS1017, complete sequence	3e-101	1	Trimmed	Host genomes scrutiny	CATCCCCAGCATGCCTGCTATTGTCTTCCCAATCCTCCCCCTTGCTGTCCTGCCCCACCCCACCCCCCAGAATAGAATGACACCTACTCAGACAATGCGATGCAATTTCCTCATTTTATTAGGAAAGGACAGTGGGAGTGGCACCTTCCAGGGTCAAGGAAGGCACGGGGGAGGGGCAAACAACAGATGGCTGGCAACTAGAAGGCACAG
NT	MF468147	Viruses,Peploviricota,Herviviricetes,Herpesvirales,Herpesviridae,Cytomegalovirus,Macacine_betaherpesvirus_3,	Macacine_betaherpesvirus_3_clone_BAC_RhCMV_68-1_ARh107_TB-6Ag,_complete_genome	2018	233624	189193	189724	532	Escherichia coli strain AH25 chromosome, complete genome	0	1	Trimmed	Host genomes scrutiny	TTTTAAAGACCGTAAAGAAAAATAAGCACAAGTTTTATCCGGCCTTTATTCACATTCTTGCCCGCCTGATGAATGCTCATCCGGAATTCCGTATGGCAATGAAAGACGGTGAGCTGGTGATATGGGATAGTGTTCACCCTTGTTACACCGTTTTCCATGAGCAAACTGAAACGTTTTCATCGCTCTGGAGTGAATACCACGACGATTTCCGGCAGTTTCTACACATATATTCGCAAGATGTGGCGTGTTACGGTGAAAACCTGGCCTATTTCCCTAAAGGGTTTATTGAGAATATGTTTTTCGTCTCAGCCAATCCCTGGGTGAGTTTCACCAGTTTTGATTTAAACGTGGCCAATATGGACAACTTCTTCGCCCCCGTTTTCACCATGGGCAAATATT…
NT	AY179167	Viruses,Peploviricota,Herviviricetes,Herpesvirales,Herpesviridae,Lymphocryptovirus,Human_gammaherpesvirus_4,	Human_herpesvirus_4_EBNA-1-like_protein_gene,_partial_cds	2016	281	3	276	274	Canis lupus familiaris breed Labrador retriever chromosome 17b	2e-129	0.9854	Deleted	Host genomes scrutiny	GGAAACCAGGGAGGCTGTAAGTAAAAAGCTAGTAGTGGCTTTCTTTCCTTTCTGGGTCTGGGAATCAGCATGAAAATCTTCAGTCATGAAATCTGAAAGTGATGGTCCCTGGGGAGAGCTTGACCTTTGGAAATGGGTAAGTCCAATCTCTTCTGGATGCTAAGGCAATTCTGAATAATTGTACTGAATCCTCTGTACTTCCAAACCAAGTACCTGTCTTGAAGACAACAGGTACAAAAAAATTTCCACTTGGTATCTCCATATACGAACACAC
NT	AY179168	Viruses,Peploviricota,Herviviricetes,Herpesvirales,Herpesviridae,Lymphocryptovirus,Human_gammaherpesvirus_4,	Human_herpesvirus_4_DNA_polymerase_gene,_3'_UTR	2005	312	5	301	297	Canis lupus familiaris breed Labrador retriever chromosome 02a	5e-144	0.9899	Deleted	Host genomes scrutiny	AGCGGGATAGCAGGACACCCACCACCTGACTCTGCGACTCTCTGAGGCTTGGTTTTCTCATCTATAAACAATAATATGATATTGCTCATCTCGTGCAGTTTATGTGTGGCTTTGTCGAGATGATGTATCATCACATGCACTGTTTTCACTTCATGACTTCGTTTTGAGTCCAGTCCTGAGGGCTCTGACGATTCTCTCTCTTGTAGCTCATCTCCAGTTTGGGCCCAGCTGCCATCAGGTGACCGGCTGCCTTGTGTGTGGTGGTCTGTGCCCGCTGCTCACTGTGATGCGTGGCCC
NT	AH002364	Viruses,Peploviricota,Herviviricetes,Herpesvirales,Herpesviridae,Lymphocryptovirus,Human_gammaherpesvirus_4,	Human_herpesvirus_4_Epstein-Barr_virus/human_cellular_DNA_left_junction_from_Namalwa_cell_line	2016	8458	267	430	164	Homo sapiens Human DNA segment SJT with EBV insertion site	8e-75	0.9939	Trimmed	Host genomes scrutiny	TGGGGATGTTGGTGCATGCCTGTAGTCCCAGCTACTCAGGAGGCTGAGGCAGGAGAATCACTTGAACCCAGGAGGCGGAGGCTGCAGTGAGCCGAGATCGTGCCACTGCACTCCAGCCTGGGTGACAGAGTGAGCCCCATCTCAAAAAAAAAAAAAAAAAAAAA
NT	MH590376	Viruses,Peploviricota,Herviviricetes,Herpesvirales,Herpesviridae,Lymphocryptovirus,Human_gammaherpesvirus_4,	Human_gammaherpesvirus_4_isolate_HKHD7,_partial_genome	2019	170547	36670	36924	255	Homo sapiens beta-1,3-galactosyltransferase 1 (B3GALT1), RefSeqGene on chromosome 2	2e-123	0.9922	Trimmed	Host genomes scrutiny	CATTCAAAGCAGTGTGTAGAGGGAAATTTATAGCACTAAATGCCCACAAGAGAAAGCAGGAAAGATCNAAAATTGACACCCTAACATCACAATTAAAAGAACTAGAAAAGCAAGAGCAAACACATTCAAAAGCTAGCAGAAGGCAAGAAATAACTAAAATCAGAGCAGAACTGAAGGAAATAGAGACACAAAAAACCCTTCAAAAAATNAATGAATCCAGGAGCTGGTTTTTTGAAAAGATCAACAAAATTGATA
NT	MH590409	Viruses,Peploviricota,Herviviricetes,Herpesvirales,Herpesviridae,Lymphocryptovirus,Human_gammaherpesvirus_4,	Human_gammaherpesvirus_4_isolate_HKHD40,_partial_genome	2019	173264	156161	158638	2478	Homo sapiens DNA, chromosome 22, nearly complete genome	0	0.979	Trimmed	Host genomes scrutiny	TAACTCATTTTATGAGGCCAGCATCATCCTGATACCAAAGCCTGGCAGAGACACAACCAAAAAAGAGAATTTTAGACCAATATCCTTGATGAACATTGATGCAAAAATCCTCAATAAAATACTGGCAAACCGAATCCAGCAGCACATCAAAAAGCTTATCCACCATGATCAAGTGGGCTTCATCCCTGGGATGCAAGGCTGGTTCAANATACGCAAATCAATAAATGTAATCCAGCATATAAACAGAACCAAAGACAAAAACCACATGATTATCTCAATAGATGCAGAAAAGGCCTTTGACAAAATTCAACAACCCTTCATGCTAAAAACTCTCAATAAATTAGGTATTGATGGGACGTATCTCAAAATAATAAGAGCTATCTATGACAAACCCACAGC…
NT	MH590423	Viruses,Peploviricota,Herviviricetes,Herpesvirales,Herpesviridae,Lymphocryptovirus,Human_gammaherpesvirus_4,	Human_gammaherpesvirus_4_isolate_HKHD54,_partial_genome	2019	170816	95679	96748	1070	Homo sapiens chromosome 15, clone RP11-1180F24, complete sequence	0	0.9206	Trimmed	Host genomes scrutiny	CATCTGCTCCTCCTGCTTCCGCATCTGCTCCTCCTGCTTCCGCATCTGCTCCTCCTGCTTCCGCATCTGCTCCTCCTGCTTNCGCACCTGCTCCTCCTGCTTCNGCATCTGCTCCTCCTGCTCCCCCATTTGCTCCTCCTGCTTCCACATCTGCTCCTTCTGCTCCCACATTTGCTCCTTCTGCTCCCACATCTGTTCCTCCTGCTTCCCCATCTGCNCCTCCTGCTCCCGCATCTGCTCCTCCTGCTCCCGCATCTGCTNCTCCTGCTCCCGCATNTGCTNCTCCTGCTCCCCCGTCTGCTCCTCCTGCTCTGTCTGCTCCTTCTGCTTCAGCATCTGCTCCTCCTGCTCCCGCATCTGCTCCTCCTGCTCCCGCATCTGCTCCTCCTGCTTCCGCAT…
NT	MH590442	Viruses,Peploviricota,Herviviricetes,Herpesvirales,Herpesviridae,Lymphocryptovirus,Human_gammaherpesvirus_4,	Human_gammaherpesvirus_4_isolate_HKHD73,_partial_genome	2019	172128	168084	168593	510	Homo sapiens isolate CHM13 chromosome 20	0	0.9348	Trimmed	Host genomes scrutiny	AAGNCTTTCTTTTGATAGAGCAGTTTTGAAACACTCTTTTTGTANAATCTGCAAGNGGATATTTGGATAGCTTTGAGGATTTCGTTGNAAACGGGAATGNCTTCATATAAANTCTAGACAGAAGCATTCTCAGAAACTTCNTTGGGATGTTTCNATTGAAGTCNCAGTGTTGAACATTCCCTTTNATAGAGCAGGTTNGAAACACTCTTTNTGNANTNNCTGGAAGTGGACATTTGGAGCGCTTTCAGGNCNACGGTGAAAANGGAAATATCTTCCAANAAAANCTAGATAGAAGCAATGTCAGAAACTTTTNNNTGATGNATCTACTCAGCTAACAGAGTTGAACCTTTCTTTTGANAGAGCAGTTTTGNAACACTCTTTTTGTGGAATNTGCAAGTG…
NT	MH590447	Viruses,Peploviricota,Herviviricetes,Herpesvirales,Herpesviridae,Lymphocryptovirus,Human_gammaherpesvirus_4,	Human_gammaherpesvirus_4_isolate_HKHD78,_partial_genome	2019	172131	95741	96799	1059	Homo sapiens chromosome 15, clone RP11-1180F24, complete sequence	0	0.9434	Trimmed	Host genomes scrutiny	TCCCCCATCTGCTCCTCTTGCTTCCGCATCTGCTCCTTCTGCTCCCCCATTTGCTCCTCCTGCTCCCCCATNTGCTCCTCCTGCTCCCCCATNTGCTCCTCCTGCTTCCGCATCTGCTCCTCCTGCTTCCGCATCTGCTCCTCCTGCTTCCGCATCTGCTCCTCCTGCTTCCGCATCTGCTCCTCCTGCTTNCGCACCTGCTCCTCCTGCTTTCGCACCTGCTCCTCCTGCTTCTGCATCTGCTCCTCCTGCTCCCCCATTTGCTCCTCCTGCTTCCACATCTGCTCCTTCTGCTCCCACATTTGCTCCTTCTGCTCCCACATCTGTTCCTCCTGCTTCCCCATCTGCTCCTCCTGCTCCCGCATCTGCTCCTCCTGCTCCCGCATCTGCTCCTCCTGC…
NT	MH590473	Viruses,Peploviricota,Herviviricetes,Herpesvirales,Herpesviridae,Lymphocryptovirus,Human_gammaherpesvirus_4,	Human_gammaherpesvirus_4_isolate_HKHD104,_partial_genome	2019	170992	96227	96978	752	Homo sapiens	0	0.88212	Trimmed	Host genomes scrutiny	CTGCTCCTCCTGCTTCCGCATCTGCTCCTCCTGCTTCCGCATCTGCTCCTCCTGCTTNCGCACCTGCTCCTCCTGCTTNCGCACCTGCTCCTCCTGCTTCTGCATCTGCTCCTCCTGCTCCCCCATTTGCTCCTCCTGCTTCCACATCTGCTCCTTCTGCTCCCACATTTGCTCCTTCTGCTCCCNCATCTGNTCCTCCTGCTTCCCCATCTGCTCCTCCTGCTCCCGCATCTGCTCCTCCTGCTCCCGCATCTGCTCCTCCTGCTCCCGCATCTGCTCCTCCTGCTCCCCCNTCTGCTCCTCCTGCTCCGTCTGCTCCTTCTGCTTCAGCATCTGCTCCTCCTGCTNCCGCATCTGCTCCTCCTGCTCCCGCATCTGCTCCTCCTGCTTCCGCATCTG…
NT	MH590571	Viruses,Peploviricota,Herviviricetes,Herpesvirales,Herpesviridae,Lymphocryptovirus,Human_gammaherpesvirus_4,	Human_gammaherpesvirus_4_isolate_HKNPC60,_partial_genome	2019	169864	33974	36456	2483	Homo sapiens DNA, chromosome 22, nearly complete genome	0	0.9847	Trimmed	Host genomes scrutiny	ATTGATAGACCNCTAGCAAGACTAATAAAGAAAAAAAGAGAGAAGAATCAAATAGACGCAATAAAAAATGATAAAGGGGATATCACCACCGATCCCACAGAAATACAAACTACCATCAGAGAATACTANAAACACCTCTATGCAAATAAACTAGAAAATCTAGAAGAAATGGATAAATTCCTCGACACATACACCCTCCCAAGACTAAACCAGGAAGAAGTTGAATCTCTGAATAGACCAATAACAGGNTCTGAAATTGTGGCAATAATCAATAGCTTACCAACCAAAAAGAGTCCAGGACCAGATGGATTCACAGCCGAATTCTACCAGAGGTACAAGGAGGAACTGGTACCATTCCTTCTGAAACTATTCCAATCAATAGAAAAAGAGGGAATCCTC…
NT	KX589235	Viruses,Peploviricota,Herviviricetes,Herpesvirales,Herpesviridae,Mardivirus,Columbid_alphaherpesvirus_1,	Columbid_alphaherpesvirus_1_strain_HLJ,_complete_genome	2017	204237	126	409	284	Gallus gallus	6.24e-84	0.87329	Trimmed	Host genomes scrutiny	AACCCTAACCCTAACCCTAACCCTAACCCTAACCCTAACCCTAACCCTAACCCTAACCCTAACCCTAACCCTAACCCTAACCCTAACCCTAACCCTAACCCTAACCCTAACCCTAACCCTAACCCTAACCCTAACCCTAACCCTAACCCTAACCCTAACCCTAACCCTAACCCTAACCCTAACCCTAACCCTAACCCTAACCCTAACCCTAACCCTAACCCTAACCCTAACCCTAACCCTAACCCTAACCCTAACCCTAACCCTAACCCTAACCCTAACCCTAA
NT	KX589235	Viruses,Peploviricota,Herviviricetes,Herpesvirales,Herpesviridae,Mardivirus,Columbid_alphaherpesvirus_1,	Columbid_alphaherpesvirus_1_strain_HLJ,_complete_genome	2017	204237	150129	150421	293	Gallus gallus	6.24e-84	0.86711	Trimmed	Host genomes scrutiny	CCTAACCCCAACCCTAACCCTAACCCTAACCCTAACCCTAACCCTAACCCTAACCCTAACCCTAACCCTAACCCTAACCCTAACCCTAACCCTAACCCTAACCCTAACCCTAACCCTAACCCTAACCCTAACCCTAACCCTAACCCTAACCCTAACCCTAACCCTAACCCTAACCCTAACCCTAACCCTAACCCTAACCCTAACCCTAACCCTAACCCTAACCCTAACCCTAACCCTAACCCTAACCCTAACCCTAACCCTAACCCTAACCCTAACCCTAACCCTAACCCTAA
NT	NC_034266	Viruses,Peploviricota,Herviviricetes,Herpesvirales,Herpesviridae,Mardivirus,Columbid_alphaherpesvirus_1,	Columbid_alphaherpesvirus_1_strain_HLJ,_complete_genome	2018	204237	126	409	284	Gallus gallus	6.24e-84	0.87329	Trimmed	Host genomes scrutiny	AACCCTAACCCTAACCCTAACCCTAACCCTAACCCTAACCCTAACCCTAACCCTAACCCTAACCCTAACCCTAACCCTAACCCTAACCCTAACCCTAACCCTAACCCTAACCCTAACCCTAACCCTAACCCTAACCCTAACCCTAACCCTAACCCTAACCCTAACCCTAACCCTAACCCTAACCCTAACCCTAACCCTAACCCTAACCCTAACCCTAACCCTAACCCTAACCCTAACCCTAACCCTAACCCTAACCCTAACCCTAACCCTAACCCTAACCCTAA
NT	NC_034266	Viruses,Peploviricota,Herviviricetes,Herpesvirales,Herpesviridae,Mardivirus,Columbid_alphaherpesvirus_1,	Columbid_alphaherpesvirus_1_strain_HLJ,_complete_genome	2018	204237	150129	150421	293	Gallus gallus	6.24e-84	0.86711	Trimmed	Host genomes scrutiny	CCTAACCCCAACCCTAACCCTAACCCTAACCCTAACCCTAACCCTAACCCTAACCCTAACCCTAACCCTAACCCTAACCCTAACCCTAACCCTAACCCTAACCCTAACCCTAACCCTAACCCTAACCCTAACCCTAACCCTAACCCTAACCCTAACCCTAACCCTAACCCTAACCCTAACCCTAACCCTAACCCTAACCCTAACCCTAACCCTAACCCTAACCCTAACCCTAACCCTAACCCTAACCCTAACCCTAACCCTAACCCTAACCCTAACCCTAACCCTAACCCTAA
NT	KJ668231	Viruses,Peploviricota,Herviviricetes,Herpesvirales,Herpesviridae,Mardivirus,Columbid_alphaherpesvirus_1,Falconid_herpesvirus_1	Falconid_herpesvirus_1_strain_S-18,_complete_genome	2014	204054	126	409	284	Gallus gallus	6.24e-84	0.87329	Trimmed	Host genomes scrutiny	AACCCTAACCCTAACCCTAACCCTAACCCTAACCCTAACCCTAACCCTAACCCTAACCCTAACCCTAACCCTAACCCTAACCCTAACCCTAACCCTAACCCTAACCCTAACCCTAACCCTAACCCTAACCCTAACCCTAACCCTAACCCTAACCCTAACCCTAACCCTAACCCTAACCCTAACCCTAACCCTAACCCTAACCCTAACCCTAACCCTAACCCTAACCCTAACCCTAACCCTAACCCTAACCCTAACCCTAACCCTAACCCTAACCCTAACCCTAA
NT	KJ668231	Viruses,Peploviricota,Herviviricetes,Herpesvirales,Herpesviridae,Mardivirus,Columbid_alphaherpesvirus_1,Falconid_herpesvirus_1	Falconid_herpesvirus_1_strain_S-18,_complete_genome	2014	204054	149956	150248	293	Gallus gallus	6.24e-84	0.86711	Trimmed	Host genomes scrutiny	CCTAACCCCAACCCTAACCCTAACCCTAACCCTAACCCTAACCCTAACCCTAACCCTAACCCTAACCCTAACCCTAACCCTAACCCTAACCCTAACCCTAACCCTAACCCTAACCCTAACCCTAACCCTAACCCTAACCCTAACCCTAACCCTAACCCTAACCCTAACCCTAACCCTAACCCTAACCCTAACCCTAACCCTAACCCTAACCCTAACCCTAACCCTAACCCTAACCCTAACCCTAACCCTAACCCTAACCCTAACCCTAACCCTAACCCTAACCCTAACCCTAA
NT	NC_024450	Viruses,Peploviricota,Herviviricetes,Herpesvirales,Herpesviridae,Mardivirus,Columbid_alphaherpesvirus_1,Falconid_herpesvirus_1	Falconid_herpesvirus_1_strain_S-18,_complete_genome	2018	204054	126	409	284	Gallus gallus	6.24e-84	0.87329	Trimmed	Host genomes scrutiny	AACCCTAACCCTAACCCTAACCCTAACCCTAACCCTAACCCTAACCCTAACCCTAACCCTAACCCTAACCCTAACCCTAACCCTAACCCTAACCCTAACCCTAACCCTAACCCTAACCCTAACCCTAACCCTAACCCTAACCCTAACCCTAACCCTAACCCTAACCCTAACCCTAACCCTAACCCTAACCCTAACCCTAACCCTAACCCTAACCCTAACCCTAACCCTAACCCTAACCCTAACCCTAACCCTAACCCTAACCCTAACCCTAACCCTAACCCTAA
NT	NC_024450	Viruses,Peploviricota,Herviviricetes,Herpesvirales,Herpesviridae,Mardivirus,Columbid_alphaherpesvirus_1,Falconid_herpesvirus_1	Falconid_herpesvirus_1_strain_S-18,_complete_genome	2018	204054	149956	150248	293	Gallus gallus	6.24e-84	0.86711	Trimmed	Host genomes scrutiny	CCTAACCCCAACCCTAACCCTAACCCTAACCCTAACCCTAACCCTAACCCTAACCCTAACCCTAACCCTAACCCTAACCCTAACCCTAACCCTAACCCTAACCCTAACCCTAACCCTAACCCTAACCCTAACCCTAACCCTAACCCTAACCCTAACCCTAACCCTAACCCTAACCCTAACCCTAACCCTAACCCTAACCCTAACCCTAACCCTAACCCTAACCCTAACCCTAACCCTAACCCTAACCCTAACCCTAACCCTAACCCTAACCCTAACCCTAACCCTAACCCTAA
NT	AY510475	Viruses,Peploviricota,Herviviricetes,Herpesvirales,Herpesviridae,Mardivirus,Gallid_alphaherpesvirus_2,	Gallid_herpesvirus_2_clone_Md11BAC_replication_intermediate,_complete_genome	2006	170950	4508	11112	6605	Anas platyrhynchos genome assembly, chromosome: 20	0	0.9924	Trimmed	Host genomes scrutiny	AGACAAGAAGCCGGCTCTCCGAGCAGGAAGTTGTTCGGTGGAACTCCTGACGCAATGCAAACCGAAGCAGTTGCAGCTTAGTTTAATACAAACCCTCTTGAGTCCACGTTGACAAATTCTTTAACAAGCCCTGTGGTTACAGGGAAGCTGGTTTCAGTCTGAGTCACTCCTGTTCAAACAGTTTACTGGAAATGGAGGGGAGGGGGAATTTTCAGAGAAGTCATGTGATGGCCAGACAAACCACAACCAGTAAAGGTTCAGTGGAGTCAAAAACAGGTCCCAGCAACAACCGGCATTCAGTGTGCAGATGGCACTCAATCATTTACAACGAGCCCTGCTGCATCCCAGCACTTCTATGGATTTAACCCTTTTTCACGTTTGTATTCCTTCAAGGGCAAG…
NT	AY510475	Viruses,Peploviricota,Herviviricetes,Herpesvirales,Herpesviridae,Mardivirus,Gallid_alphaherpesvirus_2,	Gallid_herpesvirus_2_clone_Md11BAC_replication_intermediate,_complete_genome	2006	170950	3617	4508	892	PREDICTED: Anas platyrhynchos tubulin delta 1 (TUBD1), transcript variant X8, misc_RNA	0	0.9933	Trimmed	Host genomes scrutiny	TCACGGCTCAGCCAGCCTGCGGAGTACATCCAGGAGGGACGAGTGACAGGTCAGGTGGTAAGGGTGCAAAGAGGGGATCCGCTGTGATCCTGTCTGACCTCAGCTCTGATGCACTGTGTGGAATTGCTGGCCAACTTTCTGCTTAGTTTCCTATTTACAGGGAGTGCATTCGTGAAAGCAGAGATTTAGCCATGTTCCAGAGATAAGACTAAAATATCTAACACCTCAAGGTCATCTTTTGCTTGTTTAACCACCCATTAGTTGTTATGAGGGCTATTTATTTCTGTGTAGTTTTTAATTCCAATAATAATTTATTATTCAGTGTCTAAACTGCAAGAAGAATCAGATAAATTACAGTGACACGTGCTAAGGTTGCTGCTCTTGTGACAGAGCTCTCTT…
NT	EU499381	Viruses,Peploviricota,Herviviricetes,Herpesvirales,Herpesviridae,Mardivirus,Gallid_alphaherpesvirus_2,	Gallid_herpesvirus_2_strain_CU-2,_complete_genome	2008	176922	176646	176922	277	Myotis brandtii,Gallus gallus	1.06e-71	0.86245	Trimmed	Host genomes scrutiny	GAACCCTAACCCTAACCCTAACCCTAACCCTAACCCTAACCCTAACCCTAACCCTAACCCTAACCCTAACCCTAACCCTAACCCTAACCCTAACCCTAACCCTAACCCTAACCCTAACCCTAACCCTAACCCTAACCCTAACCCTAACCCTAACCCTAACCCTAACCCTAACCCTAGGCCTGAACCCTAACCCTAACCCTAACCCTAACCCTAACCCTAGGCCTGAACCCTAACCCTAACCCTAACCCTAACCCTAACCCTA
NT	JQ314003	Viruses,Peploviricota,Herviviricetes,Herpesvirales,Herpesviridae,Mardivirus,Gallid_alphaherpesvirus_2,	Gallid_herpesvirus_2_isolate_LMS,_complete_genome	2012	177526	139390	140003	614	Myotis brandtii,Gallus gallus	1.04e-179	0.85848	Trimmed	Host genomes scrutiny	GTTAGGGTTAGGGTTAGGGTTAGGGTTAGGGTTAGGGTTAGGGTTCAGGCCTAGGGTTAGGGTTAGGGTTCAATAGGGTTAGGGTTAGGGTTAGGGTTAGGGTTAGGGTTAGGGTTAGGGTTAGGGTTAGGGTTAGGGTTAGGGTTAGGGTTAGGGTTAGGGTTAGGGTTAGGGTTAGGGTTAGGGTTAGGGTTAGGGTTAGGGTTCAGGCCTAGGGTTAGGGTTAGGGTTAGGGTTAGGGTTCAGGCCTAGGGTTAGGGTTAGGGTTCAATAGGGTTAGGGTTAGGGTTAGTGGTAGGGTTAGGGTTAGGGTTAGGGTTAGGGTTAGGGTTAGGGTTAGGGTTAGGGTTAGGGTTAGGGTTAGGGTTAGGGTTAGGGTTAGGGTTAGGGTTAGGGTTA…
NT	JQ314003	Viruses,Peploviricota,Herviviricetes,Herpesvirales,Herpesviridae,Mardivirus,Gallid_alphaherpesvirus_2,	Gallid_herpesvirus_2_isolate_LMS,_complete_genome	2012	177526	176643	177258	616	Myotis brandtii,Gallus gallus	1.04e-174	0.856	Trimmed	Host genomes scrutiny	GTTAGGGTTAGGGTTAGGGTTAGGGTTAGGGTTAGGGTTAGGGTTCAGGCCTAGGGTTAGGGTTAGGGTTCAATAGGGTTAGGGTTAGGGTTAGGGTTAGGGTTAGGGTTAGGGTTAGGGTTAGGGTTAGGGTTAGGGTTAGGGTTAGGGTTAGGGTTAGGGTTAGGGTTAGGGTTAGGGTTAGGGTTAGGGTTAGGGTTAGGGTTCAGGCCTAGGGTTAGGGTTAGGGTTAGGGTTAGGGTTCAGGCCTAGGGTTAGGGTTAGGGTTCAATAGGGTTAGGGTTAGGGTTAGTGGTAGGGTTAGGGTTAGGGTTAGGGTTAGGGTTAGGGTTAGGGTTAGGGTTAGGGTTAGGGTTAGGGTTAGGGTTAGGGTTAGGGTTAGGGTTAGGGTTAGGGTTA…
NT	JQ806361	Viruses,Peploviricota,Herviviricetes,Herpesvirales,Herpesviridae,Mardivirus,Gallid_alphaherpesvirus_2,	Gallid_herpesvirus_2_strain_648a_isolate_p11,_complete_genome	2013	176080	144	395	252	Gallus gallus	1.06e-71	0.86973	Trimmed	Host genomes scrutiny	CATGAACCCTAACCCTAACCCTAACCCTAACCCTAACCCTAACCCTAACCCTAACCCTAACCCTAACCCTAACCCTAACCCTAACCCTAACCCTAACCCTAACCCTAACCCTAACCCTAACCCTAACCCTAACCCTAACCCTACCCTAACCCTAACCCTAACCCTAACCCTAACCCTAACCCTAACCCTAACCCTAACCCTAACCCTAACCCTAACCCTAACCCTAACCCTAACCCTAACCCTAACCCTAAC
NT	JQ806361	Viruses,Peploviricota,Herviviricetes,Herpesvirales,Herpesviridae,Mardivirus,Gallid_alphaherpesvirus_2,	Gallid_herpesvirus_2_strain_648a_isolate_p11,_complete_genome	2013	176080	175530	176080	551	Gallus gallus	1.06e-71	0.86973	Trimmed	Host genomes scrutiny	CATGAACCCTAACCCTAACCCTAACCCTAACCCTAACCCTAACCCTAACCCTAACCCTAACCCTAACCCTAACCCTAACCCTAACCCTAACCCTAACCCTAACCCTAACCCTAACCCTAACCCTAACCCTAACCCTAACCCTACCCTAACCCTAACCCTAACCCTAACCCTAACCCTAACCCTAACCCTAACCCTAACCCTAACCCTAACCCTAACCCTAACCCTAACCCTAACCCTAACCCTAACCCTAAC
NT	KX290013	Viruses,Peploviricota,Herviviricetes,Herpesvirales,Herpesviridae,Mardivirus,Gallid_alphaherpesvirus_2,	UNVERIFIED:_Gallid_alphaherpesvirus_2_isolate_LCY,_complete_genome	2017	175319	228	962	735	Gallus gallus gallus telomerase RNA gene, complete sequence	0	0.871	Deleted	Host genomes scrutiny	GGCGGGAGATGAATGACCGCGGAGTTCCAAACTCCCGCACCGGCCCCTCTCTGCTCGCTCTCCTCCCCGCCGCCAATAGCTACGCGGCAGCGTACAGCCCGGCCAATAGGCGCGCGGTGGGCGTAGGCGGAGGAAGCTACAAGAGCCCCACGCGGGGTTCCCCCGGCACACGTGGCGGGTGGAAGGCTCCGCTGTGTCTAACCCTAATCGGAGGTATTGATGGTACTGTCGCCGCGCTCCCTCCGCCCGCTGTTTACTCGCTGACTTTCAGCGGGCTAGGGGAGCCGCCCCAGGGGGCGCCGCGGCGGGGAGGGGGTGGGGCGGACGCGGGAGAAAGGACCGAAAGGGGCTCCACGGCAAACAAAAAAAACGTCAGCGAGGGGTCCTCTCGCCCCCATC…
NT	KX290014	Viruses,Peploviricota,Herviviricetes,Herpesvirales,Herpesviridae,Mardivirus,Gallid_alphaherpesvirus_2,	UNVERIFIED:_Gallid_alphaherpesvirus_2_isolate_p5,_complete_genome	2017	177524	139386	140001	616	Myotis brandtii，Gallus gallus	1.04e-179	0.85848	Trimmed	Host genomes scrutiny	GTTAGGGTTAGGGTTAGGGTTAGGGTTAGGGTTAGGGTTAGGGTTCAGGCCTAGGGTTAGGGTTAGGGTTCAATAGGGTTAGGGTTAGGGTTAGGGTTAGGGTTAGGGTTAGGGTTAGGGTTAGGGTTAGGGTTAGGGTTAGGGTTAGGGTTAGGGTTAGGGTTAGGGTTAGGGTTAGGGTTAGGGTTAGGGTTAGGGTTAGGGTTCAGGCCTAGGGTTAGGGTTAGGGTTAGGGTTAGGGTTCAGGCCTAGGGTTAGGGTTAGGGTTCAATAGGGTTAGGGTTAGGGTTAGTGGTAGGGTTAGGGTTAGGGTTAGGGTTAGGGTTAGGGTTAGGGTTAGGGTTAGGGTTAGGGTTAGGGTTAGGGTTAGGGTTAGGGTTAGGGTTAGGGTTAGGGTTA…
NT	KX290014	Viruses,Peploviricota,Herviviricetes,Herpesvirales,Herpesviridae,Mardivirus,Gallid_alphaherpesvirus_2,	UNVERIFIED:_Gallid_alphaherpesvirus_2_isolate_p5,_complete_genome	2017	177524	176641	177256	616	Myotis brandtii，Gallus gallus	1.04e-174	0.856	Trimmed	Host genomes scrutiny	GTTAGGGTTAGGGTTAGGGTTAGGGTTAGGGTTAGGGTTAGGGTTCAGGCCTAGGGTTAGGGTTAGGGTTCAATAGGGTTAGGGTTAGGGTTAGGGTTAGGGTTAGGGTTAGGGTTAGGGTTAGGGTTAGGGTTAGGGTTAGGGTTAGGGTTAGGGTTAGGGTTAGGGTTAGGGTTAGGGTTAGGGTTAGGGTTAGGGTTAGGGTTCAGGCCTAGGGTTAGGGTTAGGGTTAGGGTTAGGGTTCAGGCCTAGGGTTAGGGTTAGGGTTCAATAGGGTTAGGGTTAGGGTTAGTGGTAGGGTTAGGGTTAGGGTTAGGGTTAGGGTTAGGGTTAGGGTTAGGGTTAGGGTTAGGGTTAGGGTTAGGGTTAGGGTTAGGGTTAGGGTTAGGGTTAGGGTTA…
NT	KX290015	Viruses,Peploviricota,Herviviricetes,Herpesvirales,Herpesviridae,Mardivirus,Gallid_alphaherpesvirus_2,	UNVERIFIED:_Gallid_alphaherpesvirus_2_isolate_p75,_complete_genome	2017	175324	139136	139752	617	Myotis brandtii，Gallus gallus	1.35e-173	0.85139	Trimmed	Host genomes scrutiny	GGTTAGTGTTAGGGTTAGGGTTAGGGTTAGGGTTAGGGTTAGGGTTCAGGCCTAGGGTTAGGGTTAGGGTTCAATAGGGTTAGGGTTAGGGTTAGGGTTAGGGTTAGGGTTAGGGTTAGGGTTAGGGTTAGGGTTAGGGTTAGGGTTAGGGTTAGGGTTAGGGTTAGGGTTAGGGTTAGGGTTAGGGTTAGGGTTAGGGTTAGGGTTCAGGCCTAGGGTTAGGGTTAGGGTTAGGGTTAGGGTTCAGGCCTAGGGTTAGGGTTAGGGTTCAATAGGGTTAGGGTTAGGGTTAGTGGTAGGGTTAGGGTTAGGGTTAGGGTTAGGGTTAGGGTTAGGGTTAGGGTTAGGGTTAGGGTTAGGGTTAGGGTTAGGGTTAGGGTTAGGGTTAGGGTTAGGGTT…
NT	KX290015	Viruses,Peploviricota,Herviviricetes,Herpesvirales,Herpesviridae,Mardivirus,Gallid_alphaherpesvirus_2,	UNVERIFIED:_Gallid_alphaherpesvirus_2_isolate_p75,_complete_genome	2017	175324	174441	175054	614	Myotis brandtii，Gallus gallus	1.35e-173	0.85226	Trimmed	Host genomes scrutiny	TAGTGTTAGGGTTAGGGTTAGGGTTAGGGTTAGGGTTAGGGTTCAGGCCTAGGGTTAGGGTTAGGGTTCAATAGGGTTAGGGTTAGGGTTAGGGTTAGGGTTAGGGTTAGGGTTAGGGTTAGGGTTAGGGTTAGGGTTAGGGTTAGGGTTAGGGTTAGGGTTAGGGTTAGGGTTAGGGTTAGGGTTAGGGTTAGGGTTAGGGTTCAGGCCTAGGGTTAGGGTTAGGGTTAGGGTTAGGGTTCAGGCCTAGGGTTAGGGTTAGGGTTCAATAGGGTTAGGGTTAGGGTTAGTGGTAGGGTTAGGGTTAGGGTTAGGGTTAGGGTTAGGGTTAGGGTTAGGGTTAGGGTTAGGGTTAGGGTTAGGGTTAGGGTTAGGGTTAGGGTTAGGGTTAGGGTTAGG…
NT	KX290016	Viruses,Peploviricota,Herviviricetes,Herpesvirales,Herpesviridae,Mardivirus,Gallid_alphaherpesvirus_2,	UNVERIFIED:_Gallid_alphaherpesvirus_2_isolate_p110,_complete_genome	2017	175335	139143	139758	616	Myotis brandtii，Gallus gallus	4.82e-178	0.85692	Trimmed	Host genomes scrutiny	GTTAGGGTTAGGGTTAGGGTTAGGGTTAGGGTTAGGGTTAGGGTTCAGGCCTAGGGTTAGGGTTAGGGTTCAATAGGGTTAGGGTTAGGGTTAGGGTTAGGGTTAGGGTTAGGGTTAGGGTTAGGGTTAGGGTTAGGGTTAGGGTTAGGGTTAGGGTTAGGGTTAGGGTTAGGGTTAGGGTTAGGGTTAGGGTTAGGGTTAGGGTTCAGGCCTAGGGTTAGGGTTAGGGTTAGGGTTAGGGTTCAGGCCTAGGGTTAGGGTTAGGGTTCAATAGGGTTAGGGTTAGGGTTAGTGGTAGGGTTAGGGTTAGGGTTAGGGTTAGGGTTAGGGTTAGGGTTAGGGTTAGGGTTAGGGTTAGGGTTAGGGTTAGGGTTAGGGTTAGGGTTAGGGTTAGGGTTA…
NT	KX290016	Viruses,Peploviricota,Herviviricetes,Herpesvirales,Herpesviridae,Mardivirus,Gallid_alphaherpesvirus_2,	UNVERIFIED:_Gallid_alphaherpesvirus_2_isolate_p110,_complete_genome	2017	175335	174452	175067	616	Myotis brandtii，Gallus gallus	4.85e-173	0.8544	Trimmed	Host genomes scrutiny	GTTAGGGTTAGGGTTAGGGTTAGGGTTAGGGTTAGGGTTAGGGTTCAGGCCTAGGGTTAGGGTTAGGGTTCAATAGGGTTAGGGTTAGGGTTAGGGTTAGGGTTAGGGTTAGGGTTAGGGTTAGGGTTAGGGTTAGGGTTAGGGTTAGGGTTAGGGTTAGGGTTAGGGTTAGGGTTAGGGTTAGGGTTAGGGTTAGGGTTAGGGTTCAGGCCTAGGGTTAGGGTTAGGGTTAGGGTTAGGGTTCAGGCCTAGGGTTAGGGTTAGGGTTCAATAGGGTTAGGGTTAGGGTTAGTGGTAGGGTTAGGGTTAGGGTTAGGGTTAGGGTTAGGGTTAGGGTTAGGGTTAGGGTTAGGGTTAGGGTTAGGGTTAGGGTTAGGGTTAGGGTTAGGGTTAGGGTTA…
NT	AF465330	Viruses,Peploviricota,Herviviricetes,Herpesvirales,Herpesviridae,Rhadinovirus,Bovine_gammaherpesvirus_4,	Bovine_herpesvirus_4_strain_LVR140_Bo17_protein_(Bo17)_gene,_complete_cds	2003	1323	1	1323	1323	PREDICTED: Bison bison bison glucosaminyl (N-acetyl) transferase 3, mucin type (GCNT3), mRNA	0	0.9478	Deleted	Host genomes scrutiny	TCAAAGTTCAGTCCCATAGATGGCCTTATGACGTAGGTACTCTTCTAAGCACTGCAGGACGTTATCATCCACCCTCGGGTCAAACTTGTTTGCCAAGAGGTGATGGTTCTGGAGAATCCAGTACAGGTCCCCGGCCCCGTAAATGCAGATGGCCCTCCGATGGATTCCAGAGCAGGGTGCATAAGGCGCCCCCATGCTGACATCTCCCTCGTGGTACTGCCACTTGACGAGCCTGGCGATGGCAGTCATGTCTGAGATGTGATACTTTGGGTGGCTAGGAACAGAGCCAGGCATCCACGGAGCACGCTGAAGGGTGGCCCAGAGGTGTTCGTCGGGGCTATATGTGTCTTTGACCCATTCAACCAGTATTTGGGATTTAGGGTTGTCTAAGACATGTTG…
NT	AF465331	Viruses,Peploviricota,Herviviricetes,Herpesvirales,Herpesviridae,Rhadinovirus,Bovine_gammaherpesvirus_4,	Bovine_herpesvirus_4_strain_MOVAR_Bo17_protein_(Bo17)_gene,_complete_cds	2003	1323	1	1323	1323	PREDICTED: Bison bison bison glucosaminyl (N-acetyl) transferase 3, mucin type (GCNT3), mRNA	0	0.9478	Deleted	Host genomes scrutiny	TCAAAGTTCAGTCCCATAGATGGCCTTATGACGTAGGTACTCTTCTAAGCACTGCAGGACGTTATCATCCACCCTCGGGTCAAACTTGTTTGCCAAGAGGTGATGGTTCTGGAGAATCCAGTACAGGTCCCCGGCCCCGTAAATGCAGATGGCCCTCCGATGGATTCCAGAGCAGGGTGCATAAGGCGCCCCCATGCTGACATCTCCCTCGTGGTACTGCCACTTGACGAGCCTGGCGATGGCAGTCATGTCTGAGATGTGATACTTTGGGTGGCTAGGAACAGAGCCAGGCATCCACGGAGCACGCTGAAGGGTGGCCCAGAGGTGTTCGTCGGGGCTATATGTGTCTTTGACCCATTCAACCAGTATTTGGGATTTAGGGTTGTCTAAGACATGTTG…
NT	AF465332	Viruses,Peploviricota,Herviviricetes,Herpesvirales,Herpesviridae,Rhadinovirus,Bovine_gammaherpesvirus_4,	Bovine_herpesvirus_4_strain_DN599_Bo17_protein_(Bo17)_gene,_complete_cds	2003	1323	1	1323	1323	PREDICTED: Bison bison bison glucosaminyl (N-acetyl) transferase 3, mucin type (GCNT3), mRNA	0	0.9516	Deleted	Host genomes scrutiny	TCAAAGTTCAGTCCCATAGATGGCCTTATGACGTAGGTACTCTTCTAAGCACTGCAGGACGTTATCATCCACCCTCGGGTCAAACTTGTTTGCCAAGAGGTGATGGTTCTGGAGAATCCAGTACAGGTCCCCGGCCCCGTAAATGCAGATGGCCCTCCGATGGATTCCAGAGCAGGGTGCATAAGGCGCCCCCATGCTGACATCTCCCTCGTGGTACTGCCACTTGACGAGCCTGGCGATGGCAGTCATGTCTGAGATGTGATACTTGGGGTGGCTAGGAACAGAGCCAGGCATCCACGGAGCACGCTGAAGGGTGGCCCAGAGGTGTTCGTCGGGGCTATAGGTGTCTTTGACCCATTCAACCAGTCTTTGGGATTTAGGGTTGTCTAAGACATGTTG…
NT	AY143155	Viruses,Peploviricota,Herviviricetes,Herpesvirales,Herpesviridae,Rhadinovirus,Bovine_gammaherpesvirus_4,	Bovine_herpesvirus_4_strain_108_Bo17_(Bo17)_gene,_partial_cds	2016	1281	1	1281	1281	PREDICTED: Bison bison bison glucosaminyl (N-acetyl) transferase 3, mucin type (GCNT3), mRNA	0	0.9532	Deleted	Host genomes scrutiny	GGCCTTATGACGTAGATACTCTTCTAAGCACTGCAGGACGTTATCGTCCACCCTCGGGTCAAACTTGTTTGCCAAGAGGTGATGGTTCTGGAGAATCCAGTACAGGTCCCCTGCCCCGTAAATGCAGATGGCCCTCCGATGGATTCCAGAGCAGGGTGCATAAGGCGCCCCCATGCTGACATCTCCCTCGTGGTACTGCCACTTGACGAGCCTGGCGATGGCAGTCATGTCTGAGATGTGATACTTGGGGTGGCTAGGAACAGAGCCCGGCATCCATGGAGCACGCTGAAGGGTGGCCCAGAGGTGTTCGTCGGGGCTATAGGTGTCTTTGACCCATTCAACCAGTCTTTTGGATTTAGGGTTGTCCAAGACATGTTGGACAAAGGCTCGAGAGGCCAC…
NT	AY143156	Viruses,Peploviricota,Herviviricetes,Herpesvirales,Herpesviridae,Rhadinovirus,Bovine_gammaherpesvirus_4,	Bovine_herpesvirus_4_strain_130_Bo17_(Bo17)_gene,_partial_cds	2016	1286	1	1286	1286	PREDICTED: Bison bison bison glucosaminyl (N-acetyl) transferase 3, mucin type (GCNT3), mRNA	0	0.9526	Deleted	Host genomes scrutiny	GGCCTTATGACGTAGATACTCTTCTAAGCACTGCAGGACGTTATCATCCACCCTCGGGTCAAACTTGTTTGCCAAGAGGTGATGGTTCTGGAGAATCCAGTACAGGTCCCCGGCCCCGTAAATGCAGATGGCCCTCCGATGGATTCCAGAGCAGGGTGCATAAGGCGCCCCCATGCTGACATCTCCCTCGTGGTACTGCCACTTGACGAGCCTGGCGATGGCAGTCATGTCTGAGATGTGATACTTGGGGTGGCTAGGAACAGAGCCAGGCATCCATGGAGCACGCTGAAGGGTGGCCCAGAGGTGTTCGTCGGGGCTATAGGTGTCTTTGACCCATTCAACCAGTCTTTGGGATTTAGGGTTGTCCAAGACATGTTGGACAAAGGCTCGAGAGGCCAC…
NT	AY143157	Viruses,Peploviricota,Herviviricetes,Herpesvirales,Herpesviridae,Rhadinovirus,Bovine_gammaherpesvirus_4,	Bovine_herpesvirus_4_strain_Buf_Bo17_(Bo17)_gene,_partial_cds	2016	1280	1	1280	1280	PREDICTED: Bison bison bison glucosaminyl (N-acetyl) transferase 3, mucin type (GCNT3), mRNA	0	0.9562	Deleted	Host genomes scrutiny	GGCCTTATGACGTAGATACTCTTCTAAGCACTGCAGGACGTTATCATCCACCCTCGGGTCAAACTTGTTTGCCAAGAGGTGATGGTTCTGGAGAATCCAGTAGAGGTCCCCGGCCCCGTAAATGCAGATGGCCCTCCGATGGATTCCAGAGCAGGGTGCATAAGGCGCCCCCATGCTGACATCTCCCTCGTGGTACTGCCACTTGACGAGCCTGGCGATGGCAGTCATGTCTGAGATGTGATACTTGGGGTGGCTAGGAACAGAGCCAGGCATCCATGGAGCACGCTGAAGGGTGGCCCAGAGGTGTTCGTCGGGGCTATAGGTGTCTTTGACCCATTCAACCAGTCTTTGGGATTTAGGGTTCTCTAAGACATGTTGGACAAAGGCTCGAGAAGCCAC…
NT	AY143158	Viruses,Peploviricota,Herviviricetes,Herpesvirales,Herpesviridae,Rhadinovirus,Bovine_gammaherpesvirus_4,	Bovine_herpesvirus_4_strain_M40_Bo17_(Bo17)_gene,_complete_cds	2003	1326	2	1326	1325	Syncerus caffer caffer isolate 1 from South Africa C2GnT-M gene, complete cds	0	0.9562	Deleted	Host genomes scrutiny	TCAAAGTTCAGTCCCATAGATGGCCTTATGACGTAGGTACTCTTCTAAGCACTGCAGGACGTTATCATCCACCCTCGGGTCAAACTTGTTTGCCAAGAGGTGATGGTTCTGGAGAATCCAGTACAGGTCCCCGGCCCCGTAAATGCAGATGGCCCTCCGATGGATTCCAGAGCAGGGTGCATAAGGCGCCCCCATGCTGACATCTCCCTCGTGGTACTGCCACTTGACGAGCCTGGCGACGGCAGTCATGTCTGAGATGTGATACTTGGGGTGGCTAGGAACAGAGCCAGGCATCCACGGAGCACGCTGAAGGGTGGCCCAGAGGTGTTCGTCGGGGCTATAGGTGTCTTTGACCCATTCAACCAGTCTTTGGGATTTAGGGTTGTCTAAGACATGTTG…
NT	M90799	Viruses,Peploviricota,Herviviricetes,Herpesvirales,Herpesviridae,Rhadinovirus,Bovine_gammaherpesvirus_4,	Bovine_herpesvirus_type_4	1993	380	1	380	380	PREDICTED: Bubalus bubalis glucosaminyl (N-acetyl) transferase 3, mucin type (GCNT3), mRNA	6e-158	0.9316	Deleted	Host genomes scrutiny	GGGAAGTCTAGCTCTTCTTTACTCAGTGGGAACTGTATGAACTTCCTTTGGGCCTTGAAGCGCTCACAGTCCCTGGTTATGTTGAGGTAATAGGTGTCAGTGAGAGGCGGCCGCTTCTTCTTCACTTCCAGGTTGTCCAGGAGGGCCTGGACCACTGCTTCCTGGTCCCCTCGCGTGATCCCAGAACAGTTGATGGATCTCTTTGCTGGCAGCTTCAGGCTATTGTACAACATGTCCCTACAGTGCTGACTCTGGAAGTCCCTGGACTCCAGATCCAAGGAATCTACATCACATTTAAACCTGAGGGAAAGTCTCAGAGAAACAACGGCCAGCAGCATATAGCAGCCCAGGGCCCACAGATGATGTCCCGGGCAAAGCTT
NT	AF231105	Viruses,Peploviricota,Herviviricetes,Herpesvirales,Herpesviridae,Rhadinovirus,Bovine_gammaherpesvirus_4,	Bovine_herpesvirus_4_beta-1,6-N-acetylglucosaminyltransferase_(BORFF3-4)_gene,_complete_cds	2000	2017	57	1663	1607	Bos taurus glucosaminyl (N-acetyl) transferase 3, mucin type (GCNT3), mRNA	0	0.9292	Deleted	Host genomes scrutiny	AAGCAGCCCTCTGACCCTGGGGGATGCCATGGATTCCACAGCCCTCGTCCCCCACCCCACACAGTACCAGTACGCCCTGGGCATGTTGGCACAGTCCCTGGCCCACCGTGCAGCTCAAAGTTCAGTCCCATAGATGGCCTTATGACGTAGGTACTCTTCTAAGCACTGCAGGACGTTATCATCCACCCTCGGGTCAAACTTGTTTGCCAAGAGGTGATGGTTCTGGAGAATCCAGTACAGGTCCCCGGCCCCGTAAATGCAGATGGCCCTCCGATGGATTCCAGAGCAGGGTGCATAAGGCGCCCCCATGCTGACATCTCCCTCGTGGTACTGCCACTTGACGAGCCTGGCGATGGCAGTCATGTCTGAGATGTGATACTTTGGGTGGCTAGGAACAGA…
NT	AF318573	Viruses,Peploviricota,Herviviricetes,Herpesvirales,Herpesviridae,Rhadinovirus,Bovine_gammaherpesvirus_4,	Bovine_herpesvirus_4_long_unique_region,_complete_sequence	2001	108873	107055	108873	1819	Bos taurus glucosaminyl (N-acetyl) transferase 3, mucin type (GCNT3), mRNA	0	0.9358	Trimmed	Host genomes scrutiny	AAAGCAGCCCTCTGACCCTGGGGGATGCCATGGATTCCACAGCCCTCGTCCCCCACCCCACACAGTACCAGTACGCCCTGGGCATGTTGGCACAGTCCCTGGCCCACAGTGCAGCTCAAAGTTCAGTCCCATAGATGGCCTTATGACGTAGGTACTCTTCTAAGCACTGCAGGACGTTATCATCCACCCTCGGGTCAAACTTGTTTGCCAAGAGGTGATGGTTCTGGAGAATCCAGTACAGGTCCCCGGCCCCGTAAATGCAGATGGCCCTCCGATGGATTCCAGAGCAGGGTGCATAAGGCGCCCCCATGCTGACATCTCCCTCGTGGTACTGCCACTTGACGAGCCTGGCGATGGCAGTCATGTCTGAGATGTGATACTTGGGGTGGCTAGGAACAG…
NT	JN133502	Viruses,Peploviricota,Herviviricetes,Herpesvirales,Herpesviridae,Rhadinovirus,Bovine_gammaherpesvirus_4,	Bovine_herpesvirus_4_strain_V.test_long_unique_region,_complete_sequence	2011	108241	106512	108241	1730	PREDICTED: Bubalus bubalis glucosaminyl (N-acetyl) transferase 3, mucin type (GCNT3), mRNA	0	0.9364	Trimmed	Host genomes scrutiny	AAGCAGCCCTCTGACCCTGGGGGATGCCATGGATTCCACAGCCCTCGTCCCCCACCCCACACAGTACCAGTACGCCCTGGGCATGTTGGCACAGTCCCTGGCCCACCGTGCAGCTCAAAGTTCAGTCCCATAGATGGCCTTATGACGTAGGTACTCTTCTAAGCACTGCAGGACGTTATCATCCACCCTCGGGTCAAACTTGTTTGCCAAGAGGTGATGGTTCTGGAGAATCCAGTACAGGTCCCCGGCCCCGTAAATGCAGATGGCCCTCCGATGGATTCCAGAGCAGGGTGCATAAGGCGCCCCCATGCTGACATCTCCCTCGTGGTACTGCCACTTGACGAGCCTGGCGATGGCAGTCATGTCTGAGATGTGATACTTTGGGTGGCTAGGAACAGA…
NT	KC999113	Viruses,Peploviricota,Herviviricetes,Herpesvirales,Herpesviridae,Rhadinovirus,Bovine_gammaherpesvirus_4,	Bovine_herpesvirus_4_isolate_FMV09-1180503,_partial_genome	2015	108349	106547	108349	1803	Bos taurus glucosaminyl (N-acetyl) transferase 3, mucin type (GCNT3), mRNA	0	0.922	Trimmed	Host genomes scrutiny	AAAGCAGCCATCTGACCCTGGGGGATGCCATGGATTCCACAGCCCTCGTCCCCCACCCCACACAGTACCAGTACGCCCTGGGCATGTTGGCACAGTCCCTGGCCCACCGTGCAGCTCAAAGTTCAGTCCCATAGATGGCCTTATGACGTAGGTACTCTTCTAAGCACTGCAGGACGTTATCATCCACCCTCGGGTCAAACTTGTTTGCCAAGAGGTGATGGTTCTGGAGAATCCAGTACAGGTCCCCGGCCCCGTAAATGCAGATGGCCCTCCGATGGATTCCAGAGCAGGGTGCATAAGGCGCCCCCATGCTGACATCTCCCTCGTGGTACTGCCACTTGACGAGCCTGGCGATGGCAGTCATGTCTGAGATGTGATACTTGGGGTGGCTAGGAACAG…
NT	M90800	Viruses,Peploviricota,Herviviricetes,Herpesvirales,Herpesviridae,Rhadinovirus,Bovine_gammaherpesvirus_4,	Bovine_herpesvirus_type_4_unique_central_portion_of_genome	1993	286	1	162	162	PREDICTED: Bubalus bubalis glucosaminyl (N-acetyl) transferase 3, mucin type (GCNT3), mRNA	2e-57	0.8722	Deleted	Host genomes scrutiny	AAGCAGCCCTCTGACCCTGGGGGATGCCATGGATTCCACAGCCCTCGTCCCCCACCCCACACAGTACCAGTACGCCCTGGGCATGTTGGCACAGTCCCTGGCCCACCGTGCAGCTCAAAGTTCAGTCCCATAGATGGCCTTATGACGTAGGTACTCTTCTAA
NT	NC_002665	Viruses,Peploviricota,Herviviricetes,Herpesvirales,Herpesviridae,Rhadinovirus,Bovine_gammaherpesvirus_4,	Bovine_herpesvirus_4_long_unique_region,_complete_sequence	2018	108873	107055	108750	1696	Bos taurus glucosaminyl (N-acetyl) transferase 3, mucin type (GCNT3), mRNA	0	0.9358	Trimmed	Host genomes scrutiny	AAAGCAGCCCTCTGACCCTGGGGGATGCCATGGATTCCACAGCCCTCGTCCCCCACCCCACACAGTACCAGTACGCCCTGGGCATGTTGGCACAGTCCCTGGCCCACAGTGCAGCTCAAAGTTCAGTCCCATAGATGGCCTTATGACGTAGGTACTCTTCTAAGCACTGCAGGACGTTATCATCCACCCTCGGGTCAAACTTGTTTGCCAAGAGGTGATGGTTCTGGAGAATCCAGTACAGGTCCCCGGCCCCGTAAATGCAGATGGCCCTCCGATGGATTCCAGAGCAGGGTGCATAAGGCGCCCCCATGCTGACATCTCCCTCGTGGTACTGCCACTTGACGAGCCTGGCGATGGCAGTCATGTCTGAGATGTGATACTTGGGGTGGCTAGGAACAG…
NT	Z46386	Viruses,Peploviricota,Herviviricetes,Herpesvirales,Herpesviridae,Rhadinovirus,Bovine_gammaherpesvirus_4,	Bovine_herpesvirus_type_4_DNA_for_nonconserved_region_F_(DN599_like_strain)	1995	4179	2421	4056	1636	Bos taurus glucosaminyl (N-acetyl) transferase 3, mucin type (GCNT3), mRNA	0	0.9351	Trimmed	Host genomes scrutiny	GTGGAGTTGGAGCCAGTCCTAACTCCAGTCCCAGCATGACTAGCTGGTTTGCAGCATCAGGTTACAGATGTCCATCCACAAGGGTCTTAGGCAGGACTTGACTGAGGATATTTGTCTATAGAAGACATCTATCTTTACCATCACTCTGGAGTTGAACTTGATGTTCTGGATTAGTTTGTAATTAAAGGCATTTTGTTCTGTCATCCCATGAAGATGGCTGGGTGGAAGAAGAAGCTTTGCCGGGGACATCATCTGTGGGCCCTGGGCTGCTATATGCTGCTGGCCGTTGTTTCTCTGAGACTTTCCCTCAGGTTTAAATGTGATGTAGATTCCTTGGATCTGGAGTCCAGGGACTTCCAGAGTCAGCACTGTAGGGACATGTTGTACAATAGCCTGAAG…
NT	KY274487	Viruses,Peploviricota,Herviviricetes,Herpesvirales,Herpesviridae,Roseolovirus,Human_betaherpesvirus_6,	Human_betaherpesvirus_6_strain_japan-a2,_partial_genome	2019	161485	8275	8612	338	Myotis brandtii，Gallus gallus，Miniopterus natalensis	7.9e-98	0.86494	Trimmed	Host genomes scrutiny	AACCCTAACCCTAACCCTAACCCTAACCCTAACCCTAACCCTAACCCTAACCCTAACCCTAACCCTAACCCTAACCCTAACCCTAACCCTAACCCTAACCCTAACCCTAACCCTAACCCTAACCCTAACCCTAACCCTAACCCTAACCCTAACCCTAACCCTAACCCTAACCCTAACCCTAACCCTAACCCTAACCCTAACCCTAACCCTAACCCTAACCCTAACCCTAACCCTAACCCTAACCCTAACCCTAACCCTAACCCTAACCCTAACCCTAACCCTAACCCTAACCCTAACCCTAACCCTAACCCTAACCCTAACCCTAACCCTAACCCTAA
NT	KY274487	Viruses,Peploviricota,Herviviricetes,Herpesvirales,Herpesviridae,Roseolovirus,Human_betaherpesvirus_6,	Human_betaherpesvirus_6_strain_japan-a2,_partial_genome	2019	161485	152904	153101	198	Myotis brandtii，Gallus gallus，Miniopterus natalensis	8.52e-59	0.88995	Trimmed	Host genomes scrutiny	AACCCTAACCCTAACCCTAGGCCCTAACCCTAACCCTAACCCTAGGTCTAACCCTAACCCTAACCCTAACCCTAGGTCTAACCCTAACCCTAACCCTAACCCTAGGTCTAACCCTAACCCTAACCCTAACCCTAGGTCTAACCCTAACCCTAACCCTAACCCTAACCCTAACCCTAGGTCTAACCCTAACCCTAACCC
NT	KY274488	Viruses,Peploviricota,Herviviricetes,Herpesvirales,Herpesviridae,Roseolovirus,Human_betaherpesvirus_6,	Human_betaherpesvirus_6_strain_japan-a3,_partial_genome	2019	161708	68	269	202	Myotis brandtii，Gallus gallus，Miniopterus natalensis	1.8e-70	0.92079	Trimmed	Host genomes scrutiny	CTAACCCTAACCCTAACCCTAACCCTAACCCTAACCCTAACCCTAACCCTAACCCTAGGTCTAACCCTAACCCTAACCCTAACCCTAGGTCTAACCCTAACCCTAACCCTAACCCTAGGTCTAACCCTAACCCTAACCCTAGGTCTAACCCTAACCCTAACCCTAACCCTAACCCTAACCCTAACCCTAACCCTAACCCTAA
NT	KY274488	Viruses,Peploviricota,Herviviricetes,Herpesvirales,Herpesviridae,Roseolovirus,Human_betaherpesvirus_6,	Human_betaherpesvirus_6_strain_japan-a3,_partial_genome	2019	161708	8160	8625	466	Myotis brandtii，Gallus gallus，Miniopterus natalensis	3.94e-139	0.86515	Trimmed	Host genomes scrutiny	GGATGGGTTAGGGTTAGGGTTAGGGTTAGGGTTAGGGTTAGGGTTAGGGTTAGGGTTAGGGTTAGGGTTAGGGTTAGGGTTAGGGTTAGGGTTAGGGTTAGGGTTAGGGTTAGGGTTAGGGTTAGGGTTAGGGTTAGGGTTAGGGTTAGGGTTAGGGTTAGGGTTAGGGTTAGGGTTAGGGTTAGGGTTAGGGTTAGGGTTAGGGTTAGGGTTAGGGTTAGGGTTAGGGTTAGGGTTAGGGTTAGGGTTAGGGTTAGGGTTAGGGTTAGGGTTAGGGTTAGGGTTAGGGTTAGGGTTAGGGTTAGGGTTAGGGTTAGGGTTAGGGTTAGGGTTAGGGTTAGGGTTAGGGTTAGGGTTAGGGTTAGGGTTAGGGTTAGGGTTAGGGTTAGGGTTAGGGTT…
NT	KY274488	Viruses,Peploviricota,Herviviricetes,Herpesvirales,Herpesviridae,Roseolovirus,Human_betaherpesvirus_6,	Human_betaherpesvirus_6_strain_japan-a3,_partial_genome	2019	161708	153211	153429	219	Myotis brandtii，Gallus gallus，Miniopterus natalensis	1.43e-56	0.86222	Trimmed	Host genomes scrutiny	CTAACCCTAACCCTAGCCCTAGGTCTAACCCTAACCCTAACCCTAGCCCTAACCCTAGGTCTAACCCTAACCCTAACCCTAGCCCTAGGTCTAACCCTAACCCTAACCCTAACCCTAACCCTAGGTCTAACCCTAACCCTAGGTCTAACTCTAACCCTAACCCTAACCCTAGGTCTAACCCTAACCCTAACCCTAGGTCTAACCCTAACCCTAACCCTA
NT	KY274488	Viruses,Peploviricota,Herviviricetes,Herpesvirales,Herpesviridae,Roseolovirus,Human_betaherpesvirus_6,	Human_betaherpesvirus_6_strain_japan-a3,_partial_genome	2019	161708	161273	161635	363	Myotis brandtii，Miniopterus natalensis	7.9e-98	0.85255	Trimmed	Host genomes scrutiny	TAACCCTAACCCTAACCCTAACCCTAACCCTAACCCTAACCCTAACCCTAACCCTAACCCTAACCCTAACCCTAACCCTAACCCTAACCCTAACCCTAACCCTAACCCTAACCCTAACCCTAACCCTAACCCTAACCCTAACCCTAACCCTAACCCTAACCCTAACCCTAACCCTAACCCTAACCCTAACCCTAACCCTAACCCTAACCCTAACCCTAACCCTAACCCTAACCCTAACCCTAACCCTAACCCTAACCCTAACCCTAACCCTAACCCTAACCCTAACCCTAACCCTAACCCTAACCCTAACCCTAACCCTAACCCTAACCCTAACCCTAACCCTAACCCTAACCCTAACCCTAA
NT	KY274489	Viruses,Peploviricota,Herviviricetes,Herpesvirales,Herpesviridae,Roseolovirus,Human_betaherpesvirus_6,	Human_betaherpesvirus_6_strain_japan-a4,_partial_genome	2019	161857	66	297	232	Myotis brandtii，Gallus gallus，Miniopterus natalensis	1.78e-80	0.91379	Trimmed	Host genomes scrutiny	TCTAACCCTAACCCTAACCCTAACCCTAACCCTAACCCTAACCCTAACCCTAACCCTAACCCTAACCCTAGGTCTAACCCTAACCCTAACCCTAACCCTAGGTCTAACCCTAACCCTAACCCTAACCCTAGGTCTAACCCTAACCCTAACCCTAGGTCTAACCCTAACCCTAACCCTAACCCTAACCCTAACCCTAACCCTAACCCTAACCCTAACCCTAACCCTAACCCTA
NT	KY274489	Viruses,Peploviricota,Herviviricetes,Herpesvirales,Herpesviridae,Roseolovirus,Human_betaherpesvirus_6,	Human_betaherpesvirus_6_strain_japan-a4,_partial_genome	2019	161857	8176	8634	459	Myotis brandtii，Gallus gallus，Miniopterus natalensis	2.37e-136	0.86498	Trimmed	Host genomes scrutiny	TAGGGTTAGGGTTAGGGTTAGGGTTAGGGTTAGGGTTAGGGTTAGGGTTAGGGTTAGGGTTAGGGTTAGGGTTAGGGTTAGGGTTAGGGTTAGGGTTAGGGTTAGGGTTAGGGTTAGGGTTAGGGTTAGGGTTAGGGTTAGGGTTAGGGTTAGGGTTAGGGTTAGGGTTAGGGTTAGGGTTAGGGTTAGGGTTAGGGTTAGGGTTAGGGTTAGGGTTAGGGTTAGGGTTAGGGTTAGGGTTAGGGTTAGGGTTAGGGTTAGGGTTAGGGTTAGGGTTAGGGTTAGGGTTAGGGTTAGGGTTAGGGTTAGGGTTAGGGTTAGGGTTAGGGTTAGGGTTAGGGTTAGGGTTAGGGTTAGGGTTAGGGTTAGGGTTAGGGTTAGGGTTAGGGTTAGGGTTAG…
NT	KY274489	Viruses,Peploviricota,Herviviricetes,Herpesvirales,Herpesviridae,Roseolovirus,Human_betaherpesvirus_6,	Human_betaherpesvirus_6_strain_japan-a4,_partial_genome	2019	161857	161405	161851	447	Myotis brandtii，Gallus gallus，Miniopterus natalensis	1.11e-129	0.86076	Trimmed	Host genomes scrutiny	TAGGGTTAGGGTTAGGGTTAGGGTTAGGGTTAGGGTTAGGGTTAGGGTTAGGGTTAGGGTTAGGGTTAGGGTTAGGGTTAGGGTTAGGGTTAGGGTTAGGGTTAGGGTTAGGGTTAGGGTTAGGGTTAGGGTTAGGGTTAGGGTTAGGGTTAGGGTTAGGGTTAGGGTTAGGGTTAGGGTTAGGGTTAGGGTTAGGGTTAGGGTTAGGGTTAGGGTTAGGGTTAGGGTTAGGGTTAGGGTTAGGGTTAGGGTTAGGGTTAGGGTTAGGGTTAGGGTTAGGGTTAGGGTTAGGGTTAGGGTTAGGGTTAGGGTTAGGGTTAGGGTTAGGGTTAGGGTTAGGGTTAGGGTTAGGGTTAGGGTTAGGGTTAGGGTTAGGGTTAGGGTTAGGGTTAGGGTTAG…
NT	KY274490	Viruses,Peploviricota,Herviviricetes,Herpesvirales,Herpesviridae,Roseolovirus,Human_betaherpesvirus_6,	Human_betaherpesvirus_6_strain_japan-a5,_partial_genome	2019	161697	44	236	193	Myotis brandtii，Gallus gallus，Miniopterus natalensis	1.1e-57	0.89286	Trimmed	Host genomes scrutiny	TAACCCTAACCCTAACCCTAGGCCCTAACCCTAACCCTAGGTCTAACCCTAACCCTAACCCTAACCCTAGGTCTAACCCTAACCCTAACCCTAACCCTAACCCTAACCCTAACCCTAACCCTAACCCTAACCCTAACCCTAGGTCTAACCCTAACCCTAACCCTAACCCTAGGTCTAACCCTAACCCTAACCC
NT	KY274490	Viruses,Peploviricota,Herviviricetes,Herpesvirales,Herpesviridae,Roseolovirus,Human_betaherpesvirus_6,	Human_betaherpesvirus_6_strain_japan-a5,_partial_genome	2019	161697	8225	8690	466	Myotis brandtii，Gallus gallus，Miniopterus natalensis	3.94e-139	0.86515	Trimmed	Host genomes scrutiny	GGATGGGTTAGGGTTAGGGTTAGGGTTAGGGTTAGGGTTAGGGTTAGGGTTAGGGTTAGGGTTAGGGTTAGGGTTAGGGTTAGGGTTAGGGTTAGGGTTAGGGTTAGGGTTAGGGTTAGGGTTAGGGTTAGGGTTAGGGTTAGGGTTAGGGTTAGGGTTAGGGTTAGGGTTAGGGTTAGGGTTAGGGTTAGGGTTAGGGTTAGGGTTAGGGTTAGGGTTAGGGTTAGGGTTAGGGTTAGGGTTAGGGTTAGGGTTAGGGTTAGGGTTAGGGTTAGGGTTAGGGTTAGGGTTAGGGTTAGGGTTAGGGTTAGGGTTAGGGTTAGGGTTAGGGTTAGGGTTAGGGTTAGGGTTAGGGTTAGGGTTAGGGTTAGGGTTAGGGTTAGGGTTAGGGTTAGGGTT…
NT	KY274490	Viruses,Peploviricota,Herviviricetes,Herpesvirales,Herpesviridae,Roseolovirus,Human_betaherpesvirus_6,	Human_betaherpesvirus_6_strain_japan-a5,_partial_genome	2019	161697	161222	161687	466	Myotis brandtii，Gallus gallus，Miniopterus natalensis	3.94e-139	0.86515	Trimmed	Host genomes scrutiny	GGATGGGTTAGGGTTAGGGTTAGGGTTAGGGTTAGGGTTAGGGTTAGGGTTAGGGTTAGGGTTAGGGTTAGGGTTAGGGTTAGGGTTAGGGTTAGGGTTAGGGTTAGGGTTAGGGTTAGGGTTAGGGTTAGGGTTAGGGTTAGGGTTAGGGTTAGGGTTAGGGTTAGGGTTAGGGTTAGGGTTAGGGTTAGGGTTAGGGTTAGGGTTAGGGTTAGGGTTAGGGTTAGGGTTAGGGTTAGGGTTAGGGTTAGGGTTAGGGTTAGGGTTAGGGTTAGGGTTAGGGTTAGGGTTAGGGTTAGGGTTAGGGTTAGGGTTAGGGTTAGGGTTAGGGTTAGGGTTAGGGTTAGGGTTAGGGTTAGGGTTAGGGTTAGGGTTAGGGTTAGGGTTAGGGTTAGGGTT…
NT	KY274491	Viruses,Peploviricota,Herviviricetes,Herpesvirales,Herpesviridae,Roseolovirus,Human_betaherpesvirus_6,	Human_betaherpesvirus_6_strain_japan-a7,_partial_genome	2019	161298	74	290	217	Myotis brandtii，Gallus gallus，Miniopterus natalensis	3.88e-72	0.90783	Trimmed	Host genomes scrutiny	CTAACCCTAACCCTAACCCTAACCCTAACCCTAACCCTAACCCTAACCCTAACCCTAGGTCTAACCCTAACCCTAACCCTAACCCTAGGTCTAACCCTAACCCTAACCCTAACCCTAGGTCTAACCCTAACCCTAACCCTAGGTCTAACCCTAACCCTAACCCTAACCCTAACCCTAACCCTAACCCTAACCCTAACCCTAACCCTAACCCTAACCC
NT	KY274491	Viruses,Peploviricota,Herviviricetes,Herpesvirales,Herpesviridae,Roseolovirus,Human_betaherpesvirus_6,	Human_betaherpesvirus_6_strain_japan-a7,_partial_genome	2019	161298	12552	12858	307	Myotis brandtii，Gallus gallus，Miniopterus natalensis	8.11e-94	0.87948	Trimmed	Host genomes scrutiny	CTAACCCTAACCCTAGGTCTAACCCTAACCCTAACCCTAACCCTAACCCTAACCCTAACCCTAGGTCTAACTCTAACCCTAACCCTAGGTCTAACTCCAACCCTAACCCTAACCCTAGGTCTAACCCTAACCCTAACCCTAACCCTAACCCTAACCCTAACCCTAACCCTAACCCTAGGTCTAACTCTAACCCTAACCCTAGGTCTAACTCCAACCCTAACCCTAACCCTAACCCTAACCCTAACCCTAACCCTAACCCTAACCCTAACCCTAACCCTAACCCTAACCCTAACCCTAACCCTAACCC
NT	KY274491	Viruses,Peploviricota,Herviviricetes,Herpesvirales,Herpesviridae,Roseolovirus,Human_betaherpesvirus_6,	Human_betaherpesvirus_6_strain_japan-a7,_partial_genome	2019	161298	160798	161263	466	Myotis brandtii，Gallus gallus，Miniopterus natalensis	3.94e-139	0.86515	Trimmed	Host genomes scrutiny	GGATGGGTTAGGGTTAGGGTTAGGGTTAGGGTTAGGGTTAGGGTTAGGGTTAGGGTTAGGGTTAGGGTTAGGGTTAGGGTTAGGGTTAGGGTTAGGGTTAGGGTTAGGGTTAGGGTTAGGGTTAGGGTTAGGGTTAGGGTTAGGGTTAGGGTTAGGGTTAGGGTTAGGGTTAGGGTTAGGGTTAGGGTTAGGGTTAGGGTTAGGGTTAGGGTTAGGGTTAGGGTTAGGGTTAGGGTTAGGGTTAGGGTTAGGGTTAGGGTTAGGGTTAGGGTTAGGGTTAGGGTTAGGGTTAGGGTTAGGGTTAGGGTTAGGGTTAGGGTTAGGGTTAGGGTTAGGGTTAGGGTTAGGGTTAGGGTTAGGGTTAGGGTTAGGGTTAGGGTTAGGGTTAGGGTTAGGGTT…
NT	KY274492	Viruses,Peploviricota,Herviviricetes,Herpesvirales,Herpesviridae,Roseolovirus,Human_betaherpesvirus_6,	Human_betaherpesvirus_6_strain_japan-a8,_partial_genome	2019	161659	54	246	193	Myotis brandtii，Gallus gallus，Miniopterus natalensis	2.32e-74	0.90625	Trimmed	Host genomes scrutiny	TAACCCTAACCCTAACCCTAGGCCCTAACCCTAACCCTAGGTCTAACCCTAACCCTAACCCTAACCCTAGGTCTAACCCTAACCCTAACCCTAACCCTAACCCTAACCCTAACCCTAACCCTAACCCTAACCCTAACCCTAGGTCTAACCCTAACCCTAACCCTAACCCTAGGTCTAACCCTAACCCTAACCC
NT	KY274492	Viruses,Peploviricota,Herviviricetes,Herpesvirales,Herpesviridae,Roseolovirus,Human_betaherpesvirus_6,	Human_betaherpesvirus_6_strain_japan-a8,_partial_genome	2019	161659	8235	8700	466	Myotis brandtii，Gallus gallus，Miniopterus natalensis	3.94e-139	0.86515	Trimmed	Host genomes scrutiny	GGATGGGTTAGGGTTAGGGTTAGGGTTAGGGTTAGGGTTAGGGTTAGGGTTAGGGTTAGGGTTAGGGTTAGGGTTAGGGTTAGGGTTAGGGTTAGGGTTAGGGTTAGGGTTAGGGTTAGGGTTAGGGTTAGGGTTAGGGTTAGGGTTAGGGTTAGGGTTAGGGTTAGGGTTAGGGTTAGGGTTAGGGTTAGGGTTAGGGTTAGGGTTAGGGTTAGGGTTAGGGTTAGGGTTAGGGTTAGGGTTAGGGTTAGGGTTAGGGTTAGGGTTAGGGTTAGGGTTAGGGTTAGGGTTAGGGTTAGGGTTAGGGTTAGGGTTAGGGTTAGGGTTAGGGTTAGGGTTAGGGTTAGGGTTAGGGTTAGGGTTAGGGTTAGGGTTAGGGTTAGGGTTAGGGTTAGGGTT…
NT	KY274492	Viruses,Peploviricota,Herviviricetes,Herpesvirales,Herpesviridae,Roseolovirus,Human_betaherpesvirus_6,	Human_betaherpesvirus_6_strain_japan-a8,_partial_genome	2019	161659	153051	153293	243	Myotis brandtii，Gallus gallus，Miniopterus natalensis	1.38e-81	0.90535	Trimmed	Host genomes scrutiny	CTAACCCTAACCCTAACCCTAACCCTAACCCTAACCCTAACCCTAACCCTAACCCTAGGTCTAACCCTAACCCTAACCCTAACCCTAGGTCTAACCCTAACCCTAACCCTAACCCTAGGTCTAACCCTAACCCTAACCCTAGGTCTAACCCTAACCCTAACCCTAACCCTAACCCTAACCCTAACCCTAACCCTAACCCTAACCCTAACCCTAACCCTAACCCTAGCCCTAGCCCTAACCCTA
NT	KY274492	Viruses,Peploviricota,Herviviricetes,Herpesvirales,Herpesviridae,Roseolovirus,Human_betaherpesvirus_6,	Human_betaherpesvirus_6_strain_japan-a8,_partial_genome	2019	161659	161148	161613	466	Myotis brandtii，Gallus gallus，Miniopterus natalensis	3.94e-139	0.86515	Trimmed	Host genomes scrutiny	GGATGGGTTAGGGTTAGGGTTAGGGTTAGGGTTAGGGTTAGGGTTAGGGTTAGGGTTAGGGTTAGGGTTAGGGTTAGGGTTAGGGTTAGGGTTAGGGTTAGGGTTAGGGTTAGGGTTAGGGTTAGGGTTAGGGTTAGGGTTAGGGTTAGGGTTAGGGTTAGGGTTAGGGTTAGGGTTAGGGTTAGGGTTAGGGTTAGGGTTAGGGTTAGGGTTAGGGTTAGGGTTAGGGTTAGGGTTAGGGTTAGGGTTAGGGTTAGGGTTAGGGTTAGGGTTAGGGTTAGGGTTAGGGTTAGGGTTAGGGTTAGGGTTAGGGTTAGGGTTAGGGTTAGGGTTAGGGTTAGGGTTAGGGTTAGGGTTAGGGTTAGGGTTAGGGTTAGGGTTAGGGTTAGGGTTAGGGTT…
NT	KY274493	Viruses,Peploviricota,Herviviricetes,Herpesvirales,Herpesviridae,Roseolovirus,Human_betaherpesvirus_6,	Human_betaherpesvirus_6_strain_japan-a9,_partial_genome	2019	161862	126	374	249	Myotis brandtii，Gallus gallus，Miniopterus natalensis	2.96e-83	0.90361	Trimmed	Host genomes scrutiny	CTAACCCTAACCCTAACCCTAACCCTAACCCTAACCCTAACCCTAACCCTAACCCTAGGTCTAACCCTAACCCTAACCCTAACCCTAGGTCTAACCCTAACCCTAACCCTAACCCTAGGTCTAACCCTAACCCTAACCCTAGGTCTAACCCTAACCCTAACCCTAACCCTAACCCTAACCCTAACCCTAACCCTAACCCTAACCCTAACCCTAACCCTAGCCCTAACCCTAGCCCTAACCCTAGCCCTA
NT	KY274493	Viruses,Peploviricota,Herviviricetes,Herpesvirales,Herpesviridae,Roseolovirus,Human_betaherpesvirus_6,	Human_betaherpesvirus_6_strain_japan-a9,_partial_genome	2019	161862	8221	8686	466	Myotis brandtii，Gallus gallus，Miniopterus natalensis	3.94e-139	0.86515	Trimmed	Host genomes scrutiny	GGATGGGTTAGGGTTAGGGTTAGGGTTAGGGTTAGGGTTAGGGTTAGGGTTAGGGTTAGGGTTAGGGTTAGGGTTAGGGTTAGGGTTAGGGTTAGGGTTAGGGTTAGGGTTAGGGTTAGGGTTAGGGTTAGGGTTAGGGTTAGGGTTAGGGTTAGGGTTAGGGTTAGGGTTAGGGTTAGGGTTAGGGTTAGGGTTAGGGTTAGGGTTAGGGTTAGGGTTAGGGTTAGGGTTAGGGTTAGGGTTAGGGTTAGGGTTAGGGTTAGGGTTAGGGTTAGGGTTAGGGTTAGGGTTAGGGTTAGGGTTAGGGTTAGGGTTAGGGTTAGGGTTAGGGTTAGGGTTAGGGTTAGGGTTAGGGTTAGGGTTAGGGTTAGGGTTAGGGTTAGGGTTAGGGTTAGGGTT…
NT	KY274493	Viruses,Peploviricota,Herviviricetes,Herpesvirales,Herpesviridae,Roseolovirus,Human_betaherpesvirus_6,	Human_betaherpesvirus_6_strain_japan-a9,_partial_genome	2019	161862	161351	161816	466	Myotis brandtii，Gallus gallus，Miniopterus natalensis	3.94e-139	0.86515	Trimmed	Host genomes scrutiny	GGATGGGTTAGGGTTAGGGTTAGGGTTAGGGTTAGGGTTAGGGTTAGGGTTAGGGTTAGGGTTAGGGTTAGGGTTAGGGTTAGGGTTAGGGTTAGGGTTAGGGTTAGGGTTAGGGTTAGGGTTAGGGTTAGGGTTAGGGTTAGGGTTAGGGTTAGGGTTAGGGTTAGGGTTAGGGTTAGGGTTAGGGTTAGGGTTAGGGTTAGGGTTAGGGTTAGGGTTAGGGTTAGGGTTAGGGTTAGGGTTAGGGTTAGGGTTAGGGTTAGGGTTAGGGTTAGGGTTAGGGTTAGGGTTAGGGTTAGGGTTAGGGTTAGGGTTAGGGTTAGGGTTAGGGTTAGGGTTAGGGTTAGGGTTAGGGTTAGGGTTAGGGTTAGGGTTAGGGTTAGGGTTAGGGTTAGGGTT…
NT	KY274495	Viruses,Peploviricota,Herviviricetes,Herpesvirales,Herpesviridae,Roseolovirus,Human_betaherpesvirus_6,	Human_betaherpesvirus_6_strain_japan-a11,_partial_genome	2019	161969	125	373	249	Myotis brandtii，Gallus gallus，Miniopterus natalensis	6.4e-80	0.89558	Trimmed	Host genomes scrutiny	CTAACCCTAACCCTAACCCTAACCCTAACCCTAACCCTAACCCTAACCCTAACCCTAGGTCTAACCCTAACCCTAACCCTAACCCTAGGTCTAACCCTAACCCTAACCCTAACCCTAGGTCTAACCCTAACCCTAACCCTAGGTCTAACCCTAACCCTAACCCTAACCCTAACCCTAACCCTAACCCTAACCCTAACCCTAACCCTAACCCTAACCCTAGCCCTAGCCCTAGCCCTAGCCCTAGCCCTA
NT	KY274495	Viruses,Peploviricota,Herviviricetes,Herpesvirales,Herpesviridae,Roseolovirus,Human_betaherpesvirus_6,	Human_betaherpesvirus_6_strain_japan-a11,_partial_genome	2019	161969	8218	8683	466	Myotis brandtii，Gallus gallus，Miniopterus natalensis	3.94e-139	0.86515	Trimmed	Host genomes scrutiny	GGATGGGTTAGGGTTAGGGTTAGGGTTAGGGTTAGGGTTAGGGTTAGGGTTAGGGTTAGGGTTAGGGTTAGGGTTAGGGTTAGGGTTAGGGTTAGGGTTAGGGTTAGGGTTAGGGTTAGGGTTAGGGTTAGGGTTAGGGTTAGGGTTAGGGTTAGGGTTAGGGTTAGGGTTAGGGTTAGGGTTAGGGTTAGGGTTAGGGTTAGGGTTAGGGTTAGGGTTAGGGTTAGGGTTAGGGTTAGGGTTAGGGTTAGGGTTAGGGTTAGGGTTAGGGTTAGGGTTAGGGTTAGGGTTAGGGTTAGGGTTAGGGTTAGGGTTAGGGTTAGGGTTAGGGTTAGGGTTAGGGTTAGGGTTAGGGTTAGGGTTAGGGTTAGGGTTAGGGTTAGGGTTAGGGTTAGGGTT…
NT	KY274495	Viruses,Peploviricota,Herviviricetes,Herpesvirales,Herpesviridae,Roseolovirus,Human_betaherpesvirus_6,	Human_betaherpesvirus_6_strain_japan-a11,_partial_genome	2019	161969	161464	161929	466	Myotis brandtii，Gallus gallus，Miniopterus natalensis	3.94e-139	0.86515	Trimmed	Host genomes scrutiny	GGATGGGTTAGGGTTAGGGTTAGGGTTAGGGTTAGGGTTAGGGTTAGGGTTAGGGTTAGGGTTAGGGTTAGGGTTAGGGTTAGGGTTAGGGTTAGGGTTAGGGTTAGGGTTAGGGTTAGGGTTAGGGTTAGGGTTAGGGTTAGGGTTAGGGTTAGGGTTAGGGTTAGGGTTAGGGTTAGGGTTAGGGTTAGGGTTAGGGTTAGGGTTAGGGTTAGGGTTAGGGTTAGGGTTAGGGTTAGGGTTAGGGTTAGGGTTAGGGTTAGGGTTAGGGTTAGGGTTAGGGTTAGGGTTAGGGTTAGGGTTAGGGTTAGGGTTAGGGTTAGGGTTAGGGTTAGGGTTAGGGTTAGGGTTAGGGTTAGGGTTAGGGTTAGGGTTAGGGTTAGGGTTAGGGTTAGGGTT…
NT	KY274496	Viruses,Peploviricota,Herviviricetes,Herpesvirales,Herpesviridae,Roseolovirus,Human_betaherpesvirus_6,	Human_betaherpesvirus_6_strain_japan-b1,_partial_genome	2019	162323	84	298	215	Myotis brandtii，Gallus gallus，Miniopterus natalensis	5.02e-71	0.90698	Trimmed	Host genomes scrutiny	CTAACCCTAACCCTAACCCTAACCCTAACCCTAACCCTAACCCTAACCCTAACCCTAGGTCTAACCCTAACCCTAACCCTAACCCTAGGTCTAACCCTAACCCTAACCCTAACCCTAGGTCTAACCCTAACCCTAACCCTAGGTCTAACCCTAACCCTAACCCTAACCCTAACCCTAACCCTAACCCTAACCCTAACCCTAACCCTAACCCTAAC
NT	KY274496	Viruses,Peploviricota,Herviviricetes,Herpesvirales,Herpesviridae,Roseolovirus,Human_betaherpesvirus_6,	Human_betaherpesvirus_6_strain_japan-b1,_partial_genome	2019	162323	8180	8645	466	Myotis brandtii，Gallus gallus，Miniopterus natalensis	3.94e-139	0.86515	Trimmed	Host genomes scrutiny	GGATGGGTTAGGGTTAGGGTTAGGGTTAGGGTTAGGGTTAGGGTTAGGGTTAGGGTTAGGGTTAGGGTTAGGGTTAGGGTTAGGGTTAGGGTTAGGGTTAGGGTTAGGGTTAGGGTTAGGGTTAGGGTTAGGGTTAGGGTTAGGGTTAGGGTTAGGGTTAGGGTTAGGGTTAGGGTTAGGGTTAGGGTTAGGGTTAGGGTTAGGGTTAGGGTTAGGGTTAGGGTTAGGGTTAGGGTTAGGGTTAGGGTTAGGGTTAGGGTTAGGGTTAGGGTTAGGGTTAGGGTTAGGGTTAGGGTTAGGGTTAGGGTTAGGGTTAGGGTTAGGGTTAGGGTTAGGGTTAGGGTTAGGGTTAGGGTTAGGGTTAGGGTTAGGGTTAGGGTTAGGGTTAGGGTTAGGGTT…
NT	KY274496	Viruses,Peploviricota,Herviviricetes,Herpesvirales,Herpesviridae,Roseolovirus,Human_betaherpesvirus_6,	Human_betaherpesvirus_6_strain_japan-b1,_partial_genome	2019	162323	153689	153886	198	Myotis brandtii，Gallus gallus，Miniopterus natalensis	8.58e-54	0.8756	Trimmed	Host genomes scrutiny	AACCCTAACCCTAACCCTAGGCCCTAACCCTAACCCTAACCCTAGGTCTAACCCTAACCCTAACCCTAACCCTAGGTCTAACCCTAACCCTAACCCTAACCCTAGGTCTAACCCTAACCCTAACCCTAACCCTAGGTCTAACCCTAGGTCTAACCCTAACCCTAACCCTAACCCTAGGTCTAACCCTAACCCTAACCC
NT	KY274496	Viruses,Peploviricota,Herviviricetes,Herpesvirales,Herpesviridae,Roseolovirus,Human_betaherpesvirus_6,	Human_betaherpesvirus_6_strain_japan-b1,_partial_genome	2019	162323	161874	162285	412	Myotis brandtii，Gallus gallus，Miniopterus natalensis	3.16e-115	0.85714	Trimmed	Host genomes scrutiny	GTTAGGGTTAGGGTTAGGGTTAGGGTTAGGGTTAGGGTTAGGGTTAGGGTTAGGGTTAGGGTTAGGGTTAGGGTTAGGGTTAGGGTTAGGGTTAGGGTTAGGGTTAGGGTTAGGGTTAGGGTTAGGGTTAGGGTTAGGGTTAGGGTTAGGGTTAGGGTTAGGGTTAGGGTTAGGGTTAGGGTTAGGGTTAGGGTTAGGGTTAGGGTTAGGGTTAGGGTTAGGGTTAGGGTTAGGGTTAGGGTTAGGGTTAGGGTTAGGGTTAGGGTTAGGGTTAGGGTTAGGGTTAGGGTTAGGGTTAGGGTTAGGGTTAGGGTTAGGGTTAGGGTTAGGGTTAGGGTTAGGGTTAGGGTTAGGGTTAGGGTTAGGGTTAGGGTTAGGGTTAGGGTTAGGGTTAGGGTT…
NT	KY274497	Viruses,Peploviricota,Herviviricetes,Herpesvirales,Herpesviridae,Roseolovirus,Human_betaherpesvirus_6,	Human_betaherpesvirus_6_strain_japan-b2,_partial_genome	2019	161816	73	287	215	Myotis brandtii，Gallus gallus，Miniopterus natalensis	5.02e-71	0.90698	Trimmed	Host genomes scrutiny	CTAACCCTAACCCTAACCCTAACCCTAACCCTAACCCTAACCCTAACCCTAACCCTAGGTCTAACCCTAACCCTAACCCTAACCCTAGGTCTAACCCTAACCCTAACCCTAACCCTAGGTCTAACCCTAACCCTAACCCTAGGTCTAACCCTAACCCTAACCCTAACCCTAACCCTAACCCTAACCCTAACCCTAACCCTAACCCTAACCCTAAC
NT	KY274497	Viruses,Peploviricota,Herviviricetes,Herpesvirales,Herpesviridae,Roseolovirus,Human_betaherpesvirus_6,	Human_betaherpesvirus_6_strain_japan-b2,_partial_genome	2019	161816	8404	8631	228	Myotis brandtii，Gallus gallus，Miniopterus natalensis	1.08e-56	0.85153	Trimmed	Host genomes scrutiny	TAACCCTAACCCTAACCCTAACCCTAANCCTANCCCTAACCCTAACCCTAACCCTAACCCTAACCCTAACCCTAACCCTAACCCTAACCCTAACCCTAACCCTAACCCTAACCCTAACCCTAACCCTAACCCTAACCCTAACCCTAACCCTAACCCTAACCCTAACCCTAACCCTAACCCTAACCCTAACCCTAACCCTAACCCTAACCCTAACCCTAACCCTAACCC
NT	KY274497	Viruses,Peploviricota,Herviviricetes,Herpesvirales,Herpesviridae,Roseolovirus,Human_betaherpesvirus_6,	Human_betaherpesvirus_6_strain_japan-b2,_partial_genome	2019	161816	153266	153484	219	Myotis brandtii，Gallus gallus，Miniopterus natalensis	3e-73	0.90868	Trimmed	Host genomes scrutiny	CTAACCCTAACCCTAACCCTAACCCTAACCCTAACCCTAACCCTAACCCTAACCCTAGGTCTAACCCTAACCCTAACCCTAACCCTAGGTCTAACCCTAACCCTAACCCTAACCCTAGGTCTAACCCTAACCCTAACCCTAGGTCTAACCCTAACCCTAACCCTAACCCTAACCCTAACCCTAACCCTAACCCTAACCCTAACCCTAACCCTAACCCTA
NT	KY274498	Viruses,Peploviricota,Herviviricetes,Herpesvirales,Herpesviridae,Roseolovirus,Human_betaherpesvirus_6,	Human_betaherpesvirus_6_strain_japan-b3,_partial_genome	2019	161922	138	386	249	Myotis brandtii，Gallus gallus，Miniopterus natalensis	2.96e-83	0.90361	Trimmed	Host genomes scrutiny	CTAACCCTAACCCTAACCCTAACCCTAACCCTAACCCTAACCCTAACCCTAACCCTAGGTCTAACCCTAACCCTAACCCTAACCCTAGGTCTAACCCTAACCCTAACCCTAACCCTAGGTCTAACCCTAACCCTAACCCTAGGTCTAACCCTAACCCTAACCCTAACCCTAACCCTAACCCTAACCCTAACCCTAACCCTAACCCTAACCCTAACCCTAGCCCTAACCCTAGCCCTAACCCTAGCCCTA
NT	KY274498	Viruses,Peploviricota,Herviviricetes,Herpesvirales,Herpesviridae,Roseolovirus,Human_betaherpesvirus_6,	Human_betaherpesvirus_6_strain_japan-b3,_partial_genome	2019	161922	8228	8695	468	Myotis brandtii，Gallus gallus，Miniopterus natalensis	3.97e-134	0.85743	Trimmed	Host genomes scrutiny	GGATGGGTTAGGGTTAGGGTTAGGGTTAGGGTTAGGGTTAGGGTTAGGGTTAGGGTTAGGGTTAGGGTTAGGGTTAGGGTTAGGGTTAGGGTTAGGGTTAGGGTTAGGGTTAGGGTTAGGGTTAGGGTTAGNNNNGTTAGGGTTAGGGTTAGGGTTAGGGTTAGGGTTAGGGTTAGGGTTAGGGTTAGGGTTAGGGTTAGGGTTAGGGTTAGGGTTAGGGTTAGGGTTAGGGTTAGGGTTAGGGTTAGGGTTAGGGTTAGGGTTAGGGTTAGGGTTAGGGTTAGGGTTAGGGTTAGGGTTAGGGTTAGGGTTAGGGTTAGGGTTAGGGTTAGGGTTAGGGTTAGGGTTAGGGTTAGGGTTAGGGTTAGGGTTAGGGTTAGGGTTAGGGTTAGGGTTAGG…
NT	KY274498	Viruses,Peploviricota,Herviviricetes,Herpesvirales,Herpesviridae,Roseolovirus,Human_betaherpesvirus_6,	Human_betaherpesvirus_6_strain_japan-b3,_partial_genome	2019	161922	153343	153547	205	Myotis brandtii，Gallus gallus，Miniopterus natalensis	3.91e-67	0.90732	Trimmed	Host genomes scrutiny	AGGTCTAACCCTAACCCTAACCCTAACCCTAGGTCTAACCCTAACCCTAACCCTAACCCTAGGTCTAACCCTAACCCTAACCCTAACCCTAGGTCTAACCCTAACCCTAACCCTAGGTCTAACCCTAACCCTAACCCTAACCCTAACCCTAACCCTAACCCTAACCCTAACCCTAACCCTAACCCTAACCCTAGCCCTAGCCCTA
NT	KY274498	Viruses,Peploviricota,Herviviricetes,Herpesvirales,Herpesviridae,Roseolovirus,Human_betaherpesvirus_6,	Human_betaherpesvirus_6_strain_japan-b3,_partial_genome	2019	161922	161408	161873	466	Myotis brandtii，Gallus gallus，Miniopterus natalensis	3.94e-139	0.86515	Trimmed	Host genomes scrutiny	GGATGGGTTAGGGTTAGGGTTAGGGTTAGGGTTAGGGTTAGGGTTAGGGTTAGGGTTAGGGTTAGGGTTAGGGTTAGGGTTAGGGTTAGGGTTAGGGTTAGGGTTAGGGTTAGGGTTAGGGTTAGGGTTAGGGTTAGGGTTAGGGTTAGGGTTAGGGTTAGGGTTAGGGTTAGGGTTAGGGTTAGGGTTAGGGTTAGGGTTAGGGTTAGGGTTAGGGTTAGGGTTAGGGTTAGGGTTAGGGTTAGGGTTAGGGTTAGGGTTAGGGTTAGGGTTAGGGTTAGGGTTAGGGTTAGGGTTAGGGTTAGGGTTAGGGTTAGGGTTAGGGTTAGGGTTAGGGTTAGGGTTAGGGTTAGGGTTAGGGTTAGGGTTAGGGTTAGGGTTAGGGTTAGGGTTAGGGTT…
NT	KY274499	Viruses,Peploviricota,Herviviricetes,Herpesvirales,Herpesviridae,Roseolovirus,Human_betaherpesvirus_6,	Human_betaherpesvirus_6_strain_japan-b4,_partial_genome	2019	161969	131	379	249	Myotis brandtii，Gallus gallus，Miniopterus natalensis	1.78e-80	0.89558	Trimmed	Host genomes scrutiny	CTAACCCTAACCCTAACCCTAACCCTAACCCTAACCCTAACCCTAACCCTAACCCTAGGTCTAACCCTAACCCTAACCCTAACCCTAGGTCTAACCCTAACCCTAACCCTAACCCTAGGTCTAACCCTAACCCTAACCCTAGGTCTAACCCTAACCCTAACCCTAACCCTAACCCTAACCCTAACCCTAACCCTAACCCTAACCCTAACCCTAACCCTANCCCTAGCCCTAGCCCTAGCCCTAGCCCTA
NT	KY274499	Viruses,Peploviricota,Herviviricetes,Herpesvirales,Herpesviridae,Roseolovirus,Human_betaherpesvirus_6,	Human_betaherpesvirus_6_strain_japan-b4,_partial_genome	2019	161969	8229	8694	466	Myotis brandtii，Gallus gallus，Miniopterus natalensis	3.94e-139	0.86515	Trimmed	Host genomes scrutiny	GGATGGGTTAGGGTTAGGGTTAGGGTTAGGGTTAGGGTTAGGGTTAGGGTTAGGGTTAGGGTTAGGGTTAGGGTTAGGGTTAGGGTTAGGGTTAGGGTTAGGGTTAGGGTTAGGGTTAGGGTTAGGGTTAGGGTTAGGGTTAGGGTTAGGGTTAGGGTTAGGGTTAGGGTTAGGGTTAGGGTTAGGGTTAGGGTTAGGGTTAGGGTTAGGGTTAGGGTTAGGGTTAGGGTTAGGGTTAGGGTTAGGGTTAGGGTTAGGGTTAGGGTTAGGGTTAGGGTTAGGGTTAGGGTTAGGGTTAGGGTTAGGGTTAGGGTTAGGGTTAGGGTTAGGGTTAGGGTTAGGGTTAGGGTTAGGGTTAGGGTTAGGGTTAGGGTTAGGGTTAGGGTTAGGGTTAGGGTT…
NT	KY274499	Viruses,Peploviricota,Herviviricetes,Herpesvirales,Herpesviridae,Roseolovirus,Human_betaherpesvirus_6,	Human_betaherpesvirus_6_strain_japan-b4,_partial_genome	2019	161969	153249	153446	198	Myotis brandtii，Gallus gallus，Miniopterus natalensis	1.82e-65	0.90777	Trimmed	Host genomes scrutiny	AACCCTAACCCTAACCCTAGGCCCTAACCCTAACCCTAACCCTAACCCTAACCCTAACCCTAACCCTAACCCTAGGTCTAACCCTAACCCTAACCCTAACCCTAGGTCTAACCCTAACCCTAACCCTAACCCTAACCCTAACCCTAACCCTAACCCTAGGTCTAACCCTAACCCTAGGTCTAACCCTAACCCTAACCC
NT	KY274499	Viruses,Peploviricota,Herviviricetes,Herpesvirales,Herpesviridae,Roseolovirus,Human_betaherpesvirus_6,	Human_betaherpesvirus_6_strain_japan-b4,_partial_genome	2019	161969	161430	161895	466	Myotis brandtii，Gallus gallus，Miniopterus natalensis	3.94e-139	0.86515	Trimmed	Host genomes scrutiny	GGATGGGTTAGGGTTAGGGTTAGGGTTAGGGTTAGGGTTAGGGTTAGGGTTAGGGTTAGGGTTAGGGTTAGGGTTAGGGTTAGGGTTAGGGTTAGGGTTAGGGTTAGGGTTAGGGTTAGGGTTAGGGTTAGGGTTAGGGTTAGGGTTAGGGTTAGGGTTAGGGTTAGGGTTAGGGTTAGGGTTAGGGTTAGGGTTAGGGTTAGGGTTAGGGTTAGGGTTAGGGTTAGGGTTAGGGTTAGGGTTAGGGTTAGGGTTAGGGTTAGGGTTAGGGTTAGGGTTAGGGTTAGGGTTAGGGTTAGGGTTAGGGTTAGGGTTAGGGTTAGGGTTAGGGTTAGGGTTAGGGTTAGGGTTAGGGTTAGGGTTAGGGTTAGGGTTAGGGTTAGGGTTAGGGTTAGGGTT…
NT	KY274500	Viruses,Peploviricota,Herviviricetes,Herpesvirales,Herpesviridae,Roseolovirus,Human_betaherpesvirus_6,	Human_betaherpesvirus_6_strain_japan-b5,_partial_genome	2019	161671	85	303	219	Myotis brandtii，Gallus gallus，Miniopterus natalensis	3e-73	0.90868	Trimmed	Host genomes scrutiny	CTAACCCTAACCCTAACCCTAACCCTAACCCTAACCCTAACCCTAACCCTAACCCTAGGTCTAACCCTAACCCTAACCCTAACCCTAGGTCTAACCCTAACCCTAACCCTAACCCTAGGTCTAACCCTAACCCTAACCCTAGGTCTAACCCTAACCCTAACCCTAACCCTAACCCTAACCCTAACCCTAACCCTAACCCTAACCCTAACCCTAACCCTA
NT	KY274500	Viruses,Peploviricota,Herviviricetes,Herpesvirales,Herpesviridae,Roseolovirus,Human_betaherpesvirus_6,	Human_betaherpesvirus_6_strain_japan-b5,_partial_genome	2019	161671	8170	8635	466	Myotis brandtii，Gallus gallus，Miniopterus natalensis	3.94e-139	0.86515	Trimmed	Host genomes scrutiny	GGATGGGTTAGGGTTAGGGTTAGGGTTAGGGTTAGGGTTAGGGTTAGGGTTAGGGTTAGGGTTAGGGTTAGGGTTAGGGTTAGGGTTAGGGTTAGGGTTAGGGTTAGGGTTAGGGTTAGGGTTAGGGTTAGGGTTAGGGTTAGGGTTAGGGTTAGGGTTAGGGTTAGGGTTAGGGTTAGGGTTAGGGTTAGGGTTAGGGTTAGGGTTAGGGTTAGGGTTAGGGTTAGGGTTAGGGTTAGGGTTAGGGTTAGGGTTAGGGTTAGGGTTAGGGTTAGGGTTAGGGTTAGGGTTAGGGTTAGGGTTAGGGTTAGGGTTAGGGTTAGGGTTAGGGTTAGGGTTAGGGTTAGGGTTAGGGTTAGGGTTAGGGTTAGGGTTAGGGTTAGGGTTAGGGTTAGGGTT…
NT	KY274500	Viruses,Peploviricota,Herviviricetes,Herpesvirales,Herpesviridae,Roseolovirus,Human_betaherpesvirus_6,	Human_betaherpesvirus_6_strain_japan-b5,_partial_genome	2019	161671	161209	161671	463	Myotis brandtii，Gallus gallus，Miniopterus natalensis	1.42e-138	0.86737	Trimmed	Host genomes scrutiny	GTTAGGGTTAGGGTTAGGGTTAGGGTTAGGGTTAGGGTTAGGGTTAGGGTTAGGGTTAGGGTTAGGGTTAGGGTTAGGGTTAGGGTTAGGGTTAGGGTTAGGGTTAGGGTTAGGGTTAGGGTTAGGGTTAGGGTTAGGGTTAGGGTTAGGGTTAGGGTTAGGGTTAGGGTTAGGGTTAGGGTTAGGGTTAGGGTTAGGGTTAGGGTTAGGGTTAGGGTTAGGGTTAGGGTTAGGGTTAGGGTTAGGGTTAGGGTTAGGGTTAGGGTTAGGGTTAGGGTTAGGGTTAGGGTTAGGGTTAGGGTTAGGGTTAGGGTTAGGGTTAGGGTTAGGGTTAGGGTTAGGGTTAGGGTTAGGGTTAGGGTTAGGGTTAGGGTTAGGGTTAGGGTTAGGGTTAGGGTT…
NT	KY274501	Viruses,Peploviricota,Herviviricetes,Herpesvirales,Herpesviridae,Roseolovirus,Human_betaherpesvirus_6,	Human_betaherpesvirus_6_strain_japan-b7,_partial_genome	2019	161709	81	299	219	Myotis brandtii，Gallus gallus，Miniopterus natalensis	3e-73	0.90868	Trimmed	Host genomes scrutiny	CTAACCCTAACCCTAACCCTAACCCTAACCCTAACCCTAACCCTAACCCTAACCCTAGGTCTAACCCTAACCCTAACCCTAACCCTAGGTCTAACCCTAACCCTAACCCTAACCCTAGGTCTAACCCTAACCCTAACCCTAGGTCTAACCCTAACCCTAACCCTAACCCTAACCCTAACCCTAACCCTAACCCTAACCCTAACCCTAACCCTAACCCTA
NT	KY274501	Viruses,Peploviricota,Herviviricetes,Herpesvirales,Herpesviridae,Roseolovirus,Human_betaherpesvirus_6,	Human_betaherpesvirus_6_strain_japan-b7,_partial_genome	2019	161709	8177	8642	466	Myotis brandtii，Gallus gallus，Miniopterus natalensis	3.94e-139	0.86515	Trimmed	Host genomes scrutiny	GGATGGGTTAGGGTTAGGGTTAGGGTTAGGGTTAGGGTTAGGGTTAGGGTTAGGGTTAGGGTTAGGGTTAGGGTTAGGGTTAGGGTTAGGGTTAGGGTTAGGGTTAGGGTTAGGGTTAGGGTTAGGGTTAGGGTTAGGGTTAGGGTTAGGGTTAGGGTTAGGGTTAGGGTTAGGGTTAGGGTTAGGGTTAGGGTTAGGGTTAGGGTTAGGGTTAGGGTTAGGGTTAGGGTTAGGGTTAGGGTTAGGGTTAGGGTTAGGGTTAGGGTTAGGGTTAGGGTTAGGGTTAGGGTTAGGGTTAGGGTTAGGGTTAGGGTTAGGGTTAGGGTTAGGGTTAGGGTTAGGGTTAGGGTTAGGGTTAGGGTTAGGGTTAGGGTTAGGGTTAGGGTTAGGGTTAGGGTT…
NT	KY274501	Viruses,Peploviricota,Herviviricetes,Herpesvirales,Herpesviridae,Roseolovirus,Human_betaherpesvirus_6,	Human_betaherpesvirus_6_strain_japan-b7,_partial_genome	2019	161709	161225	161690	466	Myotis brandtii，Gallus gallus，Miniopterus natalensis	3.94e-139	0.86515	Trimmed	Host genomes scrutiny	GGATGGGTTAGGGTTAGGGTTAGGGTTAGGGTTAGGGTTAGGGTTAGGGTTAGGGTTAGGGTTAGGGTTAGGGTTAGGGTTAGGGTTAGGGTTAGGGTTAGGGTTAGGGTTAGGGTTAGGGTTAGGGTTAGGGTTAGGGTTAGGGTTAGGGTTAGGGTTAGGGTTAGGGTTAGGGTTAGGGTTAGGGTTAGGGTTAGGGTTAGGGTTAGGGTTAGGGTTAGGGTTAGGGTTAGGGTTAGGGTTAGGGTTAGGGTTAGGGTTAGGGTTAGGGTTAGGGTTAGGGTTAGGGTTAGGGTTAGGGTTAGGGTTAGGGTTAGGGTTAGGGTTAGGGTTAGGGTTAGGGTTAGGGTTAGGGTTAGGGTTAGGGTTAGGGTTAGGGTTAGGGTTAGGGTTAGGGTT…
NT	KY274502	Viruses,Peploviricota,Herviviricetes,Herpesvirales,Herpesviridae,Roseolovirus,Human_betaherpesvirus_6,	Human_betaherpesvirus_6_strain_japan-b8,_partial_genome	2019	161747	74	288	215	Myotis brandtii，Gallus gallus，Miniopterus natalensis	5.02e-71	0.90698	Trimmed	Host genomes scrutiny	CTAACCCTAACCCTAACCCTAACCCTAACCCTAACCCTAACCCTAACCCTAACCCTAGGTCTAACCCTAACCCTAACCCTAACCCTAGGTCTAACCCTAACCCTAACCCTAACCCTAGGTCTAACCCTAACCCTAACCCTAGGTCTAACCCTAACCCTAACCCTAACCCTAACCCTAACCCTAACCCTAACCCTAACCCTAACCCTAACCCTAAC
NT	KY274502	Viruses,Peploviricota,Herviviricetes,Herpesvirales,Herpesviridae,Roseolovirus,Human_betaherpesvirus_6,	Human_betaherpesvirus_6_strain_japan-b8,_partial_genome	2019	161747	8167	8625	459	Myotis brandtii，Gallus gallus，Miniopterus natalensis	2.37e-136	0.86498	Trimmed	Host genomes scrutiny	TAGGGTTAGGGTTAGGGTTAGGGTTAGGGTTAGGGTTAGGGTTAGGGTTAGGGTTAGGGTTAGGGTTAGGGTTAGGGTTAGGGTTAGGGTTAGGGTTAGGGTTAGGGTTAGGGTTAGGGTTAGGGTTAGGGTTAGGGTTAGGGTTAGGGTTAGGGTTAGGGTTAGGGTTAGGGTTAGGGTTAGGGTTAGGGTTAGGGTTAGGGTTAGGGTTAGGGTTAGGGTTAGGGTTAGGGTTAGGGTTAGGGTTAGGGTTAGGGTTAGGGTTAGGGTTAGGGTTAGGGTTAGGGTTAGGGTTAGGGTTAGGGTTAGGGTTAGGGTTAGGGTTAGGGTTAGGGTTAGGGTTAGGGTTAGGGTTAGGGTTAGGGTTAGGGTTAGGGTTAGGGTTAGGGTTAGGGTTAG…
NT	KY274502	Viruses,Peploviricota,Herviviricetes,Herpesvirales,Herpesviridae,Roseolovirus,Human_betaherpesvirus_6,	Human_betaherpesvirus_6_strain_japan-b8,_partial_genome	2019	161747	161293	161747	455	Myotis brandtii，Gallus gallus，Miniopterus natalensis	8.53e-136	0.86596	Trimmed	Host genomes scrutiny	GTTAGGGTTAGGGTTAGGGTTAGGGTTAGGGTTAGGGTTAGGGTTAGGGTTAGGGTTAGGGTTAGGGTTAGGGTTAGGGTTAGGGTTAGGGTTAGGGTTAGGGTTAGGGTTAGGGTTAGGGTTAGGGTTAGGGTTAGGGTTAGGGTTAGGGTTAGGGTTAGGGTTAGGGTTAGGGTTAGGGTTAGGGTTAGGGTTAGGGTTAGGGTTAGGGTTAGGGTTAGGGTTAGGGTTAGGGTTAGGGTTAGGGTTAGGGTTAGGGTTAGGGTTAGGGTTAGGGTTAGGGTTAGGGTTAGGGTTAGGGTTAGGGTTAGGGTTAGGGTTAGGGTTAGGGTTAGGGTTAGGGTTAGGGTTAGGGTTAGGGTTAGGGTTAGGGTTAGGGTTAGGGTTAGGGTTAGGGTT…
NT	KY274503	Viruses,Peploviricota,Herviviricetes,Herpesvirales,Herpesviridae,Roseolovirus,Human_betaherpesvirus_6,	Human_betaherpesvirus_6_strain_japan-b9,_partial_genome	2019	161879	87	311	225	Myotis brandtii，Gallus gallus，Miniopterus natalensis	1.79e-75	90.667	Trimmed	Host genomes scrutiny	CTAACCCTAACCCTAACCCTAACCCTAACCCTAACCCTAACCCTAACCCTAACCCTAGGTCTAACCCTAACCCTAACCCTAACCCTAGGTCTAACCCTAACCCTAACCCTAACCCTAGGTCTAACCCTAACCCTAACCCTAGGTCTAACCCTAACCCTAACCCTAACCCTAACCCTAACCCTAACCCTAACCCTAACCCTAACCCTAACCCTAACCCTANCCCTA
NT	KY274503	Viruses,Peploviricota,Herviviricetes,Herpesvirales,Herpesviridae,Roseolovirus,Human_betaherpesvirus_6,	Human_betaherpesvirus_6_strain_japan-b9,_partial_genome	2019	161879	8181	8646	466	Myotis brandtii，Gallus gallus，Miniopterus natalensis	3.94e-139	86.515	Trimmed	Host genomes scrutiny	GGATGGGTTAGGGTTAGGGTTAGGGTTAGGGTTAGGGTTAGGGTTAGGGTTAGGGTTAGGGTTAGGGTTAGGGTTAGGGTTAGGGTTAGGGTTAGGGTTAGGGTTAGGGTTAGGGTTAGGGTTAGGGTTAGGGTTAGGGTTAGGGTTAGGGTTAGGGTTAGGGTTAGGGTTAGGGTTAGGGTTAGGGTTAGGGTTAGGGTTAGGGTTAGGGTTAGGGTTAGGGTTAGGGTTAGGGTTAGGGTTAGGGTTAGGGTTAGGGTTAGGGTTAGGGTTAGGGTTAGGGTTAGGGTTAGGGTTAGGGTTAGGGTTAGGGTTAGGGTTAGGGTTAGGGTTAGGGTTAGGGTTAGGGTTAGGGTTAGGGTTAGGGTTAGGGTTAGGGTTAGGGTTAGGGTTAGGGTT…
NT	KY274503	Viruses,Peploviricota,Herviviricetes,Herpesvirales,Herpesviridae,Roseolovirus,Human_betaherpesvirus_6,	Human_betaherpesvirus_6_strain_japan-b9,_partial_genome	2019	161879	161389	161854	466	Myotis brandtii，Gallus gallus，Miniopterus natalensis	3.94e-139	86.515	Trimmed	Host genomes scrutiny	GGATGGGTTAGGGTTAGGGTTAGGGTTAGGGTTAGGGTTAGGGTTAGGGTTAGGGTTAGGGTTAGGGTTAGGGTTAGGGTTAGGGTTAGGGTTAGGGTTAGGGTTAGGGTTAGGGTTAGGGTTAGGGTTAGGGTTAGGGTTAGGGTTAGGGTTAGGGTTAGGGTTAGGGTTAGGGTTAGGGTTAGGGTTAGGGTTAGGGTTAGGGTTAGGGTTAGGGTTAGGGTTAGGGTTAGGGTTAGGGTTAGGGTTAGGGTTAGGGTTAGGGTTAGGGTTAGGGTTAGGGTTAGGGTTAGGGTTAGGGTTAGGGTTAGGGTTAGGGTTAGGGTTAGGGTTAGGGTTAGGGTTAGGGTTAGGGTTAGGGTTAGGGTTAGGGTTAGGGTTAGGGTTAGGGTTAGGGTT…
NT	KY274504	Viruses,Peploviricota,Herviviricetes,Herpesvirales,Herpesviridae,Roseolovirus,Human_betaherpesvirus_6,	Human_betaherpesvirus_6_strain_japan-b10,_partial_genome	2019	161572	87	329	243	Myotis brandtii，Gallus gallus，Miniopterus natalensis	2.98e-78	89.712	Trimmed	Host genomes scrutiny	CTAACCCTAACCCTAACCCTAACCCTAACCCTAACCCTAACCCTAACCCTAACCCTAGGTCTAACCCTAACCCTAACCCTAACCCTAGGTCTAACCCTAACCCTAACCCTAACCCTAGGTCTAACCCTAACCCTAACCCTAGGTCTAACCCTAACCCTAACCCTAACCCTAACCCTAACCCTAACCCTAACCCTAACCCTAACCCTAACCCTAACCCTAGCCCTAGCCCTAGCCCTAGCCCTA
NT	KY274504	Viruses,Peploviricota,Herviviricetes,Herpesvirales,Herpesviridae,Roseolovirus,Human_betaherpesvirus_6,	Human_betaherpesvirus_6_strain_japan-b10,_partial_genome	2019	161572	8182	8647	466	Myotis brandtii，Gallus gallus，Miniopterus natalensis	3.94e-139	86.515	Trimmed	Host genomes scrutiny	GGATGGGTTAGGGTTAGGGTTAGGGTTAGGGTTAGGGTTAGGGTTAGGGTTAGGGTTAGGGTTAGGGTTAGGGTTAGGGTTAGGGTTAGGGTTAGGGTTAGGGTTAGGGTTAGGGTTAGGGTTAGGGTTAGGGTTAGGGTTAGGGTTAGGGTTAGGGTTAGGGTTAGGGTTAGGGTTAGGGTTAGGGTTAGGGTTAGGGTTAGGGTTAGGGTTAGGGTTAGGGTTAGGGTTAGGGTTAGGGTTAGGGTTAGGGTTAGGGTTAGGGTTAGGGTTAGGGTTAGGGTTAGGGTTAGGGTTAGGGTTAGGGTTAGGGTTAGGGTTAGGGTTAGGGTTAGGGTTAGGGTTAGGGTTAGGGTTAGGGTTAGGGTTAGGGTTAGGGTTAGGGTTAGGGTTAGGGTT…
NT	KY274504	Viruses,Peploviricota,Herviviricetes,Herpesvirales,Herpesviridae,Roseolovirus,Human_betaherpesvirus_6,	Human_betaherpesvirus_6_strain_japan-b10,_partial_genome	2019	161572	161091	161556	466	Myotis brandtii，Gallus gallus，Miniopterus natalensis	3.94e-139	86.515	Trimmed	Host genomes scrutiny	GGATGGGTTAGGGTTAGGGTTAGGGTTAGGGTTAGGGTTAGGGTTAGGGTTAGGGTTAGGGTTAGGGTTAGGGTTAGGGTTAGGGTTAGGGTTAGGGTTAGGGTTAGGGTTAGGGTTAGGGTTAGGGTTAGGGTTAGGGTTAGGGTTAGGGTTAGGGTTAGGGTTAGGGTTAGGGTTAGGGTTAGGGTTAGGGTTAGGGTTAGGGTTAGGGTTAGGGTTAGGGTTAGGGTTAGGGTTAGGGTTAGGGTTAGGGTTAGGGTTAGGGTTAGGGTTAGGGTTAGGGTTAGGGTTAGGGTTAGGGTTAGGGTTAGGGTTAGGGTTAGGGTTAGGGTTAGGGTTAGGGTTAGGGTTAGGGTTAGGGTTAGGGTTAGGGTTAGGGTTAGGGTTAGGGTTAGGGTT…
NT	KY274505	Viruses,Peploviricota,Herviviricetes,Herpesvirales,Herpesviridae,Roseolovirus,Human_betaherpesvirus_6,	Human_betaherpesvirus_6_strain_japan-b11,_partial_genome	2019	162020	125	343	219	Myotis brandtii，Gallus gallus，Miniopterus natalensis	3e-73	90.868	Trimmed	Host genomes scrutiny	CTAACCCTAACCCTAACCCTAACCCTAACCCTAACCCTAACCCTAACCCTAACCCTAGGTCTAACCCTAACCCTAACCCTAACCCTAGGTCTAACCCTAACCCTAACCCTAACCCTAGGTCTAACCCTAACCCTAACCCTAGGTCTAACCCTAACCCTAACCCTAACCCTAACCCTAACCCTAACCCTAACCCTAACCCTAACCCTAACCCTAACCCTA
NT	KY274505	Viruses,Peploviricota,Herviviricetes,Herpesvirales,Herpesviridae,Roseolovirus,Human_betaherpesvirus_6,	Human_betaherpesvirus_6_strain_japan-b11,_partial_genome	2019	162020	8221	8686	466	Myotis brandtii，Gallus gallus，Miniopterus natalensis	3.94e-139	86.515	Trimmed	Host genomes scrutiny	GGATGGGTTAGGGTTAGGGTTAGGGTTAGGGTTAGGGTTAGGGTTAGGGTTAGGGTTAGGGTTAGGGTTAGGGTTAGGGTTAGGGTTAGGGTTAGGGTTAGGGTTAGGGTTAGGGTTAGGGTTAGGGTTAGGGTTAGGGTTAGGGTTAGGGTTAGGGTTAGGGTTAGGGTTAGGGTTAGGGTTAGGGTTAGGGTTAGGGTTAGGGTTAGGGTTAGGGTTAGGGTTAGGGTTAGGGTTAGGGTTAGGGTTAGGGTTAGGGTTAGGGTTAGGGTTAGGGTTAGGGTTAGGGTTAGGGTTAGGGTTAGGGTTAGGGTTAGGGTTAGGGTTAGGGTTAGGGTTAGGGTTAGGGTTAGGGTTAGGGTTAGGGTTAGGGTTAGGGTTAGGGTTAGGGTTAGGGTT…
NT	KY274505	Viruses,Peploviricota,Herviviricetes,Herpesvirales,Herpesviridae,Roseolovirus,Human_betaherpesvirus_6,	Human_betaherpesvirus_6_strain_japan-b11,_partial_genome	2019	162020	161539	162004	466	Myotis brandtii，Gallus gallus，Miniopterus natalensis	3.94e-139	86.515	Trimmed	Host genomes scrutiny	GGATGGGTTAGGGTTAGGGTTAGGGTTAGGGTTAGGGTTAGGGTTAGGGTTAGGGTTAGGGTTAGGGTTAGGGTTAGGGTTAGGGTTAGGGTTAGGGTTAGGGTTAGGGTTAGGGTTAGGGTTAGGGTTAGGGTTAGGGTTAGGGTTAGGGTTAGGGTTAGGGTTAGGGTTAGGGTTAGGGTTAGGGTTAGGGTTAGGGTTAGGGTTAGGGTTAGGGTTAGGGTTAGGGTTAGGGTTAGGGTTAGGGTTAGGGTTAGGGTTAGGGTTAGGGTTAGGGTTAGGGTTAGGGTTAGGGTTAGGGTTAGGGTTAGGGTTAGGGTTAGGGTTAGGGTTAGGGTTAGGGTTAGGGTTAGGGTTAGGGTTAGGGTTAGGGTTAGGGTTAGGGTTAGGGTTAGGGTT…
NT	KY274506	Viruses,Peploviricota,Herviviricetes,Herpesvirales,Herpesviridae,Roseolovirus,Human_betaherpesvirus_6,	Human_betaherpesvirus_6_strain_HP10A10,_partial_genome	2019	162304	8198	8663	466	Myotis brandtii，Gallus gallus，Miniopterus natalensis	3.94e-139	86.515	Trimmed	Host genomes scrutiny	GGATGGGTTAGGGTTAGGGTTAGGGTTAGGGTTAGGGTTAGGGTTAGGGTTAGGGTTAGGGTTAGGGTTAGGGTTAGGGTTAGGGTTAGGGTTAGGGTTAGGGTTAGGGTTAGGGTTAGGGTTAGGGTTAGGGTTAGGGTTAGGGTTAGGGTTAGGGTTAGGGTTAGGGTTAGGGTTAGGGTTAGGGTTAGGGTTAGGGTTAGGGTTAGGGTTAGGGTTAGGGTTAGGGTTAGGGTTAGGGTTAGGGTTAGGGTTAGGGTTAGGGTTAGGGTTAGGGTTAGGGTTAGGGTTAGGGTTAGGGTTAGGGTTAGGGTTAGGGTTAGGGTTAGGGTTAGGGTTAGGGTTAGGGTTAGGGTTAGGGTTAGGGTTAGGGTTAGGGTTAGGGTTAGGGTTAGGGTT…
NT	KY274506	Viruses,Peploviricota,Herviviricetes,Herpesvirales,Herpesviridae,Roseolovirus,Human_betaherpesvirus_6,	Human_betaherpesvirus_6_strain_HP10A10,_partial_genome	2019	162304	161845	162304	460	Myotis brandtii，Gallus gallus，Miniopterus natalensis	1.42e-138	86.737	Trimmed	Host genomes scrutiny	GTTAGGGTTAGGGTTAGGGTTAGGGTTAGGGTTAGGGTTAGGGTTAGGGTTAGGGTTAGGGTTAGGGTTAGGGTTAGGGTTAGGGTTAGGGTTAGGGTTAGGGTTAGGGTTAGGGTTAGGGTTAGGGTTAGGGTTAGGGTTAGGGTTAGGGTTAGGGTTAGGGTTAGGGTTAGGGTTAGGGTTAGGGTTAGGGTTAGGGTTAGGGTTAGGGTTAGGGTTAGGGTTAGGGTTAGGGTTAGGGTTAGGGTTAGGGTTAGGGTTAGGGTTAGGGTTAGGGTTAGGGTTAGGGTTAGGGTTAGGGTTAGGGTTAGGGTTAGGGTTAGGGTTAGGGTTAGGGTTAGGGTTAGGGTTAGGGTTAGGGTTAGGGTTAGGGTTAGGGTTAGGGTTAGGGTTAGGGTT…
NT	KY274507	Viruses,Peploviricota,Herviviricetes,Herpesvirales,Herpesviridae,Roseolovirus,Human_betaherpesvirus_6,	Human_betaherpesvirus_6_strain_HP10H9,_partial_genome	2019	162104	8122	8587	466	Myotis brandtii	3.94e-139	86.515	Trimmed	Host genomes scrutiny	GGATGGGTTAGGGTTAGGGTTAGGGTTAGGGTTAGGGTTAGGGTTAGGGTTAGGGTTAGGGTTAGGGTTAGGGTTAGGGTTAGGGTTAGGGTTAGGGTTAGGGTTAGGGTTAGGGTTAGGGTTAGGGTTAGGGTTAGGGTTAGGGTTAGGGTTAGGGTTAGGGTTAGGGTTAGGGTTAGGGTTAGGGTTAGGGTTAGGGTTAGGGTTAGGGTTAGGGTTAGGGTTAGGGTTAGGGTTAGGGTTAGGGTTAGGGTTAGGGTTAGGGTTAGGGTTAGGGTTAGGGTTAGGGTTAGGGTTAGGGTTAGGGTTAGGGTTAGGGTTAGGGTTAGGGTTAGGGTTAGGGTTAGGGTTAGGGTTAGGGTTAGGGTTAGGGTTAGGGTTAGGGTTAGGGTTAGGGTT…
NT	KY274507	Viruses,Peploviricota,Herviviricetes,Herpesvirales,Herpesviridae,Roseolovirus,Human_betaherpesvirus_6,	Human_betaherpesvirus_6_strain_HP10H9,_partial_genome	2019	162104	161614	162079	466	Myotis brandtii	3.94e-139	86.515	Trimmed	Host genomes scrutiny	GGATGGGTTAGGGTTAGGGTTAGGGTTAGGGTTAGGGTTAGGGTTAGGGTTAGGGTTAGGGTTAGGGTTAGGGTTAGGGTTAGGGTTAGGGTTAGGGTTAGGGTTAGGGTTAGGGTTAGGGTTAGGGTTAGGGTTAGGGTTAGGGTTAGGGTTAGGGTTAGGGTTAGGGTTAGGGTTAGGGTTAGGGTTAGGGTTAGGGTTAGGGTTAGGGTTAGGGTTAGGGTTAGGGTTAGGGTTAGGGTTAGGGTTAGGGTTAGGGTTAGGGTTAGGGTTAGGGTTAGGGTTAGGGTTAGGGTTAGGGTTAGGGTTAGGGTTAGGGTTAGGGTTAGGGTTAGGGTTAGGGTTAGGGTTAGGGTTAGGGTTAGGGTTAGGGTTAGGGTTAGGGTTAGGGTTAGGGTT…
NT	KY274508	Viruses,Peploviricota,Herviviricetes,Herpesvirales,Herpesviridae,Roseolovirus,Human_betaherpesvirus_6,	Human_betaherpesvirus_6_strain_HP15A11,_partial_genome	2019	158912	7173	7519	347	Myotis brandtii，Gallus gallus，Miniopterus natalensis	3.65e-101	86.555	Trimmed	Host genomes scrutiny	CCCTAACCCTAACCCTAACCCTAACCCTAACCCTAACCCTAACCCTAACCCTAACCCTAACCCTAACCCTAACCCTAACCCTAACCCTAACCCTAACCCTAACCCTAACCCTAACCCTAACCCTAACCCTAACCCTAACCCTAACCCTAACCCTAACCCTAACCCTAACCCTAACCCTAACCCTAACCCTAACCCTAACCCTAACCCTAACCCTAACCCTAACCCTAACCCTAACCCTAACCCTAACCCTAACCCTAACCCTAACCCTAACCCTAACCCTAACCCTAACCCTAACCCTAACCCTAACCCTAACCCTAACCCTAACCCTAACCCTAACCCTAACCCTA
NT	KY274508	Viruses,Peploviricota,Herviviricetes,Herpesvirales,Herpesviridae,Roseolovirus,Human_betaherpesvirus_6,	Human_betaherpesvirus_6_strain_HP15A11,_partial_genome	2019	158912	158563	158912	350	Myotis brandtii，Gallus gallus，Miniopterus natalensis	1.01e-101	86.592	Trimmed	Host genomes scrutiny	ACCCTAACCCTAACCCTAACCCTAACCCTAACCCTAACCCTAACCCTAACCCTAACCCTAACCCTAACCCTAACCCTAACCCTAACCCTAACCCTAACCCTAACCCTAACCCTAACCCTAACCCTAACCCTAACCCTAACCCTAACCCTAACCCTAACCCTAACCCTAACCCTAACCCTAACCCTAACCCTAACCCTAACCCTAACCCTAACCCTAACCCTAACCCTAACCCTAACCCTAACCCTAACCCTAACCCTAACCCTAACCCTAACCCTAACCCTAACCCTAACCCTAACCCTAACCCTAACCCTAACCCTAACCCTAACCCTAACCCTAACCCTAACCCTA
NT	KY274509	Viruses,Peploviricota,Herviviricetes,Herpesvirales,Herpesviridae,Roseolovirus,Human_betaherpesvirus_6,	Human_betaherpesvirus_6_strain_HP15H9,_partial_genome	2019	162233	133	381	249	Myotis brandtii，Gallus gallus，Miniopterus natalensis	3.85e-77	88.353	Trimmed	Host genomes scrutiny	CTAACCCTAACCCTAACCCTAACCCTAACCCTAACCCTAACCCTAACCCTAACCCTAGGTCTAACCCTAACCCTAACCCTAACCCTAGGTCTAACCCTAACCCTAACCCTAACCCTAGGTCTAACCCTAACCCTAACCCTAGGTCTAACCCTAACCCTAACCCTAACCCTAACCCTAACCCTAACCCTAACCCTAACCCTAACCCTAACCCTAACNNNNGCCCTAACCCTAGCCCTAACCATAGCCCTA
NT	KY274509	Viruses,Peploviricota,Herviviricetes,Herpesvirales,Herpesviridae,Roseolovirus,Human_betaherpesvirus_6,	Human_betaherpesvirus_6_strain_HP15H9,_partial_genome	2019	162233	8230	8695	466	Myotis brandtii，Gallus gallus，Miniopterus natalensis	3.94e-139	86.515	Trimmed	Host genomes scrutiny	GGATGGGTTAGGGTTAGGGTTAGGGTTAGGGTTAGGGTTAGGGTTAGGGTTAGGGTTAGGGTTAGGGTTAGGGTTAGGGTTAGGGTTAGGGTTAGGGTTAGGGTTAGGGTTAGGGTTAGGGTTAGGGTTAGGGTTAGGGTTAGGGTTAGGGTTAGGGTTAGGGTTAGGGTTAGGGTTAGGGTTAGGGTTAGGGTTAGGGTTAGGGTTAGGGTTAGGGTTAGGGTTAGGGTTAGGGTTAGGGTTAGGGTTAGGGTTAGGGTTAGGGTTAGGGTTAGGGTTAGGGTTAGGGTTAGGGTTAGGGTTAGGGTTAGGGTTAGGGTTAGGGTTAGGGTTAGGGTTAGGGTTAGGGTTAGGGTTAGGGTTAGGGTTAGGGTTAGGGTTAGGGTTAGGGTTAGGGTT…
NT	KY274509	Viruses,Peploviricota,Herviviricetes,Herpesvirales,Herpesviridae,Roseolovirus,Human_betaherpesvirus_6,	Human_betaherpesvirus_6_strain_HP15H9,_partial_genome	2019	162233	161725	162190	466	Myotis brandtii，Gallus gallus，Miniopterus natalensis	3.94e-139	86.515	Trimmed	Host genomes scrutiny	GGATGGGTTAGGGTTAGGGTTAGGGTTAGGGTTAGGGTTAGGGTTAGGGTTAGGGTTAGGGTTAGGGTTAGGGTTAGGGTTAGGGTTAGGGTTAGGGTTAGGGTTAGGGTTAGGGTTAGGGTTAGGGTTAGGGTTAGGGTTAGGGTTAGGGTTAGGGTTAGGGTTAGGGTTAGGGTTAGGGTTAGGGTTAGGGTTAGGGTTAGGGTTAGGGTTAGGGTTAGGGTTAGGGTTAGGGTTAGGGTTAGGGTTAGGGTTAGGGTTAGGGTTAGGGTTAGGGTTAGGGTTAGGGTTAGGGTTAGGGTTAGGGTTAGGGTTAGGGTTAGGGTTAGGGTTAGGGTTAGGGTTAGGGTTAGGGTTAGGGTTAGGGTTAGGGTTAGGGTTAGGGTTAGGGTTAGGGTT…
NT	KY274510	Viruses,Peploviricota,Herviviricetes,Herpesvirales,Herpesviridae,Roseolovirus,Human_betaherpesvirus_6,	Human_betaherpesvirus_6_strain_HP17H8,_partial_genome	2019	161741	8123	8588	466	Myotis brandtii，Gallus gallus，Miniopterus natalensis	3.94e-139	86.515	Trimmed	Host genomes scrutiny	GGATGGGTTAGGGTTAGGGTTAGGGTTAGGGTTAGGGTTAGGGTTAGGGTTAGGGTTAGGGTTAGGGTTAGGGTTAGGGTTAGGGTTAGGGTTAGGGTTAGGGTTAGGGTTAGGGTTAGGGTTAGGGTTAGGGTTAGGGTTAGGGTTAGGGTTAGGGTTAGGGTTAGGGTTAGGGTTAGGGTTAGGGTTAGGGTTAGGGTTAGGGTTAGGGTTAGGGTTAGGGTTAGGGTTAGGGTTAGGGTTAGGGTTAGGGTTAGGGTTAGGGTTAGGGTTAGGGTTAGGGTTAGGGTTAGGGTTAGGGTTAGGGTTAGGGTTAGGGTTAGGGTTAGGGTTAGGGTTAGGGTTAGGGTTAGGGTTAGGGTTAGGGTTAGGGTTAGGGTTAGGGTTAGGGTTAGGGTT…
NT	KY274510	Viruses,Peploviricota,Herviviricetes,Herpesvirales,Herpesviridae,Roseolovirus,Human_betaherpesvirus_6,	Human_betaherpesvirus_6_strain_HP17H8,_partial_genome	2019	161741	161282	161741	460	Myotis brandtii，Gallus gallus，Miniopterus natalensis	1.42e-138	86.737	Trimmed	Host genomes scrutiny	GTTAGGGTTAGGGTTAGGGTTAGGGTTAGGGTTAGGGTTAGGGTTAGGGTTAGGGTTAGGGTTAGGGTTAGGGTTAGGGTTAGGGTTAGGGTTAGGGTTAGGGTTAGGGTTAGGGTTAGGGTTAGGGTTAGGGTTAGGGTTAGGGTTAGGGTTAGGGTTAGGGTTAGGGTTAGGGTTAGGGTTAGGGTTAGGGTTAGGGTTAGGGTTAGGGTTAGGGTTAGGGTTAGGGTTAGGGTTAGGGTTAGGGTTAGGGTTAGGGTTAGGGTTAGGGTTAGGGTTAGGGTTAGGGTTAGGGTTAGGGTTAGGGTTAGGGTTAGGGTTAGGGTTAGGGTTAGGGTTAGGGTTAGGGTTAGGGTTAGGGTTAGGGTTAGGGTTAGGGTTAGGGTTAGGGTTAGGGTT…
NT	KY274511	Viruses,Peploviricota,Herviviricetes,Herpesvirales,Herpesviridae,Roseolovirus,Human_betaherpesvirus_6,	Human_betaherpesvirus_6_strain_HP19G7,_partial_genome	2019	162083	8213	8678	466	Myotis brandtii，Gallus gallus，Miniopterus natalensis	3.94e-139	86.515	Trimmed	Host genomes scrutiny	GGATGGGTTAGGGTTAGGGTTAGGGTTAGGGTTAGGGTTAGGGTTAGGGTTAGGGTTAGGGTTAGGGTTAGGGTTAGGGTTAGGGTTAGGGTTAGGGTTAGGGTTAGGGTTAGGGTTAGGGTTAGGGTTAGGGTTAGGGTTAGGGTTAGGGTTAGGGTTAGGGTTAGGGTTAGGGTTAGGGTTAGGGTTAGGGTTAGGGTTAGGGTTAGGGTTAGGGTTAGGGTTAGGGTTAGGGTTAGGGTTAGGGTTAGGGTTAGGGTTAGGGTTAGGGTTAGGGTTAGGGTTAGGGTTAGGGTTAGGGTTAGGGTTAGGGTTAGGGTTAGGGTTAGGGTTAGGGTTAGGGTTAGGGTTAGGGTTAGGGTTAGGGTTAGGGTTAGGGTTAGGGTTAGGGTTAGGGTT…
NT	KY274511	Viruses,Peploviricota,Herviviricetes,Herpesvirales,Herpesviridae,Roseolovirus,Human_betaherpesvirus_6,	Human_betaherpesvirus_6_strain_HP19G7,_partial_genome	2019	162083	161580	162045	466	Myotis brandtii，Gallus gallus，Miniopterus natalensis	3.94e-139	86.515	Trimmed	Host genomes scrutiny	GGATGGGTTAGGGTTAGGGTTAGGGTTAGGGTTAGGGTTAGGGTTAGGGTTAGGGTTAGGGTTAGGGTTAGGGTTAGGGTTAGGGTTAGGGTTAGGGTTAGGGTTAGGGTTAGGGTTAGGGTTAGGGTTAGGGTTAGGGTTAGGGTTAGGGTTAGGGTTAGGGTTAGGGTTAGGGTTAGGGTTAGGGTTAGGGTTAGGGTTAGGGTTAGGGTTAGGGTTAGGGTTAGGGTTAGGGTTAGGGTTAGGGTTAGGGTTAGGGTTAGGGTTAGGGTTAGGGTTAGGGTTAGGGTTAGGGTTAGGGTTAGGGTTAGGGTTAGGGTTAGGGTTAGGGTTAGGGTTAGGGTTAGGGTTAGGGTTAGGGTTAGGGTTAGGGTTAGGGTTAGGGTTAGGGTTAGGGTT…
NT	KY274512	Viruses,Peploviricota,Herviviricetes,Herpesvirales,Herpesviridae,Roseolovirus,Human_betaherpesvirus_6,	Human_betaherpesvirus_6_strain_HP21F9,_partial_genome	2019	161994	8108	8573	466	Myotis brandtii，Gallus gallus，Miniopterus natalensis	3.94e-139	86.515	Trimmed	Host genomes scrutiny	GGATGGGTTAGGGTTAGGGTTAGGGTTAGGGTTAGGGTTAGGGTTAGGGTTAGGGTTAGGGTTAGGGTTAGGGTTAGGGTTAGGGTTAGGGTTAGGGTTAGGGTTAGGGTTAGGGTTAGGGTTAGGGTTAGGGTTAGGGTTAGGGTTAGGGTTAGGGTTAGGGTTAGGGTTAGGGTTAGGGTTAGGGTTAGGGTTAGGGTTAGGGTTAGGGTTAGGGTTAGGGTTAGGGTTAGGGTTAGGGTTAGGGTTAGGGTTAGGGTTAGGGTTAGGGTTAGGGTTAGGGTTAGGGTTAGGGTTAGGGTTAGGGTTAGGGTTAGGGTTAGGGTTAGGGTTAGGGTTAGGGTTAGGGTTAGGGTTAGGGTTAGGGTTAGGGTTAGGGTTAGGGTTAGGGTTAGGGTT…
NT	KY274512	Viruses,Peploviricota,Herviviricetes,Herpesvirales,Herpesviridae,Roseolovirus,Human_betaherpesvirus_6,	Human_betaherpesvirus_6_strain_HP21F9,_partial_genome	2019	161994	153398	153647	250	Myotis brandtii，Gallus gallus，Miniopterus natalensis	2.32e-74	88	Trimmed	Host genomes scrutiny	TCTAACCCTAACCCTAACCCTAACCCTAGGTCTAACCCTAACCCTAACCCTAACCCTAGGTCTAACCCTAACCCTAACCCTAACCCTAGGTCTAACCCTAACCCTAACCCTAACCCTAGGTCTAACCCTAACCCTAACCCTAGGTCTAACCCTAACCCTAACCCTAACCCTAACCCTAACCCTAACCCTAACCCTAACCCTAACCCTANCCCTAACCCTAGCCCTAGCCCTAGCCCTAACCATAGCCCTA
NT	KY274512	Viruses,Peploviricota,Herviviricetes,Herpesvirales,Herpesviridae,Roseolovirus,Human_betaherpesvirus_6,	Human_betaherpesvirus_6_strain_HP21F9,_partial_genome	2019	161994	161497	161962	466	Myotis brandtii，Gallus gallus，Miniopterus natalensis	3.94e-139	86.515	Trimmed	Host genomes scrutiny	GGATGGGTTAGGGTTAGGGTTAGGGTTAGGGTTAGGGTTAGGGTTAGGGTTAGGGTTAGGGTTAGGGTTAGGGTTAGGGTTAGGGTTAGGGTTAGGGTTAGGGTTAGGGTTAGGGTTAGGGTTAGGGTTAGGGTTAGGGTTAGGGTTAGGGTTAGGGTTAGGGTTAGGGTTAGGGTTAGGGTTAGGGTTAGGGTTAGGGTTAGGGTTAGGGTTAGGGTTAGGGTTAGGGTTAGGGTTAGGGTTAGGGTTAGGGTTAGGGTTAGGGTTAGGGTTAGGGTTAGGGTTAGGGTTAGGGTTAGGGTTAGGGTTAGGGTTAGGGTTAGGGTTAGGGTTAGGGTTAGGGTTAGGGTTAGGGTTAGGGTTAGGGTTAGGGTTAGGGTTAGGGTTAGGGTTAGGGTT…
NT	KY274513	Viruses,Peploviricota,Herviviricetes,Herpesvirales,Herpesviridae,Roseolovirus,Human_betaherpesvirus_6,	Human_betaherpesvirus_6_strain_HP23G12,_partial_genome	2019	162049	8105	8563	459	Myotis brandtii，Gallus gallus，Miniopterus natalensis	2.37e-136	86.498	Trimmed	Host genomes scrutiny	TAGGGTTAGGGTTAGGGTTAGGGTTAGGGTTAGGGTTAGGGTTAGGGTTAGGGTTAGGGTTAGGGTTAGGGTTAGGGTTAGGGTTAGGGTTAGGGTTAGGGTTAGGGTTAGGGTTAGGGTTAGGGTTAGGGTTAGGGTTAGGGTTAGGGTTAGGGTTAGGGTTAGGGTTAGGGTTAGGGTTAGGGTTAGGGTTAGGGTTAGGGTTAGGGTTAGGGTTAGGGTTAGGGTTAGGGTTAGGGTTAGGGTTAGGGTTAGGGTTAGGGTTAGGGTTAGGGTTAGGGTTAGGGTTAGGGTTAGGGTTAGGGTTAGGGTTAGGGTTAGGGTTAGGGTTAGGGTTAGGGTTAGGGTTAGGGTTAGGGTTAGGGTTAGGGTTAGGGTTAGGGTTAGGGTTAGGGTTAG…
NT	KY274513	Viruses,Peploviricota,Herviviricetes,Herpesvirales,Herpesviridae,Roseolovirus,Human_betaherpesvirus_6,	Human_betaherpesvirus_6_strain_HP23G12,_partial_genome	2019	162049	161595	162049	455	Myotis brandtii，Gallus gallus，Miniopterus natalensis	8.53e-136	86.596	Trimmed	Host genomes scrutiny	GTTAGGGTTAGGGTTAGGGTTAGGGTTAGGGTTAGGGTTAGGGTTAGGGTTAGGGTTAGGGTTAGGGTTAGGGTTAGGGTTAGGGTTAGGGTTAGGGTTAGGGTTAGGGTTAGGGTTAGGGTTAGGGTTAGGGTTAGGGTTAGGGTTAGGGTTAGGGTTAGGGTTAGGGTTAGGGTTAGGGTTAGGGTTAGGGTTAGGGTTAGGGTTAGGGTTAGGGTTAGGGTTAGGGTTAGGGTTAGGGTTAGGGTTAGGGTTAGGGTTAGGGTTAGGGTTAGGGTTAGGGTTAGGGTTAGGGTTAGGGTTAGGGTTAGGGTTAGGGTTAGGGTTAGGGTTAGGGTTAGGGTTAGGGTTAGGGTTAGGGTTAGGGTTAGGGTTAGGGTTAGGGTTAGGGTTAGGGTT…
NT	KY274514	Viruses,Peploviricota,Herviviricetes,Herpesvirales,Herpesviridae,Roseolovirus,Human_betaherpesvirus_6,	Human_betaherpesvirus_6_strain_HP24D3,_partial_genome	2019	161982	8194	8659	466	Myotis brandtii，Gallus gallus，Miniopterus natalensis	3.94e-139	86.515	Trimmed	Host genomes scrutiny	GGATGGGTTAGGGTTAGGGTTAGGGTTAGGGTTAGGGTTAGGGTTAGGGTTAGGGTTAGGGTTAGGGTTAGGGTTAGGGTTAGGGTTAGGGTTAGGGTTAGGGTTAGGGTTAGGGTTAGGGTTAGGGTTAGGGTTAGGGTTAGGGTTAGGGTTAGGGTTAGGGTTAGGGTTAGGGTTAGGGTTAGGGTTAGGGTTAGGGTTAGGGTTAGGGTTAGGGTTAGGGTTAGGGTTAGGGTTAGGGTTAGGGTTAGGGTTAGGGTTAGGGTTAGGGTTAGGGTTAGGGTTAGGGTTAGGGTTAGGGTTAGGGTTAGGGTTAGGGTTAGGGTTAGGGTTAGGGTTAGGGTTAGGGTTAGGGTTAGGGTTAGGGTTAGGGTTAGGGTTAGGGTTAGGGTTAGGGTT…
NT	KY274514	Viruses,Peploviricota,Herviviricetes,Herpesvirales,Herpesviridae,Roseolovirus,Human_betaherpesvirus_6,	Human_betaherpesvirus_6_strain_HP24D3,_partial_genome	2019	161982	161480	161945	466	Myotis brandtii，Gallus gallus，Miniopterus natalensis	3.94e-139	86.515	Trimmed	Host genomes scrutiny	GGATGGGTTAGGGTTAGGGTTAGGGTTAGGGTTAGGGTTAGGGTTAGGGTTAGGGTTAGGGTTAGGGTTAGGGTTAGGGTTAGGGTTAGGGTTAGGGTTAGGGTTAGGGTTAGGGTTAGGGTTAGGGTTAGGGTTAGGGTTAGGGTTAGGGTTAGGGTTAGGGTTAGGGTTAGGGTTAGGGTTAGGGTTAGGGTTAGGGTTAGGGTTAGGGTTAGGGTTAGGGTTAGGGTTAGGGTTAGGGTTAGGGTTAGGGTTAGGGTTAGGGTTAGGGTTAGGGTTAGGGTTAGGGTTAGGGTTAGGGTTAGGGTTAGGGTTAGGGTTAGGGTTAGGGTTAGGGTTAGGGTTAGGGTTAGGGTTAGGGTTAGGGTTAGGGTTAGGGTTAGGGTTAGGGTTAGGGTT…
NT	KY274515	Viruses,Peploviricota,Herviviricetes,Herpesvirales,Herpesviridae,Roseolovirus,Human_betaherpesvirus_6,	Human_betaherpesvirus_6_strain_HP26A11,_partial_genome	2019	162195	8109	8574	466	Myotis brandtii，Gallus gallus，Miniopterus natalensis	3.94e-139	86.515	Trimmed	Host genomes scrutiny	GGATGGGTTAGGGTTAGGGTTAGGGTTAGGGTTAGGGTTAGGGTTAGGGTTAGGGTTAGGGTTAGGGTTAGGGTTAGGGTTAGGGTTAGGGTTAGGGTTAGGGTTAGGGTTAGGGTTAGGGTTAGGGTTAGGGTTAGGGTTAGGGTTAGGGTTAGGGTTAGGGTTAGGGTTAGGGTTAGGGTTAGGGTTAGGGTTAGGGTTAGGGTTAGGGTTAGGGTTAGGGTTAGGGTTAGGGTTAGGGTTAGGGTTAGGGTTAGGGTTAGGGTTAGGGTTAGGGTTAGGGTTAGGGTTAGGGTTAGGGTTAGGGTTAGGGTTAGGGTTAGGGTTAGGGTTAGGGTTAGGGTTAGGGTTAGGGTTAGGGTTAGGGTTAGGGTTAGGGTTAGGGTTAGGGTTAGGGTT…
NT	KY274515	Viruses,Peploviricota,Herviviricetes,Herpesvirales,Herpesviridae,Roseolovirus,Human_betaherpesvirus_6,	Human_betaherpesvirus_6_strain_HP26A11,_partial_genome	2019	162195	153586	153787	202	Myotis brandtii，Gallus gallus，Miniopterus natalensis	8.46e-64	90.099	Trimmed	Host genomes scrutiny	CTAACCCTAACCCTAGGTCTAACCCTAACCCTAACCCTAACCCTAGGTCTAACCCTAACCCTAACCCTAACCCTAACCCTAACCCTAGGTCTAACCCTAACCCTAACCCTAACCCTAGGTCTAACCGTAACCCTAACCCTAGGTCTAACCCTAACCCTAACCCTAACCCTAACCCTAACCCTAACCCTAACCCTAACCCTAA
NT	KY274515	Viruses,Peploviricota,Herviviricetes,Herpesvirales,Herpesviridae,Roseolovirus,Human_betaherpesvirus_6,	Human_betaherpesvirus_6_strain_HP26A11,_partial_genome	2019	162195	161684	162149	466	Myotis brandtii，Gallus gallus，Miniopterus natalensis	3.94e-139	86.515	Trimmed	Host genomes scrutiny	GGATGGGTTAGGGTTAGGGTTAGGGTTAGGGTTAGGGTTAGGGTTAGGGTTAGGGTTAGGGTTAGGGTTAGGGTTAGGGTTAGGGTTAGGGTTAGGGTTAGGGTTAGGGTTAGGGTTAGGGTTAGGGTTAGGGTTAGGGTTAGGGTTAGGGTTAGGGTTAGGGTTAGGGTTAGGGTTAGGGTTAGGGTTAGGGTTAGGGTTAGGGTTAGGGTTAGGGTTAGGGTTAGGGTTAGGGTTAGGGTTAGGGTTAGGGTTAGGGTTAGGGTTAGGGTTAGGGTTAGGGTTAGGGTTAGGGTTAGGGTTAGGGTTAGGGTTAGGGTTAGGGTTAGGGTTAGGGTTAGGGTTAGGGTTAGGGTTAGGGTTAGGGTTAGGGTTAGGGTTAGGGTTAGGGTTAGGGTT…
NT	KY274518	Viruses,Peploviricota,Herviviricetes,Herpesvirales,Herpesviridae,Roseolovirus,Human_betaherpesvirus_6,	Human_betaherpesvirus_6_strain_HP31C9,_partial_genome	2019	161566	7781	8246	466	Myotis brandtii，Gallus gallus，Miniopterus natalensis	3.94e-139	86.515	Trimmed	Host genomes scrutiny	GGATGGGTTAGGGTTAGGGTTAGGGTTAGGGTTAGGGTTAGGGTTAGGGTTAGGGTTAGGGTTAGGGTTAGGGTTAGGGTTAGGGTTAGGGTTAGGGTTAGGGTTAGGGTTAGGGTTAGGGTTAGGGTTAGGGTTAGGGTTAGGGTTAGGGTTAGGGTTAGGGTTAGGGTTAGGGTTAGGGTTAGGGTTAGGGTTAGGGTTAGGGTTAGGGTTAGGGTTAGGGTTAGGGTTAGGGTTAGGGTTAGGGTTAGGGTTAGGGTTAGGGTTAGGGTTAGGGTTAGGGTTAGGGTTAGGGTTAGGGTTAGGGTTAGGGTTAGGGTTAGGGTTAGGGTTAGGGTTAGGGTTAGGGTTAGGGTTAGGGTTAGGGTTAGGGTTAGGGTTAGGGTTAGGGTTAGGGTT…
NT	KY274518	Viruses,Peploviricota,Herviviricetes,Herpesvirales,Herpesviridae,Roseolovirus,Human_betaherpesvirus_6,	Human_betaherpesvirus_6_strain_HP31C9,_partial_genome	2019	161566	161107	161566	460	Myotis brandtii，Gallus gallus，Miniopterus natalensis	1.42e-138	86.737	Trimmed	Host genomes scrutiny	GTTAGGGTTAGGGTTAGGGTTAGGGTTAGGGTTAGGGTTAGGGTTAGGGTTAGGGTTAGGGTTAGGGTTAGGGTTAGGGTTAGGGTTAGGGTTAGGGTTAGGGTTAGGGTTAGGGTTAGGGTTAGGGTTAGGGTTAGGGTTAGGGTTAGGGTTAGGGTTAGGGTTAGGGTTAGGGTTAGGGTTAGGGTTAGGGTTAGGGTTAGGGTTAGGGTTAGGGTTAGGGTTAGGGTTAGGGTTAGGGTTAGGGTTAGGGTTAGGGTTAGGGTTAGGGTTAGGGTTAGGGTTAGGGTTAGGGTTAGGGTTAGGGTTAGGGTTAGGGTTAGGGTTAGGGTTAGGGTTAGGGTTAGGGTTAGGGTTAGGGTTAGGGTTAGGGTTAGGGTTAGGGTTAGGGTTAGGGTT…
NT	KY274519	Viruses,Peploviricota,Herviviricetes,Herpesvirales,Herpesviridae,Roseolovirus,Human_betaherpesvirus_6,	Human_betaherpesvirus_6_strain_HP33G9,_partial_genome	2019	161454	7747	8187	441	Myotis brandtii，Gallus gallus，Miniopterus natalensis	1.12e-124	85.588	Trimmed	Host genomes scrutiny	TAGGGTTAGGGTTAGGGTTAGGGTTAGGGTTAGGGTTAGGGTTAGGGTTAGGGTTAGGGTNNNGGTTAGGGTTAGGGTTAGGGTTAGGGTTAGGGTTAGGGTTAGGGTTAGGGTTAGGGTTAGGGTTAGGGTTAGGGTTAGGGTTAGGGTTAGGGTTAGGGTTAGGGTTAGGGTTAGGGTTAGGGTTAGGGTTAGGGTTAGGGTTAGGGTTAGGGTTAGGGTTAGGGTTAGGGTTAGGGTTAGGGTTAGGGTTAGGGTTAGGGTTAGGGTTAGGGTTAGGGTTAGGGTTAGGGTTAGGGTTAGGGTTAGGGTTAGGGTTAGGGTTAGGGTTAGGGTTAGGGTTAGGGTTAGGGTTAGGGTTAGGGTTAGGGTTAGGGTTAGGGTTAGGGTTAGGGTTAG…
NT	KY274520	Viruses,Peploviricota,Herviviricetes,Herpesvirales,Herpesviridae,Roseolovirus,Human_betaherpesvirus_6,	Human_betaherpesvirus_6_strain_HP34B2,_partial_genome	2019	162093	8109	8574	466	Myotis brandtii，Gallus gallus，Miniopterus natalensis	3.94e-139	86.515	Trimmed	Host genomes scrutiny	GGATGGGTTAGGGTTAGGGTTAGGGTTAGGGTTAGGGTTAGGGTTAGGGTTAGGGTTAGGGTTAGGGTTAGGGTTAGGGTTAGGGTTAGGGTTAGGGTTAGGGTTAGGGTTAGGGTTAGGGTTAGGGTTAGGGTTAGGGTTAGGGTTAGGGTTAGGGTTAGGGTTAGGGTTAGGGTTAGGGTTAGGGTTAGGGTTAGGGTTAGGGTTAGGGTTAGGGTTAGGGTTAGGGTTAGGGTTAGGGTTAGGGTTAGGGTTAGGGTTAGGGTTAGGGTTAGGGTTAGGGTTAGGGTTAGGGTTAGGGTTAGGGTTAGGGTTAGGGTTAGGGTTAGGGTTAGGGTTAGGGTTAGGGTTAGGGTTAGGGTTAGGGTTAGGGTTAGGGTTAGGGTTAGGGTTAGGGTT…
NT	KY274520	Viruses,Peploviricota,Herviviricetes,Herpesvirales,Herpesviridae,Roseolovirus,Human_betaherpesvirus_6,	Human_betaherpesvirus_6_strain_HP34B2,_partial_genome	2019	162093	161598	162057	460	Myotis brandtii，Gallus gallus，Miniopterus natalensis	1.42e-138	86.737	Trimmed	Host genomes scrutiny	GTTAGGGTTAGGGTTAGGGTTAGGGTTAGGGTTAGGGTTAGGGTTAGGGTTAGGGTTAGGGTTAGGGTTAGGGTTAGGGTTAGGGTTAGGGTTAGGGTTAGGGTTAGGGTTAGGGTTAGGGTTAGGGTTAGGGTTAGGGTTAGGGTTAGGGTTAGGGTTAGGGTTAGGGTTAGGGTTAGGGTTAGGGTTAGGGTTAGGGTTAGGGTTAGGGTTAGGGTTAGGGTTAGGGTTAGGGTTAGGGTTAGGGTTAGGGTTAGGGTTAGGGTTAGGGTTAGGGTTAGGGTTAGGGTTAGGGTTAGGGTTAGGGTTAGGGTTAGGGTTAGGGTTAGGGTTAGGGTTAGGGTTAGGGTTAGGGTTAGGGTTAGGGTTAGGGTTAGGGTTAGGGTTAGGGTTAGGGTT…
NT	KY274520	Viruses,Peploviricota,Herviviricetes,Herpesvirales,Herpesviridae,Roseolovirus,Human_betaherpesvirus_6,	Human_betaherpesvirus_6_strain_HP34B2,_partial_genome	2019	162093	153500	153714	215	Myotis brandtii，Gallus gallus，Miniopterus natalensis	5.05e-66	89.302	Trimmed	Host genomes scrutiny	CTAACCCTAACCCTAGGTCTAACCCTAACCCTAACCCTAACCCTAGGTCTAACCCTAACCCTAACCCTAACCCTAACCCTAACCCTAGGTCTAACCCTAACCCTAACCCTAACCCTAGGTCTAACCCTAACCCTAACCCTAGGTCTAACCCTAACCCTAACCCTAACCCTAACCCTAACCCTAACCCTAACCCTAACCCTAACCCTAACCCTAAC
NT	KY274521	Viruses,Peploviricota,Herviviricetes,Herpesvirales,Herpesviridae,Roseolovirus,Human_betaherpesvirus_6,	Human_betaherpesvirus_6_strain_HP34B3,_partial_genome	2019	162118	8131	8596	466	Myotis brandtii，Gallus gallus，Miniopterus natalensis	3.94e-139	86.515	Trimmed	Host genomes scrutiny	GGATGGGTTAGGGTTAGGGTTAGGGTTAGGGTTAGGGTTAGGGTTAGGGTTAGGGTTAGGGTTAGGGTTAGGGTTAGGGTTAGGGTTAGGGTTAGGGTTAGGGTTAGGGTTAGGGTTAGGGTTAGGGTTAGGGTTAGGGTTAGGGTTAGGGTTAGGGTTAGGGTTAGGGTTAGGGTTAGGGTTAGGGTTAGGGTTAGGGTTAGGGTTAGGGTTAGGGTTAGGGTTAGGGTTAGGGTTAGGGTTAGGGTTAGGGTTAGGGTTAGGGTTAGGGTTAGGGTTAGGGTTAGGGTTAGGGTTAGGGTTAGGGTTAGGGTTAGGGTTAGGGTTAGGGTTAGGGTTAGGGTTAGGGTTAGGGTTAGGGTTAGGGTTAGGGTTAGGGTTAGGGTTAGGGTTAGGGTT…
NT	KY274521	Viruses,Peploviricota,Herviviricetes,Herpesvirales,Herpesviridae,Roseolovirus,Human_betaherpesvirus_6,	Human_betaherpesvirus_6_strain_HP34B3,_partial_genome	2019	162118	153517	153711	195	Myotis brandtii，Gallus gallus，Miniopterus natalensis	1.43e-56	87.065	Trimmed	Host genomes scrutiny	CTAACCCTAACCCTAGGTCTAACCCTAACCCTAACCCTAACCCTAGGTCTAACCCTAACCCTAACCCTAACCCTAACCCTAACCCTAGGTCTAACCCTAACCCTAACCCTAACCCTAGGTCTAACCCTAACCCTAACCCTANNNNNNNNNCTAACCCTAACCCTAACCCTAACCCTAACCCTAACCCTAACCCTA
NT	KY274521	Viruses,Peploviricota,Herviviricetes,Herpesvirales,Herpesviridae,Roseolovirus,Human_betaherpesvirus_6,	Human_betaherpesvirus_6_strain_HP34B3,_partial_genome	2019	162118	161614	162079	466	Myotis brandtii，Gallus gallus，Miniopterus natalensis	3.94e-139	86.515	Trimmed	Host genomes scrutiny	GGATGGGTTAGGGTTAGGGTTAGGGTTAGGGTTAGGGTTAGGGTTAGGGTTAGGGTTAGGGTTAGGGTTAGGGTTAGGGTTAGGGTTAGGGTTAGGGTTAGGGTTAGGGTTAGGGTTAGGGTTAGGGTTAGGGTTAGGGTTAGGGTTAGGGTTAGGGTTAGGGTTAGGGTTAGGGTTAGGGTTAGGGTTAGGGTTAGGGTTAGGGTTAGGGTTAGGGTTAGGGTTAGGGTTAGGGTTAGGGTTAGGGTTAGGGTTAGGGTTAGGGTTAGGGTTAGGGTTAGGGTTAGGGTTAGGGTTAGGGTTAGGGTTAGGGTTAGGGTTAGGGTTAGGGTTAGGGTTAGGGTTAGGGTTAGGGTTAGGGTTAGGGTTAGGGTTAGGGTTAGGGTTAGGGTTAGGGTT…
NT	KY274522	Viruses,Peploviricota,Herviviricetes,Herpesvirales,Herpesviridae,Roseolovirus,Human_betaherpesvirus_6,	Human_betaherpesvirus_6_strain_HP34D9,_partial_genome	2019	162192	8145	8610	466	Myotis brandtii，Gallus gallus，Miniopterus natalensis	3.94e-139	86.515	Trimmed	Host genomes scrutiny	GGATGGGTTAGGGTTAGGGTTAGGGTTAGGGTTAGGGTTAGGGTTAGGGTTAGGGTTAGGGTTAGGGTTAGGGTTAGGGTTAGGGTTAGGGTTAGGGTTAGGGTTAGGGTTAGGGTTAGGGTTAGGGTTAGGGTTAGGGTTAGGGTTAGGGTTAGGGTTAGGGTTAGGGTTAGGGTTAGGGTTAGGGTTAGGGTTAGGGTTAGGGTTAGGGTTAGGGTTAGGGTTAGGGTTAGGGTTAGGGTTAGGGTTAGGGTTAGGGTTAGGGTTAGGGTTAGGGTTAGGGTTAGGGTTAGGGTTAGGGTTAGGGTTAGGGTTAGGGTTAGGGTTAGGGTTAGGGTTAGGGTTAGGGTTAGGGTTAGGGTTAGGGTTAGGGTTAGGGTTAGGGTTAGGGTTAGGGTT…
NT	KY274522	Viruses,Peploviricota,Herviviricetes,Herpesvirales,Herpesviridae,Roseolovirus,Human_betaherpesvirus_6,	Human_betaherpesvirus_6_strain_HP34D9,_partial_genome	2019	162192	153665	153914	250	Homo sapiens isolate preeclampsia-11 endogenous virus endogenous human herpesvirus 6, complete sequence	2e-109	0.96	Trimmed	Host genomes scrutiny	CTAACCCTAACCCTAGGTCTAACCCTAACCCTAACCCTAACCCTAACCCTAACCCTAGGTCTAACCCTAACCCTAACCCTAACCCTAGGTCTAACCNTAACCCTAACCCTAGGTCTAACCCTAACCCTAACCCTAACCCTAACCCTAACCCTAACCCTAACCCTAGCCCTAACCCTAGCCCTAGCCCTAGCCCTAGCCCTAGCCCTAACCATAGCCCTAACACTAATCCTCGCATCTGGCCCTAACACTA
NT	KY274522	Viruses,Peploviricota,Herviviricetes,Herpesvirales,Herpesviridae,Roseolovirus,Human_betaherpesvirus_6,	Human_betaherpesvirus_6_strain_HP34D9,_partial_genome	2019	162192	161733	162192	460	Myotis brandtii，Gallus gallus，Miniopterus natalensis	3.94e-139	86.515	Trimmed	Host genomes scrutiny	GGATGGGTTAGGGTTAGGGTTAGGGTTAGGGTTAGGGTTAGGGTTAGGGTTAGGGTTAGGGTTAGGGTTAGGGTTAGGGTTAGGGTTAGGGTTAGGGTTAGGGTTAGGGTTAGGGTTAGGGTTAGGGTTAGGGTTAGGGTTAGGGTTAGGGTTAGGGTTAGGGTTAGGGTTAGGGTTAGGGTTAGGGTTAGGGTTAGGGTTAGGGTTAGGGTTAGGGTTAGGGTTAGGGTTAGGGTTAGGGTTAGGGTTAGGGTTAGGGTTAGGGTTAGGGTTAGGGTTAGGGTTAGGGTTAGGGTTAGGGTTAGGGTTAGGGTTAGGGTTAGGGTTAGGGTTAGGGTTAGGGTTAGGGTTAGGGTTAGGGTTAGGGTTAGGGTTAGGGTTAGGGTTAGGGTTAGGGTT…
NT	KY274523	Viruses,Peploviricota,Herviviricetes,Herpesvirales,Herpesviridae,Roseolovirus,Human_betaherpesvirus_6,	Human_betaherpesvirus_6_strain_HP36G11,_partial_genome	2019	162121	8087	8552	466	Myotis brandtii，Miniopterus natalensis	3.94e-139	86.515	Trimmed	Host genomes scrutiny	GGATGGGTTAGGGTTAGGGTTAGGGTTAGGGTTAGGGTTAGGGTTAGGGTTAGGGTTAGGGTTAGGGTTAGGGTTAGGGTTAGGGTTAGGGTTAGGGTTAGGGTTAGGGTTAGGGTTAGGGTTAGGGTTAGGGTTAGGGTTAGGGTTAGGGTTAGGGTTAGGGTTAGGGTTAGGGTTAGGGTTAGGGTTAGGGTTAGGGTTAGGGTTAGGGTTAGGGTTAGGGTTAGGGTTAGGGTTAGGGTTAGGGTTAGGGTTAGGGTTAGGGTTAGGGTTAGGGTTAGGGTTAGGGTTAGGGTTAGGGTTAGGGTTAGGGTTAGGGTTAGGGTTAGGGTTAGGGTTAGGGTTAGGGTTAGGGTTAGGGTTAGGGTTAGGGTTAGGGTTAGGGTTAGGGTTAGGGTT…
NT	KY274523	Viruses,Peploviricota,Herviviricetes,Herpesvirales,Herpesviridae,Roseolovirus,Human_betaherpesvirus_6,	Human_betaherpesvirus_6_strain_HP36G11,_partial_genome	2019	162121	153475	153672	198	Myotis brandtii，Miniopterus natalensis	3.96e-57	88.35	Trimmed	Host genomes scrutiny	AACCCTAACCCTAACCCTAGGCCCTAACCCTAACCCTAACCCTAGGTCTAACCCTAACCCTAACCCTAACCCTAGGTCTAACCCTAACCCTAACCCTAACCCTAGGTCTAACCCTAACCCTAACCCTAACCCTAACCCTAACCCTAGGTCTAACCCTAACCCTAACCCTAACCCTAGGTCTAACCCTAACCCTAACCC
NT	KY274523	Viruses,Peploviricota,Herviviricetes,Herpesvirales,Herpesviridae,Roseolovirus,Human_betaherpesvirus_6,	Human_betaherpesvirus_6_strain_HP36G11,_partial_genome	2019	162121	161662	162121	460	Myotis brandtii，Miniopterus natalensis	1.42e-138	86.737	Trimmed	Host genomes scrutiny	GTTAGGGTTAGGGTTAGGGTTAGGGTTAGGGTTAGGGTTAGGGTTAGGGTTAGGGTTAGGGTTAGGGTTAGGGTTAGGGTTAGGGTTAGGGTTAGGGTTAGGGTTAGGGTTAGGGTTAGGGTTAGGGTTAGGGTTAGGGTTAGGGTTAGGGTTAGGGTTAGGGTTAGGGTTAGGGTTAGGGTTAGGGTTAGGGTTAGGGTTAGGGTTAGGGTTAGGGTTAGGGTTAGGGTTAGGGTTAGGGTTAGGGTTAGGGTTAGGGTTAGGGTTAGGGTTAGGGTTAGGGTTAGGGTTAGGGTTAGGGTTAGGGTTAGGGTTAGGGTTAGGGTTAGGGTTAGGGTTAGGGTTAGGGTTAGGGTTAGGGTTAGGGTTAGGGTTAGGGTTAGGGTTAGGGTTAGGGTT…
NT	KY274524	Viruses,Peploviricota,Herviviricetes,Herpesvirales,Herpesviridae,Roseolovirus,Human_betaherpesvirus_6,	Human_betaherpesvirus_6_strain_HP38H8,_partial_genome	2019	162316	153618	153815	198	Myotis brandtii，Miniopterus natalensis	8.52e-59	88.995	Trimmed	Host genomes scrutiny	AACCCTAACCCTAACCCTAGGCCCTAACCCTAACCCTAACCCTAGGTCTAACCCTAACCCTAACCCTAACCCTAGGTCTAACCCTAACCCTAACCCTAACCCTAGGTCTAACCCTAACCCTAACCCTAACCCTAGGTCTAACCCTAACCCTAACCCTAACCCTAACCCTAACCCTAGGTCTAACCCTAACCCTAACCC
NT	KY274524	Viruses,Peploviricota,Herviviricetes,Herpesvirales,Herpesviridae,Roseolovirus,Human_betaherpesvirus_6,	Human_betaherpesvirus_6_strain_HP38H8,_partial_genome	2019	162316	8219	8684	466	Myotis brandtii，Miniopterus natalensis	3.94e-139	86.515	Trimmed	Host genomes scrutiny	GGATGGGTTAGGGTTAGGGTTAGGGTTAGGGTTAGGGTTAGGGTTAGGGTTAGGGTTAGGGTTAGGGTTAGGGTTAGGGTTAGGGTTAGGGTTAGGGTTAGGGTTAGGGTTAGGGTTAGGGTTAGGGTTAGGGTTAGGGTTAGGGTTAGGGTTAGGGTTAGGGTTAGGGTTAGGGTTAGGGTTAGGGTTAGGGTTAGGGTTAGGGTTAGGGTTAGGGTTAGGGTTAGGGTTAGGGTTAGGGTTAGGGTTAGGGTTAGGGTTAGGGTTAGGGTTAGGGTTAGGGTTAGGGTTAGGGTTAGGGTTAGGGTTAGGGTTAGGGTTAGGGTTAGGGTTAGGGTTAGGGTTAGGGTTAGGGTTAGGGTTAGGGTTAGGGTTAGGGTTAGGGTTAGGGTTAGGGTT…
NT	KY274524	Viruses,Peploviricota,Herviviricetes,Herpesvirales,Herpesviridae,Roseolovirus,Human_betaherpesvirus_6,	Human_betaherpesvirus_6_strain_HP38H8,_partial_genome	2019	162316	161805	162270	466	Myotis brandtii，Miniopterus natalensis	3.94e-139	86.515	Trimmed	Host genomes scrutiny	GGATGGGTTAGGGTTAGGGTTAGGGTTAGGGTTAGGGTTAGGGTTAGGGTTAGGGTTAGGGTTAGGGTTAGGGTTAGGGTTAGGGTTAGGGTTAGGGTTAGGGTTAGGGTTAGGGTTAGGGTTAGGGTTAGGGTTAGGGTTAGGGTTAGGGTTAGGGTTAGGGTTAGGGTTAGGGTTAGGGTTAGGGTTAGGGTTAGGGTTAGGGTTAGGGTTAGGGTTAGGGTTAGGGTTAGGGTTAGGGTTAGGGTTAGGGTTAGGGTTAGGGTTAGGGTTAGGGTTAGGGTTAGGGTTAGGGTTAGGGTTAGGGTTAGGGTTAGGGTTAGGGTTAGGGTTAGGGTTAGGGTTAGGGTTAGGGTTAGGGTTAGGGTTAGGGTTAGGGTTAGGGTTAGGGTTAGGGTT…
NT	KY274525	Viruses,Peploviricota,Herviviricetes,Herpesvirales,Herpesviridae,Roseolovirus,Human_betaherpesvirus_6,	Human_betaherpesvirus_6_strain_HP42C9,_partial_genome	2019	162136	8146	8611	466	Myotis brandtii，Miniopterus natalensis	3.94e-139	86.515	Trimmed	Host genomes scrutiny	GGATGGGTTAGGGTTAGGGTTAGGGTTAGGGTTAGGGTTAGGGTTAGGGTTAGGGTTAGGGTTAGGGTTAGGGTTAGGGTTAGGGTTAGGGTTAGGGTTAGGGTTAGGGTTAGGGTTAGGGTTAGGGTTAGGGTTAGGGTTAGGGTTAGGGTTAGGGTTAGGGTTAGGGTTAGGGTTAGGGTTAGGGTTAGGGTTAGGGTTAGGGTTAGGGTTAGGGTTAGGGTTAGGGTTAGGGTTAGGGTTAGGGTTAGGGTTAGGGTTAGGGTTAGGGTTAGGGTTAGGGTTAGGGTTAGGGTTAGGGTTAGGGTTAGGGTTAGGGTTAGGGTTAGGGTTAGGGTTAGGGTTAGGGTTAGGGTTAGGGTTAGGGTTAGGGTTAGGGTTAGGGTTAGGGTTAGGGTT…
NT	KY274525	Viruses,Peploviricota,Herviviricetes,Herpesvirales,Herpesviridae,Roseolovirus,Human_betaherpesvirus_6,	Human_betaherpesvirus_6_strain_HP42C9,_partial_genome	2019	162136	161642	162107	466	Myotis brandtii，Miniopterus natalensis	3.94e-139	86.515	Trimmed	Host genomes scrutiny	GGATGGGTTAGGGTTAGGGTTAGGGTTAGGGTTAGGGTTAGGGTTAGGGTTAGGGTTAGGGTTAGGGTTAGGGTTAGGGTTAGGGTTAGGGTTAGGGTTAGGGTTAGGGTTAGGGTTAGGGTTAGGGTTAGGGTTAGGGTTAGGGTTAGGGTTAGGGTTAGGGTTAGGGTTAGGGTTAGGGTTAGGGTTAGGGTTAGGGTTAGGGTTAGGGTTAGGGTTAGGGTTAGGGTTAGGGTTAGGGTTAGGGTTAGGGTTAGGGTTAGGGTTAGGGTTAGGGTTAGGGTTAGGGTTAGGGTTAGGGTTAGGGTTAGGGTTAGGGTTAGGGTTAGGGTTAGGGTTAGGGTTAGGGTTAGGGTTAGGGTTAGGGTTAGGGTTAGGGTTAGGGTTAGGGTTAGGGTT…
NT	KY274525	Viruses,Peploviricota,Herviviricetes,Herpesvirales,Herpesviridae,Roseolovirus,Human_betaherpesvirus_6,	Human_betaherpesvirus_6_strain_HP42C9,_partial_genome	2019	162136	153545	153793	249	Myotis brandtii，Miniopterus natalensis	1.08e-72	87.149	Trimmed	Host genomes scrutiny	CTAACCCTAACCCTAGGTCTAACCCTAACCCTAACCCTAACCCTAGGTCTAACCCTAACCCTAACCCTAACCCTAACCCTAACCCTAGGTCTAACCCTAACCCTAACCCTAACCCTAGGTCTAACCCTAACCCTAACCCTAGGNCTAACCCTAACCCTAACCCTAACCCTAACCCTAACCCTAACCCTAACCCTAACCCTAACCCTAACCCTAACNCTAGCCCNNNCCCTAGCCCTAACCATAGCCCTA
NT	KY290171	Viruses,Peploviricota,Herviviricetes,Herpesvirales,Herpesviridae,Roseolovirus,Human_betaherpesvirus_6,	Human_betaherpesvirus_6_strain_HP44C1,_partial_genome	2019	161820	7833	8298	466	Myotis brandtii，Miniopterus natalensis	3.94e-139	86.515	Trimmed	Host genomes scrutiny	GGATGGGTTAGGGTTAGGGTTAGGGTTAGGGTTAGGGTTAGGGTTAGGGTTAGGGTTAGGGTTAGGGTTAGGGTTAGGGTTAGGGTTAGGGTTAGGGTTAGGGTTAGGGTTAGGGTTAGGGTTAGGGTTAGGGTTAGGGTTAGGGTTAGGGTTAGGGTTAGGGTTAGGGTTAGGGTTAGGGTTAGGGTTAGGGTTAGGGTTAGGGTTAGGGTTAGGGTTAGGGTTAGGGTTAGGGTTAGGGTTAGGGTTAGGGTTAGGGTTAGGGTTAGGGTTAGGGTTAGGGTTAGGGTTAGGGTTAGGGTTAGGGTTAGGGTTAGGGTTAGGGTTAGGGTTAGGGTTAGGGTTAGGGTTAGGGTTAGGGTTAGGGTTAGGGTTAGGGTTAGGGTTAGGGTTAGGGTT…
NT	KY290171	Viruses,Peploviricota,Herviviricetes,Herpesvirales,Herpesviridae,Roseolovirus,Human_betaherpesvirus_6,	Human_betaherpesvirus_6_strain_HP44C1,_partial_genome	2019	161820	161318	161777	460	Myotis brandtii，Miniopterus natalensis	1.42e-138	86.737	Trimmed	Host genomes scrutiny	GTTAGGGTTAGGGTTAGGGTTAGGGTTAGGGTTAGGGTTAGGGTTAGGGTTAGGGTTAGGGTTAGGGTTAGGGTTAGGGTTAGGGTTAGGGTTAGGGTTAGGGTTAGGGTTAGGGTTAGGGTTAGGGTTAGGGTTAGGGTTAGGGTTAGGGTTAGGGTTAGGGTTAGGGTTAGGGTTAGGGTTAGGGTTAGGGTTAGGGTTAGGGTTAGGGTTAGGGTTAGGGTTAGGGTTAGGGTTAGGGTTAGGGTTAGGGTTAGGGTTAGGGTTAGGGTTAGGGTTAGGGTTAGGGTTAGGGTTAGGGTTAGGGTTAGGGTTAGGGTTAGGGTTAGGGTTAGGGTTAGGGTTAGGGTTAGGGTTAGGGTTAGGGTTAGGGTTAGGGTTAGGGTTAGGGTTAGGGTT…
NT	KY290172	Viruses,Peploviricota,Herviviricetes,Herpesvirales,Herpesviridae,Roseolovirus,Human_betaherpesvirus_6,	Human_betaherpesvirus_6_strain_HP49H10,_partial_genome	2019	162179	8121	8579	459	Myotis brandtii，Miniopterus natalensis	2.37e-136	86.498	Trimmed	Host genomes scrutiny	TAGGGTTAGGGTTAGGGTTAGGGTTAGGGTTAGGGTTAGGGTTAGGGTTAGGGTTAGGGTTAGGGTTAGGGTTAGGGTTAGGGTTAGGGTTAGGGTTAGGGTTAGGGTTAGGGTTAGGGTTAGGGTTAGGGTTAGGGTTAGGGTTAGGGTTAGGGTTAGGGTTAGGGTTAGGGTTAGGGTTAGGGTTAGGGTTAGGGTTAGGGTTAGGGTTAGGGTTAGGGTTAGGGTTAGGGTTAGGGTTAGGGTTAGGGTTAGGGTTAGGGTTAGGGTTAGGGTTAGGGTTAGGGTTAGGGTTAGGGTTAGGGTTAGGGTTAGGGTTAGGGTTAGGGTTAGGGTTAGGGTTAGGGTTAGGGTTAGGGTTAGGGTTAGGGTTAGGGTTAGGGTTAGGGTTAGGGTTAG…
NT	KY290172	Viruses,Peploviricota,Herviviricetes,Herpesvirales,Herpesviridae,Roseolovirus,Human_betaherpesvirus_6,	Human_betaherpesvirus_6_strain_HP49H10,_partial_genome	2019	162179	161725	162179	455	Myotis brandtii，Miniopterus natalensis	8.53e-136	86.596	Trimmed	Host genomes scrutiny	GTTAGGGTTAGGGTTAGGGTTAGGGTTAGGGTTAGGGTTAGGGTTAGGGTTAGGGTTAGGGTTAGGGTTAGGGTTAGGGTTAGGGTTAGGGTTAGGGTTAGGGTTAGGGTTAGGGTTAGGGTTAGGGTTAGGGTTAGGGTTAGGGTTAGGGTTAGGGTTAGGGTTAGGGTTAGGGTTAGGGTTAGGGTTAGGGTTAGGGTTAGGGTTAGGGTTAGGGTTAGGGTTAGGGTTAGGGTTAGGGTTAGGGTTAGGGTTAGGGTTAGGGTTAGGGTTAGGGTTAGGGTTAGGGTTAGGGTTAGGGTTAGGGTTAGGGTTAGGGTTAGGGTTAGGGTTAGGGTTAGGGTTAGGGTTAGGGTTAGGGTTAGGGTTAGGGTTAGGGTTAGGGTTAGGGTTAGGGTT…
NT	KY290173	Viruses,Peploviricota,Herviviricetes,Herpesvirales,Herpesviridae,Roseolovirus,Human_betaherpesvirus_6,	Human_betaherpesvirus_6_strain_HP51D11,_partial_genome	2019	162148	8106	8571	466	Myotis brandtii，Miniopterus natalensis	3.94e-139	86.515	Trimmed	Host genomes scrutiny	GGATGGGTTAGGGTTAGGGTTAGGGTTAGGGTTAGGGTTAGGGTTAGGGTTAGGGTTAGGGTTAGGGTTAGGGTTAGGGTTAGGGTTAGGGTTAGGGTTAGGGTTAGGGTTAGGGTTAGGGTTAGGGTTAGGGTTAGGGTTAGGGTTAGGGTTAGGGTTAGGGTTAGGGTTAGGGTTAGGGTTAGGGTTAGGGTTAGGGTTAGGGTTAGGGTTAGGGTTAGGGTTAGGGTTAGGGTTAGGGTTAGGGTTAGGGTTAGGGTTAGGGTTAGGGTTAGGGTTAGGGTTAGGGTTAGGGTTAGGGTTAGGGTTAGGGTTAGGGTTAGGGTTAGGGTTAGGGTTAGGGTTAGGGTTAGGGTTAGGGTTAGGGTTAGGGTTAGGGTTAGGGTTAGGGTTAGGGTT…
NT	KY290173	Viruses,Peploviricota,Herviviricetes,Herpesvirales,Herpesviridae,Roseolovirus,Human_betaherpesvirus_6,	Human_betaherpesvirus_6_strain_HP51D11,_partial_genome	2019	162148	161689	162148	460	Myotis brandtii，Miniopterus natalensis	1.42e-138	86.737	Trimmed	Host genomes scrutiny	GTTAGGGTTAGGGTTAGGGTTAGGGTTAGGGTTAGGGTTAGGGTTAGGGTTAGGGTTAGGGTTAGGGTTAGGGTTAGGGTTAGGGTTAGGGTTAGGGTTAGGGTTAGGGTTAGGGTTAGGGTTAGGGTTAGGGTTAGGGTTAGGGTTAGGGTTAGGGTTAGGGTTAGGGTTAGGGTTAGGGTTAGGGTTAGGGTTAGGGTTAGGGTTAGGGTTAGGGTTAGGGTTAGGGTTAGGGTTAGGGTTAGGGTTAGGGTTAGGGTTAGGGTTAGGGTTAGGGTTAGGGTTAGGGTTAGGGTTAGGGTTAGGGTTAGGGTTAGGGTTAGGGTTAGGGTTAGGGTTAGGGTTAGGGTTAGGGTTAGGGTTAGGGTTAGGGTTAGGGTTAGGGTTAGGGTTAGGGTT…
NT	KY290174	Viruses,Peploviricota,Herviviricetes,Herpesvirales,Herpesviridae,Roseolovirus,Human_betaherpesvirus_6,	Human_betaherpesvirus_6_strain_HP54B4,_partial_genome	2019	161823	8081	8546	466	Myotis brandtii，Miniopterus natalensis	3.94e-139	86.515	Trimmed	Host genomes scrutiny	GGATGGGTTAGGGTTAGGGTTAGGGTTAGGGTTAGGGTTAGGGTTAGGGTTAGGGTTAGGGTTAGGGTTAGGGTTAGGGTTAGGGTTAGGGTTAGGGTTAGGGTTAGGGTTAGGGTTAGGGTTAGGGTTAGGGTTAGGGTTAGGGTTAGGGTTAGGGTTAGGGTTAGGGTTAGGGTTAGGGTTAGGGTTAGGGTTAGGGTTAGGGTTAGGGTTAGGGTTAGGGTTAGGGTTAGGGTTAGGGTTAGGGTTAGGGTTAGGGTTAGGGTTAGGGTTAGGGTTAGGGTTAGGGTTAGGGTTAGGGTTAGGGTTAGGGTTAGGGTTAGGGTTAGGGTTAGGGTTAGGGTTAGGGTTAGGGTTAGGGTTAGGGTTAGGGTTAGGGTTAGGGTTAGGGTTAGGGTT…
NT	KY290174	Viruses,Peploviricota,Herviviricetes,Herpesvirales,Herpesviridae,Roseolovirus,Human_betaherpesvirus_6,	Human_betaherpesvirus_6_strain_HP54B4,_partial_genome	2019	161823	161364	161823	460	Myotis brandtii，Miniopterus natalensis	1.42e-138	86.737	Trimmed	Host genomes scrutiny	GTTAGGGTTAGGGTTAGGGTTAGGGTTAGGGTTAGGGTTAGGGTTAGGGTTAGGGTTAGGGTTAGGGTTAGGGTTAGGGTTAGGGTTAGGGTTAGGGTTAGGGTTAGGGTTAGGGTTAGGGTTAGGGTTAGGGTTAGGGTTAGGGTTAGGGTTAGGGTTAGGGTTAGGGTTAGGGTTAGGGTTAGGGTTAGGGTTAGGGTTAGGGTTAGGGTTAGGGTTAGGGTTAGGGTTAGGGTTAGGGTTAGGGTTAGGGTTAGGGTTAGGGTTAGGGTTAGGGTTAGGGTTAGGGTTAGGGTTAGGGTTAGGGTTAGGGTTAGGGTTAGGGTTAGGGTTAGGGTTAGGGTTAGGGTTAGGGTTAGGGTTAGGGTTAGGGTTAGGGTTAGGGTTAGGGTTAGGGTT…
NT	KY290175	Viruses,Peploviricota,Herviviricetes,Herpesvirales,Herpesviridae,Roseolovirus,Human_betaherpesvirus_6,	Human_betaherpesvirus_6_strain_HP54H11,_partial_genome	2019	161978	8078	8464	387	Myotis brandtii，Miniopterus natalensis	2.37e-136	86.498	Trimmed	Host genomes scrutiny	TAGGGTTAGGGTTAGGGTTAGGGTTAGGGTTAGGGTTAGGGTTAGGGTTAGGGTTAGGGTTAGGGTTAGGGTTAGGGTTAGGGTTAGGGTTAGGGTTAGGGTTAGGGTTAGGGTTAGGGTTAGGGTTAGGGTTAGGGTTAGGGTTAGGGTTAGGGTTAGGGTTAGGGTTAGGGTTAGGGTTAGGGTTAGGGTTAGGGTTAGGGTTAGGGTTAGGGTTAGGGTTAGGGTTAGGGTTAGGGTTAGGGTTAGGGTTAGGGTTAGGGTTAGGGTTAGGGTTAGGGTTAGGGTTAGGGTTAGGGTTAGGGTTAGGGTTAGGGTTAGGGTTAGGGTTAGGGTTAGGGTTAGGGTTAGGGTTAGGGTTAGGGTTAGGGTTAGGGTTAGGGTTAGGGTTAGGGTTAG…
NT	KY290175	Viruses,Peploviricota,Herviviricetes,Herpesvirales,Herpesviridae,Roseolovirus,Human_betaherpesvirus_6,	Human_betaherpesvirus_6_strain_HP54H11,_partial_genome	2019	161978	161518	161976	459	Myotis brandtii，Miniopterus natalensis	2.18e-103	85.166	Trimmed	Host genomes scrutiny	AACCCTAACCCTAACCCTAACCCTAACCCTAACCCTAACCCTAACCCTAACCCTAACCCTAACCCTAACCCTAACCCTAACCCTAACCCTAACCCTAACCCTAACCCTAACCCTAACCCTAACCCTAACCCTAACCCTAACCCTAACCCTAACCCTAACCCTAACCCTAACCCTAACCCTAACCCTAACCCTAACCCTAACCCTAACCCTAACCCTAACCCTAACCCTAACCCTAACCCTAACCCTAACCCTAACCCTAACCCTAACCCTAACCCTAACCCTAACCCTAACCCTAACCCTAACCCTAACCCTAACCCTAACCCTAACCCTAACCCTAACCCTAACCCTAACCCTAACCCTAACCCTAACCCTAACCCTAACCCTAAC
NT	KY290176	Viruses,Peploviricota,Herviviricetes,Herpesvirales,Herpesviridae,Roseolovirus,Human_betaherpesvirus_6,	Human_betaherpesvirus_6_strain_HP58A9,_partial_genome	2019	161747	8092	8557	466	Myotis brandtii，Miniopterus natalensis	3.94e-139	86.515	Trimmed	Host genomes scrutiny	GGATGGGTTAGGGTTAGGGTTAGGGTTAGGGTTAGGGTTAGGGTTAGGGTTAGGGTTAGGGTTAGGGTTAGGGTTAGGGTTAGGGTTAGGGTTAGGGTTAGGGTTAGGGTTAGGGTTAGGGTTAGGGTTAGGGTTAGGGTTAGGGTTAGGGTTAGGGTTAGGGTTAGGGTTAGGGTTAGGGTTAGGGTTAGGGTTAGGGTTAGGGTTAGGGTTAGGGTTAGGGTTAGGGTTAGGGTTAGGGTTAGGGTTAGGGTTAGGGTTAGGGTTAGGGTTAGGGTTAGGGTTAGGGTTAGGGTTAGGGTTAGGGTTAGGGTTAGGGTTAGGGTTAGGGTTAGGGTTAGGGTTAGGGTTAGGGTTAGGGTTAGGGTTAGGGTTAGGGTTAGGGTTAGGGTTAGGGTT…
NT	KY290176	Viruses,Peploviricota,Herviviricetes,Herpesvirales,Herpesviridae,Roseolovirus,Human_betaherpesvirus_6,	Human_betaherpesvirus_6_strain_HP58A9,_partial_genome	2019	161747	161293	161747	455	Myotis brandtii，Miniopterus natalensis	8.53e-136	86.596	Trimmed	Host genomes scrutiny	GTTAGGGTTAGGGTTAGGGTTAGGGTTAGGGTTAGGGTTAGGGTTAGGGTTAGGGTTAGGGTTAGGGTTAGGGTTAGGGTTAGGGTTAGGGTTAGGGTTAGGGTTAGGGTTAGGGTTAGGGTTAGGGTTAGGGTTAGGGTTAGGGTTAGGGTTAGGGTTAGGGTTAGGGTTAGGGTTAGGGTTAGGGTTAGGGTTAGGGTTAGGGTTAGGGTTAGGGTTAGGGTTAGGGTTAGGGTTAGGGTTAGGGTTAGGGTTAGGGTTAGGGTTAGGGTTAGGGTTAGGGTTAGGGTTAGGGTTAGGGTTAGGGTTAGGGTTAGGGTTAGGGTTAGGGTTAGGGTTAGGGTTAGGGTTAGGGTTAGGGTTAGGGTTAGGGTTAGGGTTAGGGTTAGGGTTAGGGTT…
NT	KY290177	Viruses,Peploviricota,Herviviricetes,Herpesvirales,Herpesviridae,Roseolovirus,Human_betaherpesvirus_6,	Human_betaherpesvirus_6_strain_HP58B9,_partial_genome	2019	162192	8240	8705	466	Myotis brandtii，Miniopterus natalensis	3.94e-139	86.515	Trimmed	Host genomes scrutiny	GGATGGGTTAGGGTTAGGGTTAGGGTTAGGGTTAGGGTTAGGGTTAGGGTTAGGGTTAGGGTTAGGGTTAGGGTTAGGGTTAGGGTTAGGGTTAGGGTTAGGGTTAGGGTTAGGGTTAGGGTTAGGGTTAGGGTTAGGGTTAGGGTTAGGGTTAGGGTTAGGGTTAGGGTTAGGGTTAGGGTTAGGGTTAGGGTTAGGGTTAGGGTTAGGGTTAGGGTTAGGGTTAGGGTTAGGGTTAGGGTTAGGGTTAGGGTTAGGGTTAGGGTTAGGGTTAGGGTTAGGGTTAGGGTTAGGGTTAGGGTTAGGGTTAGGGTTAGGGTTAGGGTTAGGGTTAGGGTTAGGGTTAGGGTTAGGGTTAGGGTTAGGGTTAGGGTTAGGGTTAGGGTTAGGGTTAGGGTT…
NT	KY290177	Viruses,Peploviricota,Herviviricetes,Herpesvirales,Herpesviridae,Roseolovirus,Human_betaherpesvirus_6,	Human_betaherpesvirus_6_strain_HP58B9,_partial_genome	2019	162192	161650	162115	466	Myotis brandtii，Miniopterus natalensis	3.94e-139	86.515	Trimmed	Host genomes scrutiny	GGATGGGTTAGGGTTAGGGTTAGGGTTAGGGTTAGGGTTAGGGTTAGGGTTAGGGTTAGGGTTAGGGTTAGGGTTAGGGTTAGGGTTAGGGTTAGGGTTAGGGTTAGGGTTAGGGTTAGGGTTAGGGTTAGGGTTAGGGTTAGGGTTAGGGTTAGGGTTAGGGTTAGGGTTAGGGTTAGGGTTAGGGTTAGGGTTAGGGTTAGGGTTAGGGTTAGGGTTAGGGTTAGGGTTAGGGTTAGGGTTAGGGTTAGGGTTAGGGTTAGGGTTAGGGTTAGGGTTAGGGTTAGGGTTAGGGTTAGGGTTAGGGTTAGGGTTAGGGTTAGGGTTAGGGTTAGGGTTAGGGTTAGGGTTAGGGTTAGGGTTAGGGTTAGGGTTAGGGTTAGGGTTAGGGTTAGGGTT…
NT	KY290178	Viruses,Peploviricota,Herviviricetes,Herpesvirales,Herpesviridae,Roseolovirus,Human_betaherpesvirus_6,	Human_betaherpesvirus_6_strain_HP61C11,_partial_genome	2019	162392	8203	8668	466	Myotis brandtii，Miniopterus natalensis	3.94e-139	86.515	Trimmed	Host genomes scrutiny	GGATGGGTTAGGGTTAGGGTTAGGGTTAGGGTTAGGGTTAGGGTTAGGGTTAGGGTTAGGGTTAGGGTTAGGGTTAGGGTTAGGGTTAGGGTTAGGGTTAGGGTTAGGGTTAGGGTTAGGGTTAGGGTTAGGGTTAGGGTTAGGGTTAGGGTTAGGGTTAGGGTTAGGGTTAGGGTTAGGGTTAGGGTTAGGGTTAGGGTTAGGGTTAGGGTTAGGGTTAGGGTTAGGGTTAGGGTTAGGGTTAGGGTTAGGGTTAGGGTTAGGGTTAGGGTTAGGGTTAGGGTTAGGGTTAGGGTTAGGGTTAGGGTTAGGGTTAGGGTTAGGGTTAGGGTTAGGGTTAGGGTTAGGGTTAGGGTTAGGGTTAGGGTTAGGGTTAGGGTTAGGGTTAGGGTTAGGGTT…
NT	KY290178	Viruses,Peploviricota,Herviviricetes,Herpesvirales,Herpesviridae,Roseolovirus,Human_betaherpesvirus_6,	Human_betaherpesvirus_6_strain_HP61C11,_partial_genome	2019	162392	161928	162392	465	Myotis brandtii，Miniopterus natalensis	1.42e-138	86.737	Trimmed	Host genomes scrutiny	GTTAGGGTTAGGGTTAGGGTTAGGGTTAGGGTTAGGGTTAGGGTTAGGGTTAGGGTTAGGGTTAGGGTTAGGGTTAGGGTTAGGGTTAGGGTTAGGGTTAGGGTTAGGGTTAGGGTTAGGGTTAGGGTTAGGGTTAGGGTTAGGGTTAGGGTTAGGGTTAGGGTTAGGGTTAGGGTTAGGGTTAGGGTTAGGGTTAGGGTTAGGGTTAGGGTTAGGGTTAGGGTTAGGGTTAGGGTTAGGGTTAGGGTTAGGGTTAGGGTTAGGGTTAGGGTTAGGGTTAGGGTTAGGGTTAGGGTTAGGGTTAGGGTTAGGGTTAGGGTTAGGGTTAGGGTTAGGGTTAGGGTTAGGGTTAGGGTTAGGGTTAGGGTTAGGGTTAGGGTTAGGGTTAGGGTTAGGGTT…
NT	KY290179	Viruses,Peploviricota,Herviviricetes,Herpesvirales,Herpesviridae,Roseolovirus,Human_betaherpesvirus_6,	Human_betaherpesvirus_6_strain_HP63F10,_partial_genome	2019	161888	8119	8584	466	Myotis brandtii，Miniopterus natalensis	3.94e-139	86.515	Trimmed	Host genomes scrutiny	GGATGGGTTAGGGTTAGGGTTAGGGTTAGGGTTAGGGTTAGGGTTAGGGTTAGGGTTAGGGTTAGGGTTAGGGTTAGGGTTAGGGTTAGGGTTAGGGTTAGGGTTAGGGTTAGGGTTAGGGTTAGGGTTAGGGTTAGGGTTAGGGTTAGGGTTAGGGTTAGGGTTAGGGTTAGGGTTAGGGTTAGGGTTAGGGTTAGGGTTAGGGTTAGGGTTAGGGTTAGGGTTAGGGTTAGGGTTAGGGTTAGGGTTAGGGTTAGGGTTAGGGTTAGGGTTAGGGTTAGGGTTAGGGTTAGGGTTAGGGTTAGGGTTAGGGTTAGGGTTAGGGTTAGGGTTAGGGTTAGGGTTAGGGTTAGGGTTAGGGTTAGGGTTAGGGTTAGGGTTAGGGTTAGGGTTAGGGTT…
NT	KY290179	Viruses,Peploviricota,Herviviricetes,Herpesvirales,Herpesviridae,Roseolovirus,Human_betaherpesvirus_6,	Human_betaherpesvirus_6_strain_HP63F10,_partial_genome	2019	161888	161393	161858	466	Myotis brandtii，Miniopterus natalensis	3.94e-139	86.515	Trimmed	Host genomes scrutiny	GGATGGGTTAGGGTTAGGGTTAGGGTTAGGGTTAGGGTTAGGGTTAGGGTTAGGGTTAGGGTTAGGGTTAGGGTTAGGGTTAGGGTTAGGGTTAGGGTTAGGGTTAGGGTTAGGGTTAGGGTTAGGGTTAGGGTTAGGGTTAGGGTTAGGGTTAGGGTTAGGGTTAGGGTTAGGGTTAGGGTTAGGGTTAGGGTTAGGGTTAGGGTTAGGGTTAGGGTTAGGGTTAGGGTTAGGGTTAGGGTTAGGGTTAGGGTTAGGGTTAGGGTTAGGGTTAGGGTTAGGGTTAGGGTTAGGGTTAGGGTTAGGGTTAGGGTTAGGGTTAGGGTTAGGGTTAGGGTTAGGGTTAGGGTTAGGGTTAGGGTTAGGGTTAGGGTTAGGGTTAGGGTTAGGGTTAGGGTT…
NT	KY290180	Viruses,Peploviricota,Herviviricetes,Herpesvirales,Herpesviridae,Roseolovirus,Human_betaherpesvirus_6,	Human_betaherpesvirus_6_strain_HP67A4,_partial_genome	2019	162442	8229	8694	466	Myotis brandtii，Miniopterus natalensis	3.94e-139	86.515	Trimmed	Host genomes scrutiny	GGATGGGTTAGGGTTAGGGTTAGGGTTAGGGTTAGGGTTAGGGTTAGGGTTAGGGTTAGGGTTAGGGTTAGGGTTAGGGTTAGGGTTAGGGTTAGGGTTAGGGTTAGGGTTAGGGTTAGGGTTAGGGTTAGGGTTAGGGTTAGGGTTAGGGTTAGGGTTAGGGTTAGGGTTAGGGTTAGGGTTAGGGTTAGGGTTAGGGTTAGGGTTAGGGTTAGGGTTAGGGTTAGGGTTAGGGTTAGGGTTAGGGTTAGGGTTAGGGTTAGGGTTAGGGTTAGGGTTAGGGTTAGGGTTAGGGTTAGGGTTAGGGTTAGGGTTAGGGTTAGGGTTAGGGTTAGGGTTAGGGTTAGGGTTAGGGTTAGGGTTAGGGTTAGGGTTAGGGTTAGGGTTAGGGTTAGGGTT…
NT	KY290180	Viruses,Peploviricota,Herviviricetes,Herpesvirales,Herpesviridae,Roseolovirus,Human_betaherpesvirus_6,	Human_betaherpesvirus_6_strain_HP67A4,_partial_genome	2019	162442	161936	162401	466	Myotis brandtii，Miniopterus natalensis	3.94e-139	86.515	Trimmed	Host genomes scrutiny	GGATGGGTTAGGGTTAGGGTTAGGGTTAGGGTTAGGGTTAGGGTTAGGGTTAGGGTTAGGGTTAGGGTTAGGGTTAGGGTTAGGGTTAGGGTTAGGGTTAGGGTTAGGGTTAGGGTTAGGGTTAGGGTTAGGGTTAGGGTTAGGGTTAGGGTTAGGGTTAGGGTTAGGGTTAGGGTTAGGGTTAGGGTTAGGGTTAGGGTTAGGGTTAGGGTTAGGGTTAGGGTTAGGGTTAGGGTTAGGGTTAGGGTTAGGGTTAGGGTTAGGGTTAGGGTTAGGGTTAGGGTTAGGGTTAGGGTTAGGGTTAGGGTTAGGGTTAGGGTTAGGGTTAGGGTTAGGGTTAGGGTTAGGGTTAGGGTTAGGGTTAGGGTTAGGGTTAGGGTTAGGGTTAGGGTTAGGGTT…
NT	KY290181	Viruses,Peploviricota,Herviviricetes,Herpesvirales,Herpesviridae,Roseolovirus,Human_betaherpesvirus_6,	Human_betaherpesvirus_6_strain_HP69A10,_partial_genome	2019	162212	8120	8585	466	Myotis brandtii，Miniopterus natalensis	3.94e-139	86.515	Trimmed	Host genomes scrutiny	GGATGGGTTAGGGTTAGGGTTAGGGTTAGGGTTAGGGTTAGGGTTAGGGTTAGGGTTAGGGTTAGGGTTAGGGTTAGGGTTAGGGTTAGGGTTAGGGTTAGGGTTAGGGTTAGGGTTAGGGTTAGGGTTAGGGTTAGGGTTAGGGTTAGGGTTAGGGTTAGGGTTAGGGTTAGGGTTAGGGTTAGGGTTAGGGTTAGGGTTAGGGTTAGGGTTAGGGTTAGGGTTAGGGTTAGGGTTAGGGTTAGGGTTAGGGTTAGGGTTAGGGTTAGGGTTAGGGTTAGGGTTAGGGTTAGGGTTAGGGTTAGGGTTAGGGTTAGGGTTAGGGTTAGGGTTAGGGTTAGGGTTAGGGTTAGGGTTAGGGTTAGGGTTAGGGTTAGGGTTAGGGTTAGGGTTAGGGTT…
NT	KY290181	Viruses,Peploviricota,Herviviricetes,Herpesvirales,Herpesviridae,Roseolovirus,Human_betaherpesvirus_6,	Human_betaherpesvirus_6_strain_HP69A10,_partial_genome	2019	162212	161709	162174	466	Myotis brandtii，Miniopterus natalensis	3.94e-139	86.515	Trimmed	Host genomes scrutiny	GGATGGGTTAGGGTTAGGGTTAGGGTTAGGGTTAGGGTTAGGGTTAGGGTTAGGGTTAGGGTTAGGGTTAGGGTTAGGGTTAGGGTTAGGGTTAGGGTTAGGGTTAGGGTTAGGGTTAGGGTTAGGGTTAGGGTTAGGGTTAGGGTTAGGGTTAGGGTTAGGGTTAGGGTTAGGGTTAGGGTTAGGGTTAGGGTTAGGGTTAGGGTTAGGGTTAGGGTTAGGGTTAGGGTTAGGGTTAGGGTTAGGGTTAGGGTTAGGGTTAGGGTTAGGGTTAGGGTTAGGGTTAGGGTTAGGGTTAGGGTTAGGGTTAGGGTTAGGGTTAGGGTTAGGGTTAGGGTTAGGGTTAGGGTTAGGGTTAGGGTTAGGGTTAGGGTTAGGGTTAGGGTTAGGGTTAGGGTT…
NT	KY290182	Viruses,Peploviricota,Herviviricetes,Herpesvirales,Herpesviridae,Roseolovirus,Human_betaherpesvirus_6,	Human_betaherpesvirus_6_strain_HP69F10,_partial_genome	2019	160960	7765	8230	466	Myotis brandtii，Miniopterus natalensis	6.64e-132	85.062	Trimmed	Host genomes scrutiny	GGATGGGTTAGGGTTAGGGTTAGGGTTAGGGTTAGGGTTAGGGTTAGGGTTAGGGTTAGGGGTAGGGTTAGGGTTAGGGTTAGGGTTAGGGTTAGGGTTAGGGTTAGGGTTAGGGTTAGGGTTAGGGTTAGGGTTAGGGTTAGNGTTAGGGTTAGGGTTAGGGTTAGGGTTAGGGTTAGGGTTAGGGTTAGGGTTAGGGTTAGGGTTAGGGTTAGGGTTAGGGTTAGGGTTAGGGTTAGGGTTAGGGTTAGGGTTAGGGTTAGGGTTAGGGTTAGGGTTAGGGTTAGGGTTNNNNTTANNNTTAGGGTTAGGGTTAGGGTTAGGGTTAGGGTTAGGGTTAGGGTTAGGGTTAGGGTTAGGGTTAGGGTTAGGGTTAGGGTTAGGGTTAGGGTTAGGGTT…
NT	KY290183	Viruses,Peploviricota,Herviviricetes,Herpesvirales,Herpesviridae,Roseolovirus,Human_betaherpesvirus_6,	Human_betaherpesvirus_6_strain_HP73C5,_partial_genome	2019	158282	7074	7404	331	Myotis brandtii，Miniopterus natalensis	2.86e-92	86.095	Trimmed	Host genomes scrutiny	CCTAACCCTAACCCTAACCCTAACCCTAACCCTAACCCTAACCCTAACCCTAACCCTAACCCTAACCCTAACCCTAACCCTAACCCTAACCCTAACCCTAACCCTAACCCTAACCCTAACCCTAACCCTAACCCTAACCCTAACCCTAACCCTAACCCTAACCCTAACCCTAACCCTAACCCTAACCCTAACCCTAACCCTAACCCTAACCCTAACCCTAACCCTAACCCTAACCCTAACCCTAACCCTAACCCTAACCCTAACCCTAACCCTAACCCTAACCCTAACCCTAACCCTAACCCTAACCCTAACCCTAACCCTAACCCTAACC
NT	KY290183	Viruses,Peploviricota,Herviviricetes,Herpesvirales,Herpesviridae,Roseolovirus,Human_betaherpesvirus_6,	Human_betaherpesvirus_6_strain_HP73C5,_partial_genome	2019	158282	157962	158277	316	Myotis brandtii，Miniopterus natalensis	2.86e-92	86.81	Trimmed	Host genomes scrutiny	AACCCTAACCCTAACCCTAACCCTAACCCTAACCCTAACCCTAACCCTAACCCTAACCCTAACCCTAACCCTAACCCTAACCCTAACCCTAACCCTAACCCTAACCCTAACCCTAACCCTAACCCTAACCCTAACCCTAACCCTAACCCTAACCCTAACCCTAACCCTAACCCTAACCCTAACCCTAACCCTAACCCTAACCCTAACCCTAACCCTAACCCTAACCCTAACCCTAACCCTAACCCTAACCCTAACCCTAACCCTAACCCTAACCCTAACCCTAACCCTAACCCTAACCCTAACCCTAACCCTAACC
NT	KY290184	Viruses,Peploviricota,Herviviricetes,Herpesvirales,Herpesviridae,Roseolovirus,Human_betaherpesvirus_6,	Human_betaherpesvirus_6_strain_HP100E10,_partial_genome	2019	162065	8086	8551	466	Myotis brandtii，Miniopterus natalensis	3.94e-139	86.515	Trimmed	Host genomes scrutiny	GGATGGGTTAGGGTTAGGGTTAGGGTTAGGGTTAGGGTTAGGGTTAGGGTTAGGGTTAGGGTTAGGGTTAGGGTTAGGGTTAGGGTTAGGGTTAGGGTTAGGGTTAGGGTTAGGGTTAGGGTTAGGGTTAGGGTTAGGGTTAGGGTTAGGGTTAGGGTTAGGGTTAGGGTTAGGGTTAGGGTTAGGGTTAGGGTTAGGGTTAGGGTTAGGGTTAGGGTTAGGGTTAGGGTTAGGGTTAGGGTTAGGGTTAGGGTTAGGGTTAGGGTTAGGGTTAGGGTTAGGGTTAGGGTTAGGGTTAGGGTTAGGGTTAGGGTTAGGGTTAGGGTTAGGGTTAGGGTTAGGGTTAGGGTTAGGGTTAGGGTTAGGGTTAGGGTTAGGGTTAGGGTTAGGGTTAGGGTT…
NT	KY290184	Viruses,Peploviricota,Herviviricetes,Herpesvirales,Herpesviridae,Roseolovirus,Human_betaherpesvirus_6,	Human_betaherpesvirus_6_strain_HP100E10,_partial_genome	2019	162065	161562	162027	466	Myotis brandtii，Miniopterus natalensis	3.94e-139	86.515	Trimmed	Host genomes scrutiny	GGATGGGTTAGGGTTAGGGTTAGGGTTAGGGTTAGGGTTAGGGTTAGGGTTAGGGTTAGGGTTAGGGTTAGGGTTAGGGTTAGGGTTAGGGTTAGGGTTAGGGTTAGGGTTAGGGTTAGGGTTAGGGTTAGGGTTAGGGTTAGGGTTAGGGTTAGGGTTAGGGTTAGGGTTAGGGTTAGGGTTAGGGTTAGGGTTAGGGTTAGGGTTAGGGTTAGGGTTAGGGTTAGGGTTAGGGTTAGGGTTAGGGTTAGGGTTAGGGTTAGGGTTAGGGTTAGGGTTAGGGTTAGGGTTAGGGTTAGGGTTAGGGTTAGGGTTAGGGTTAGGGTTAGGGTTAGGGTTAGGGTTAGGGTTAGGGTTAGGGTTAGGGTTAGGGTTAGGGTTAGGGTTAGGGTTAGGGTT…
NT	KY290187	Viruses,Peploviricota,Herviviricetes,Herpesvirales,Herpesviridae,Roseolovirus,Human_betaherpesvirus_6,	Human_betaherpesvirus_6_strain_NY-32,_partial_genome	2019	161992	8190	8614	425	Myotis brandtii，Miniopterus natalensis	1.62e-136	85.581	Trimmed	Host genomes scrutiny	CTAACCCTAACCCTAACCCTAACCCTAACCCTAACCCTAACCCTAACCCTAACCCTAACCCTAACCCTAACCCTAACCCTAACCCTAACCCTAACCCTAACCCTAACCCTAACCCTAACCCTAACCCTAACCCTAACCCTAACCCTAACCCTAACCCTAACCCTAACCCTAACNNNNNCCCTAACCCTAACCCTAACCCTAACCCTAACCCTAACCCTAANNNNNNNNCTAACCCTAACCCTAACCCTAACCCTAACCCTAACCCTAACCCTAACCCTAACCCTAACCCTAACCCTAACCCTAACCCTAACCCTAACCCTAACCCTAACCCTAACCCTAACCCTAACNNNNNNNNNNNNNNNNNCNCTAACCCTAACCCTAACCCTAACCCTAACCCTA…
NT	KY290187	Viruses,Peploviricota,Herviviricetes,Herpesvirales,Herpesviridae,Roseolovirus,Human_betaherpesvirus_6,	Human_betaherpesvirus_6_strain_NY-32,_partial_genome	2019	161992	161488	161953	466	Myotis brandtii，Miniopterus natalensis	3.94e-139	86.515	Trimmed	Host genomes scrutiny	GGATGGGTTAGGGTTAGGGTTAGGGTTAGGGTTAGGGTTAGGGTTAGGGTTAGGGTTAGGGTTAGGGTTAGGGTTAGGGTTAGGGTTAGGGTTAGGGTTAGGGTTAGGGTTAGGGTTAGGGTTAGGGTTAGGGTTAGGGTTAGGGTTAGGGTTAGGGTTAGGGTTAGGGTTAGGGTTAGGGTTAGGGTTAGGGTTAGGGTTAGGGTTAGGGTTAGGGTTAGGGTTAGGGTTAGGGTTAGGGTTAGGGTTAGGGTTAGGGTTAGGGTTAGGGTTAGGGTTAGGGTTAGGGTTAGGGTTAGGGTTAGGGTTAGGGTTAGGGTTAGGGTTAGGGTTAGGGTTAGGGTTAGGGTTAGGGTTAGGGTTAGGGTTAGGGTTAGGGTTAGGGTTAGGGTTAGGGTT…
NT	KY290188	Viruses,Peploviricota,Herviviricetes,Herpesvirales,Herpesviridae,Roseolovirus,Human_betaherpesvirus_6,	Human_betaherpesvirus_6_strain_NY-40,_partial_genome	2019	161755	111	312	202	Myotis brandtii，Miniopterus natalensis	1.8e-70	92.079	Trimmed	Host genomes scrutiny	CTAACCCTAACCCTAACCCTAACCCTAACCCTAACCCTAACCCTAACCCTAACCCTAGGTCTAACCCTAACCCTAACCCTAACCCTAGGTCTAACCCTAACCCTAACCCTAACCCTAGGTCTAACCCTAACCCTAACCCTAGGTCTAACCCTAACCCTAACCCTAACCCTAACCCTAACCCTAACCCTAACCCTAACCCTAA
NT	KY290188	Viruses,Peploviricota,Herviviricetes,Herpesvirales,Herpesviridae,Roseolovirus,Human_betaherpesvirus_6,	Human_betaherpesvirus_6_strain_NY-40,_partial_genome	2019	161755	8209	8674	466	Myotis brandtii，Miniopterus natalensis	3.94e-139	86.515	Trimmed	Host genomes scrutiny	GGATGGGTTAGGGTTAGGGTTAGGGTTAGGGTTAGGGTTAGGGTTAGGGTTAGGGTTAGGGTTAGGGTTAGGGTTAGGGTTAGGGTTAGGGTTAGGGTTAGGGTTAGGGTTAGGGTTAGGGTTAGGGTTAGGGTTAGGGTTAGGGTTAGGGTTAGGGTTAGGGTTAGGGTTAGGGTTAGGGTTAGGGTTAGGGTTAGGGTTAGGGTTAGGGTTAGGGTTAGGGTTAGGGTTAGGGTTAGGGTTAGGGTTAGGGTTAGGGTTAGGGTTAGGGTTAGGGTTAGGGTTAGGGTTAGGGTTAGGGTTAGGGTTAGGGTTAGGGTTAGGGTTAGGGTTAGGGTTAGGGTTAGGGTTAGGGTTAGGGTTAGGGTTAGGGTTAGGGTTAGGGTTAGGGTTAGGGTT…
NT	KY290188	Viruses,Peploviricota,Herviviricetes,Herpesvirales,Herpesviridae,Roseolovirus,Human_betaherpesvirus_6,	Human_betaherpesvirus_6_strain_NY-40,_partial_genome	2019	161755	161253	161718	466	Myotis brandtii，Miniopterus natalensis	3.94e-139	86.515	Trimmed	Host genomes scrutiny	GGATGGGTTAGGGTTAGGGTTAGGGTTAGGGTTAGGGTTAGGGTTAGGGTTAGGGTTAGGGTTAGGGTTAGGGTTAGGGTTAGGGTTAGGGTTAGGGTTAGGGTTAGGGTTAGGGTTAGGGTTAGGGTTAGGGTTAGGGTTAGGGTTAGGGTTAGGGTTAGGGTTAGGGTTAGGGTTAGGGTTAGGGTTAGGGTTAGGGTTAGGGTTAGGGTTAGGGTTAGGGTTAGGGTTAGGGTTAGGGTTAGGGTTAGGGTTAGGGTTAGGGTTAGGGTTAGGGTTAGGGTTAGGGTTAGGGTTAGGGTTAGGGTTAGGGTTAGGGTTAGGGTTAGGGTTAGGGTTAGGGTTAGGGTTAGGGTTAGGGTTAGGGTTAGGGTTAGGGTTAGGGTTAGGGTTAGGGTT…
NT	KY290189	Viruses,Peploviricota,Herviviricetes,Herpesvirales,Herpesviridae,Roseolovirus,Human_betaherpesvirus_6,	Human_betaherpesvirus_6_strain_NY-104,_partial_genome	2019	162151	85	309	225	Myotis brandtii，Miniopterus natalensis	6.45e-75	90.667	Trimmed	Host genomes scrutiny	CTAACCCTAACCCTAACCCTAACCCTAACCCTAACCCTAACCCTAACCCTAACCCTAGGTCTAACCCTAACCCTAACCCTAACCCTAGGTCTAACCCTAACCCTAACCCTAACCCTAGGTCTAACCCTAACCCTAACCCTAGGTCTAACCCTAACCCTAACCCTAACCCTAACCCTAACCCTAACCCTAACCCTAACCCTAACCCTAACCCTAACCCTAGCCCTA
NT	KY290189	Viruses,Peploviricota,Herviviricetes,Herpesvirales,Herpesviridae,Roseolovirus,Human_betaherpesvirus_6,	Human_betaherpesvirus_6_strain_NY-104,_partial_genome	2019	162151	8182	8647	466	Myotis brandtii，Miniopterus natalensis	3.94e-139	86.515	Trimmed	Host genomes scrutiny	GGATGGGTTAGGGTTAGGGTTAGGGTTAGGGTTAGGGTTAGGGTTAGGGTTAGGGTTAGGGTTAGGGTTAGGGTTAGGGTTAGGGTTAGGGTTAGGGTTAGGGTTAGGGTTAGGGTTAGGGTTAGGGTTAGGGTTAGGGTTAGGGTTAGGGTTAGGGTTAGGGTTAGGGTTAGGGTTAGGGTTAGGGTTAGGGTTAGGGTTAGGGTTAGGGTTAGGGTTAGGGTTAGGGTTAGGGTTAGGGTTAGGGTTAGGGTTAGGGTTAGGGTTAGGGTTAGGGTTAGGGTTAGGGTTAGGGTTAGGGTTAGGGTTAGGGTTAGGGTTAGGGTTAGGGTTAGGGTTAGGGTTAGGGTTAGGGTTAGGGTTAGGGTTAGGGTTAGGGTTAGGGTTAGGGTTAGGGTT…
NT	KY290189	Viruses,Peploviricota,Herviviricetes,Herpesvirales,Herpesviridae,Roseolovirus,Human_betaherpesvirus_6,	Human_betaherpesvirus_6_strain_NY-104,_partial_genome	2019	162151	161645	162110	466	Myotis brandtii，Miniopterus natalensis	3.94e-139	86.515	Trimmed	Host genomes scrutiny	GGATGGGTTAGGGTTAGGGTTAGGGTTAGGGTTAGGGTTAGGGTTAGGGTTAGGGTTAGGGTTAGGGTTAGGGTTAGGGTTAGGGTTAGGGTTAGGGTTAGGGTTAGGGTTAGGGTTAGGGTTAGGGTTAGGGTTAGGGTTAGGGTTAGGGTTAGGGTTAGGGTTAGGGTTAGGGTTAGGGTTAGGGTTAGGGTTAGGGTTAGGGTTAGGGTTAGGGTTAGGGTTAGGGTTAGGGTTAGGGTTAGGGTTAGGGTTAGGGTTAGGGTTAGGGTTAGGGTTAGGGTTAGGGTTAGGGTTAGGGTTAGGGTTAGGGTTAGGGTTAGGGTTAGGGTTAGGGTTAGGGTTAGGGTTAGGGTTAGGGTTAGGGTTAGGGTTAGGGTTAGGGTTAGGGTTAGGGTT…
NT	KY290190	Viruses,Peploviricota,Herviviricetes,Herpesvirales,Herpesviridae,Roseolovirus,Human_betaherpesvirus_6,	Human_betaherpesvirus_6_strain_NY-129,_partial_genome	2019	161787	71	285	215	Myotis brandtii，Miniopterus natalensis	5.02e-71	90.698	Trimmed	Host genomes scrutiny	CTAACCCTAACCCTAACCCTAACCCTAACCCTAACCCTAACCCTAACCCTAACCCTAGGTCTAACCCTAACCCTAACCCTAACCCTAGGTCTAACCCTAACCCTAACCCTAACCCTAGGTCTAACCCTAACCCTAACCCTAGGTCTAACCCTAACCCTAACCCTAACCCTAACCCTAACCCTAACCCTAACCCTAACCCTAACCCTAACCCTAAC
NT	KY290190	Viruses,Peploviricota,Herviviricetes,Herpesvirales,Herpesviridae,Roseolovirus,Human_betaherpesvirus_6,	Human_betaherpesvirus_6_strain_NY-129,_partial_genome	2019	161787	161339	161754	416	Myotis brandtii，Miniopterus natalensis	8.78e-116	85.553	Trimmed	Host genomes scrutiny	AGGGTTAGGGTTAGGGTTAGGGTTAGGGTTAGGGTTAGGGTTAGGGTTAGGGTTAGGGTTAGGGTTAGGGTTAGGGTTAGGGTTAGGGTTAGGGTTAGGGTTAGGGTTAGGGTTAGGGTTAGGGTTAGGGTTAGGGTTAGGGTTAGGGTTAGGGTTAGGGTTAGGGTTAGGGTTAGGGTTAGGGTTAGGGTTAGGGTTAGGGTTAGGGTTAGGGTTAGGGTTAGGGTTAGGGTTAGGGTTAGGGTTAGGGTTAGGGTTAGGGTTAGGGTTAGGGTTAGGGTTAGGGTTAGGGTTAGGGTTAGGGTTAGGGTTAGGGTTAGGGTTAGGGTTAGGGTTAGGGTTAGGGTTAGGGTTAGGGTTAGGGTTAGGGTTAGGGTTAGGGTTAGGGTTAGGGTTAGG…
NT	KY290191	Viruses,Peploviricota,Herviviricetes,Herpesvirales,Herpesviridae,Roseolovirus,Human_betaherpesvirus_6,	Human_betaherpesvirus_6_strain_NY-144,_partial_genome	2019	162113	8204	8669	466	Myotis brandtii，Miniopterus natalensis	3.94e-139	86.515	Trimmed	Host genomes scrutiny	GGATGGGTTAGGGTTAGGGTTAGGGTTAGGGTTAGGGTTAGGGTTAGGGTTAGGGTTAGGGTTAGGGTTAGGGTTAGGGTTAGGGTTAGGGTTAGGGTTAGGGTTAGGGTTAGGGTTAGGGTTAGGGTTAGGGTTAGGGTTAGGGTTAGGGTTAGGGTTAGGGTTAGGGTTAGGGTTAGGGTTAGGGTTAGGGTTAGGGTTAGGGTTAGGGTTAGGGTTAGGGTTAGGGTTAGGGTTAGGGTTAGGGTTAGGGTTAGGGTTAGGGTTAGGGTTAGGGTTAGGGTTAGGGTTAGGGTTAGGGTTAGGGTTAGGGTTAGGGTTAGGGTTAGGGTTAGGGTTAGGGTTAGGGTTAGGGTTAGGGTTAGGGTTAGGGTTAGGGTTAGGGTTAGGGTTAGGGTT…
NT	KY290191	Viruses,Peploviricota,Herviviricetes,Herpesvirales,Herpesviridae,Roseolovirus,Human_betaherpesvirus_6,	Human_betaherpesvirus_6_strain_NY-144,_partial_genome	2019	162113	161624	162089	466	Myotis brandtii，Miniopterus natalensis	3.94e-139	86.515	Trimmed	Host genomes scrutiny	GGATGGGTTAGGGTTAGGGTTAGGGTTAGGGTTAGGGTTAGGGTTAGGGTTAGGGTTAGGGTTAGGGTTAGGGTTAGGGTTAGGGTTAGGGTTAGGGTTAGGGTTAGGGTTAGGGTTAGGGTTAGGGTTAGGGTTAGGGTTAGGGTTAGGGTTAGGGTTAGGGTTAGGGTTAGGGTTAGGGTTAGGGTTAGGGTTAGGGTTAGGGTTAGGGTTAGGGTTAGGGTTAGGGTTAGGGTTAGGGTTAGGGTTAGGGTTAGGGTTAGGGTTAGGGTTAGGGTTAGGGTTAGGGTTAGGGTTAGGGTTAGGGTTAGGGTTAGGGTTAGGGTTAGGGTTAGGGTTAGGGTTAGGGTTAGGGTTAGGGTTAGGGTTAGGGTTAGGGTTAGGGTTAGGGTTAGGGTT…
NT	KY290192	Viruses,Peploviricota,Herviviricetes,Herpesvirales,Herpesviridae,Roseolovirus,Human_betaherpesvirus_6,	Human_betaherpesvirus_6_strain_NY-156,_partial_genome	2019	161932	8197	8662	466	Myotis brandtii，Miniopterus natalensis	3.94e-139	86.515	Trimmed	Host genomes scrutiny	GGATGGGTTAGGGTTAGGGTTAGGGTTAGGGTTAGGGTTAGGGTTAGGGTTAGGGTTAGGGTTAGGGTTAGGGTTAGGGTTAGGGTTAGGGTTAGGGTTAGGGTTAGGGTTAGGGTTAGGGTTAGGGTTAGGGTTAGGGTTAGGGTTAGGGTTAGGGTTAGGGTTAGGGTTAGGGTTAGGGTTAGGGTTAGGGTTAGGGTTAGGGTTAGGGTTAGGGTTAGGGTTAGGGTTAGGGTTAGGGTTAGGGTTAGGGTTAGGGTTAGGGTTAGGGTTAGGGTTAGGGTTAGGGTTAGGGTTAGGGTTAGGGTTAGGGTTAGGGTTAGGGTTAGGGTTAGGGTTAGGGTTAGGGTTAGGGTTAGGGTTAGGGTTAGGGTTAGGGTTAGGGTTAGGGTTAGGGTT…
NT	KY290192	Viruses,Peploviricota,Herviviricetes,Herpesvirales,Herpesviridae,Roseolovirus,Human_betaherpesvirus_6,	Human_betaherpesvirus_6_strain_NY-156,_partial_genome	2019	161932	161398	161863	466	Myotis brandtii，Miniopterus natalensis	3.94e-139	86.515	Trimmed	Host genomes scrutiny	GGATGGGTTAGGGTTAGGGTTAGGGTTAGGGTTAGGGTTAGGGTTAGGGTTAGGGTTAGGGTTAGGGTTAGGGTTAGGGTTAGGGTTAGGGTTAGGGTTAGGGTTAGGGTTAGGGTTAGGGTTAGGGTTAGGGTTAGGGTTAGGGTTAGGGTTAGGGTTAGGGTTAGGGTTAGGGTTAGGGTTAGGGTTAGGGTTAGGGTTAGGGTTAGGGTTAGGGTTAGGGTTAGGGTTAGGGTTAGGGTTAGGGTTAGGGTTAGGGTTAGGGTTAGGGTTAGGGTTAGGGTTAGGGTTAGGGTTAGGGTTAGGGTTAGGGTTAGGGTTAGGGTTAGGGTTAGGGTTAGGGTTAGGGTTAGGGTTAGGGTTAGGGTTAGGGTTAGGGTTAGGGTTAGGGTTAGGGTT…
NT	KY290192	Viruses,Peploviricota,Herviviricetes,Herpesvirales,Herpesviridae,Roseolovirus,Human_betaherpesvirus_6,	Human_betaherpesvirus_6_strain_NY-156,_partial_genome	2019	161932	153328	153528	201	Myotis brandtii，Miniopterus natalensis	1.41e-66	91.045	Trimmed	Host genomes scrutiny	CTAACCCTAACCCTAGGTCTAACCCTAACCCTAACCCTAACCCTAACCCTAACCCTAGGTCTAACCCTAACCCTAACCCTAACCCTAGGTCTAACCCTAACCCTAACCCTAGGTCTAACCCTAACCCTAACCCTAACCCTAACCCTAACCCTAACCCTAACCCTAACCCTAACCCTAACCCTAACCCTAGCCCTAGCCCTA
NT	KY290193	Viruses,Peploviricota,Herviviricetes,Herpesvirales,Herpesviridae,Roseolovirus,Human_betaherpesvirus_6,	Human_betaherpesvirus_6_strain_NY-200,_partial_genome	2019	162089	8224	8689	466	Myotis brandtii，Miniopterus natalensis	3.94e-139	86.515	Trimmed	Host genomes scrutiny	GGATGGGTTAGGGTTAGGGTTAGGGTTAGGGTTAGGGTTAGGGTTAGGGTTAGGGTTAGGGTTAGGGTTAGGGTTAGGGTTAGGGTTAGGGTTAGGGTTAGGGTTAGGGTTAGGGTTAGGGTTAGGGTTAGGGTTAGGGTTAGGGTTAGGGTTAGGGTTAGGGTTAGGGTTAGGGTTAGGGTTAGGGTTAGGGTTAGGGTTAGGGTTAGGGTTAGGGTTAGGGTTAGGGTTAGGGTTAGGGTTAGGGTTAGGGTTAGGGTTAGGGTTAGGGTTAGGGTTAGGGTTAGGGTTAGGGTTAGGGTTAGGGTTAGGGTTAGGGTTAGGGTTAGGGTTAGGGTTAGGGTTAGGGTTAGGGTTAGGGTTAGGGTTAGGGTTAGGGTTAGGGTTAGGGTTAGGGTT…
NT	KY290193	Viruses,Peploviricota,Herviviricetes,Herpesvirales,Herpesviridae,Roseolovirus,Human_betaherpesvirus_6,	Human_betaherpesvirus_6_strain_NY-200,_partial_genome	2019	162089	153488	153706	219	Myotis brandtii，Miniopterus natalensis	3e-73	90.868	Trimmed	Host genomes scrutiny	CTAACCCTAACCCTAACCCTAACCCTAACCCTAACCCTAACCCTAACCCTAACCCTAGGTCTAACCCTAACCCTAACCCTAACCCTAGGTCTAACCCTAACCCTAACCCTAACCCTAGGTCTAACCCTAACCCTAACCCTAGGTCTAACCCTAACCCTAACCCTAACCCTAACCCTAACCCTAACCCTAACCCTAACCCTAACCCTAACCCTAACCCTA
NT	KY290193	Viruses,Peploviricota,Herviviricetes,Herpesvirales,Herpesviridae,Roseolovirus,Human_betaherpesvirus_6,	Human_betaherpesvirus_6_strain_NY-200,_partial_genome	2019	162089	161586	162051	466	Myotis brandtii，Miniopterus natalensis	3.94e-139	86.515	Trimmed	Host genomes scrutiny	GGATGGGTTAGGGTTAGGGTTAGGGTTAGGGTTAGGGTTAGGGTTAGGGTTAGGGTTAGGGTTAGGGTTAGGGTTAGGGTTAGGGTTAGGGTTAGGGTTAGGGTTAGGGTTAGGGTTAGGGTTAGGGTTAGGGTTAGGGTTAGGGTTAGGGTTAGGGTTAGGGTTAGGGTTAGGGTTAGGGTTAGGGTTAGGGTTAGGGTTAGGGTTAGGGTTAGGGTTAGGGTTAGGGTTAGGGTTAGGGTTAGGGTTAGGGTTAGGGTTAGGGTTAGGGTTAGGGTTAGGGTTAGGGTTAGGGTTAGGGTTAGGGTTAGGGTTAGGGTTAGGGTTAGGGTTAGGGTTAGGGTTAGGGTTAGGGTTAGGGTTAGGGTTAGGGTTAGGGTTAGGGTTAGGGTTAGGGTT…
NT	KY290194	Viruses,Peploviricota,Herviviricetes,Herpesvirales,Herpesviridae,Roseolovirus,Human_betaherpesvirus_6,	Human_betaherpesvirus_6_strain_NY-214,_partial_genome	2019	162059	8181	8646	466	Myotis brandtii，Miniopterus natalensis	3.94e-139	86.515	Trimmed	Host genomes scrutiny	GGATGGGTTAGGGTTAGGGTTAGGGTTAGGGTTAGGGTTAGGGTTAGGGTTAGGGTTAGGGTTAGGGTTAGGGTTAGGGTTAGGGTTAGGGTTAGGGTTAGGGTTAGGGTTAGGGTTAGGGTTAGGGTTAGGGTTAGGGTTAGGGTTAGGGTTAGGGTTAGGGTTAGGGTTAGGGTTAGGGTTAGGGTTAGGGTTAGGGTTAGGGTTAGGGTTAGGGTTAGGGTTAGGGTTAGGGTTAGGGTTAGGGTTAGGGTTAGGGTTAGGGTTAGGGTTAGGGTTAGGGTTAGGGTTAGGGTTAGGGTTAGGGTTAGGGTTAGGGTTAGGGTTAGGGTTAGGGTTAGGGTTAGGGTTAGGGTTAGGGTTAGGGTTAGGGTTAGGGTTAGGGTTAGGGTTAGGGTT…
NT	KY290194	Viruses,Peploviricota,Herviviricetes,Herpesvirales,Herpesviridae,Roseolovirus,Human_betaherpesvirus_6,	Human_betaherpesvirus_6_strain_NY-214,_partial_genome	2019	162059	153487	153688	202	Myotis brandtii，Miniopterus natalensis	1.8e-70	0.92079	Trimmed	Host genomes scrutiny	CTAACCCTAACCCTAACCCTAACCCTAACCCTAACCCTAACCCTAACCCTAACCCTAGGTCTAACCCTAACCCTAACCCTAACCCTAGGTCTAACCCTAACCCTAACCCTAACCCTAGGTCTAACCCTAACCCTAACCCTAGGTCTAACCCTAACCCTAACCCTAACCCTAACCCTAACCCTAACCCTAACCCTAACCCTAA
NT	KY290194	Viruses,Peploviricota,Herviviricetes,Herpesvirales,Herpesviridae,Roseolovirus,Human_betaherpesvirus_6,	Human_betaherpesvirus_6_strain_NY-214,_partial_genome	2019	162059	161586	162051	466	Myotis brandtii，Miniopterus natalensis	3.94e-139	0.86515	Trimmed	Host genomes scrutiny	GGATGGGTTAGGGTTAGGGTTAGGGTTAGGGTTAGGGTTAGGGTTAGGGTTAGGGTTAGGGTTAGGGTTAGGGTTAGGGTTAGGGTTAGGGTTAGGGTTAGGGTTAGGGTTAGGGTTAGGGTTAGGGTTAGGGTTAGGGTTAGGGTTAGGGTTAGGGTTAGGGTTAGGGTTAGGGTTAGGGTTAGGGTTAGGGTTAGGGTTAGGGTTAGGGTTAGGGTTAGGGTTAGGGTTAGGGTTAGGGTTAGGGTTAGGGTTAGGGTTAGGGTTAGGGTTAGGGTTAGGGTTAGGGTTAGGGTTAGGGTTAGGGTTAGGGTTAGGGTTAGGGTTAGGGTTAGGGTTAGGGTTAGGGTTAGGGTTAGGGTTAGGGTTAGGGTTAGGGTTAGGGTTAGGGTTAGGGTT…
NT	KY290195	Viruses,Peploviricota,Herviviricetes,Herpesvirales,Herpesviridae,Roseolovirus,Human_betaherpesvirus_6,	Human_betaherpesvirus_6_strain_NY-233,_partial_genome	2019	162026	8157	8623	467	Myotis brandtii，Miniopterus natalensis	2.37e-136	0.85983	Trimmed	Host genomes scrutiny	GGATGGGTTAGGGTTAGGGTTAGGGTTAGGGTTAGGGTTAGGGTTAGGGTTAGGGTTAGGGTTAGGGTTAGGGTTAGGGTTAGGGTTAGGGTTAGGGTTAGGGTTAGGGTTAGGGTTAGGGTTAGGGTTAGGGTTAGGGTTAGGGTTAGGGTTAGGGTTAGGGTTAGGGTTAGGGTTAGGGTTAGGGTTAGGGTTAGGGTTAGGGTTAGGGTTAGGGTTAGGGTTAGNNNTAGGGTTAGGGTTAGGGTTAGGGTTAGGGTTAGGGTTAGGGTTAGGGTTAGGGTTAGGGTTAGGGTTAGGGTTAGGGTTAGGGTTAGGGTTAGGGTTAGGGTTAGGGTTAGGGTTAGGGTTAGGGTTAGGGTTAGGGTTAGGGTTAGGGTTAGGGTTAGGGTTAGGGTT…
NT	KY290195	Viruses,Peploviricota,Herviviricetes,Herpesvirales,Herpesviridae,Roseolovirus,Human_betaherpesvirus_6,	Human_betaherpesvirus_6_strain_NY-233,_partial_genome	2019	162026	153393	153590	198	Myotis brandtii，Miniopterus natalensis	3.93e-62	0.89806	Trimmed	Host genomes scrutiny	AACCCTAACCCTAACCCTAGGCCCTAACCCTAACCCTAACCCTAGGTCTAACCCTAACCCTAACCCTAACCCTAGGTCTAACCCTAACCCTAACCCTAACCCTAACCCTAACCCTAACCCTAACCCTAACCCTAACCCTAACCCTAGGTCTAACCCTAACCCTAACCCTAACCCTAGGTCTAACCCTAACCCTAACCC
NT	KY290195	Viruses,Peploviricota,Herviviricetes,Herpesvirales,Herpesviridae,Roseolovirus,Human_betaherpesvirus_6,	Human_betaherpesvirus_6_strain_NY-233,_partial_genome	2019	162026	161577	162016	440	Myotis brandtii，Miniopterus natalensis	1.86e-127	0.86154	Trimmed	Host genomes scrutiny	TAGGGTTAGGGTTAGGGTTAGGGTTAGGGTTAGGGTTAGGGTTAGGGTTAGGGTTAGGGTTAGGGTTAGGGTTAGGGTTAGGGTTAGGGTTAGGGTTAGGGTTAGGGTTAGGGTTAGGGTTAGGGTTAGGGTTAGGGTTAGGGTTAGGGTTAGGGTTAGGGTTAGGGTTAGGGTTAGGGTTAGGGTTAGGGTTAGGGTTAGGGTTAGGGTTAGGGTTAGGGTTAGGGTTAGGGTTAGGGTTAGGGTTAGGGTTAGGGTTAGGGTTAGGGTTAGGGTTAGGGTTAGGGTTAGGGTTAGGGTTAGGGTTAGGGTTAGGGTTAGGGTTAGGGTTAGGGTTAGGGTTAGGGTTAGGGTTAGGGTTAGGGTTAGGGTTAGGGTTAGGGTTAGGGTTAGGGTTAG…
NT	KY290196	Viruses,Peploviricota,Herviviricetes,Herpesvirales,Herpesviridae,Roseolovirus,Human_betaherpesvirus_6,	Human_betaherpesvirus_6_strain_NY-236,_partial_genome	2019	162004	8169	8634	466	Myotis brandtii，Miniopterus natalensis	3.94e-139	0.86515	Trimmed	Host genomes scrutiny	GGATGGGTTAGGGTTAGGGTTAGGGTTAGGGTTAGGGTTAGGGTTAGGGTTAGGGTTAGGGTTAGGGTTAGGGTTAGGGTTAGGGTTAGGGTTAGGGTTAGGGTTAGGGTTAGGGTTAGGGTTAGGGTTAGGGTTAGGGTTAGGGTTAGGGTTAGGGTTAGGGTTAGGGTTAGGGTTAGGGTTAGGGTTAGGGTTAGGGTTAGGGTTAGGGTTAGGGTTAGGGTTAGGGTTAGGGTTAGGGTTAGGGTTAGGGTTAGGGTTAGGGTTAGGGTTAGGGTTAGGGTTAGGGTTAGGGTTAGGGTTAGGGTTAGGGTTAGGGTTAGGGTTAGGGTTAGGGTTAGGGTTAGGGTTAGGGTTAGGGTTAGGGTTAGGGTTAGGGTTAGGGTTAGGGTTAGGGTT…
NT	KY290196	Viruses,Peploviricota,Herviviricetes,Herpesvirales,Herpesviridae,Roseolovirus,Human_betaherpesvirus_6,	Human_betaherpesvirus_6_strain_NY-236,_partial_genome	2019	162004	153432	153646	215	Myotis brandtii，Miniopterus natalensis	1.11e-52	0.85581	Trimmed	Host genomes scrutiny	CTAACTCTAACCCTAACCCTAACCCTAGGTCTAACTCCAACCCTAACCCTAACCCTAGGTCTAACTCCAACCCTAACCCTAACCCTAACCCTAACCCTAACCCTAACCCTAGGTCTAACCCTAACCCTAGGTCTAACCCTAACCCTAGGTCTAACCCTAACCCTAACCCTAGGTCTAACCCTAACCCTAACCCTAACCCTAGCCCTAACCCTAAC
NT	KY290196	Viruses,Peploviricota,Herviviricetes,Herpesvirales,Herpesviridae,Roseolovirus,Human_betaherpesvirus_6,	Human_betaherpesvirus_6_strain_NY-236,_partial_genome	2019	162004	161501	161966	466	Myotis brandtii，Miniopterus natalensis	3.94e-139	0.86515	Trimmed	Host genomes scrutiny	GGATGGGTTAGGGTTAGGGTTAGGGTTAGGGTTAGGGTTAGGGTTAGGGTTAGGGTTAGGGTTAGGGTTAGGGTTAGGGTTAGGGTTAGGGTTAGGGTTAGGGTTAGGGTTAGGGTTAGGGTTAGGGTTAGGGTTAGGGTTAGGGTTAGGGTTAGGGTTAGGGTTAGGGTTAGGGTTAGGGTTAGGGTTAGGGTTAGGGTTAGGGTTAGGGTTAGGGTTAGGGTTAGGGTTAGGGTTAGGGTTAGGGTTAGGGTTAGGGTTAGGGTTAGGGTTAGGGTTAGGGTTAGGGTTAGGGTTAGGGTTAGGGTTAGGGTTAGGGTTAGGGTTAGGGTTAGGGTTAGGGTTAGGGTTAGGGTTAGGGTTAGGGTTAGGGTTAGGGTTAGGGTTAGGGTTAGGGTT…
NT	KY290197	Viruses,Peploviricota,Herviviricetes,Herpesvirales,Herpesviridae,Roseolovirus,Human_betaherpesvirus_6,	Human_betaherpesvirus_6_strain_NY-241,_partial_genome	2019	160567	58	248	191	Myotis brandtii，Miniopterus natalensis	2.35e-64	0.91623	Trimmed	Host genomes scrutiny	CTAACCCTAACCCTAACCCTAACCCTAACCCTAACCCTAACCCTAACCCTAACCCTAGGTCTAACCCTAACCCTAACCCTAACCCTAGGTCTAACCCTAACCCTAACCCTAACCCTAGGTCTAACCCTAACCCTAACCCTAGGTCTAACCCTAACCCTAACCCTAACCCTAACCCTAACCCTAACCCTAAC
NT	KY290197	Viruses,Peploviricota,Herviviricetes,Herpesvirales,Herpesviridae,Roseolovirus,Human_betaherpesvirus_6,	Human_betaherpesvirus_6_strain_NY-241,_partial_genome	2019	160567	8151	8569	419	Myotis brandtii，Miniopterus natalensis	8.53e-136	0.87879	Trimmed	Host genomes scrutiny	GTTAGGGTTAGGGTTAGGGTTAGGGTTAGGGTTNNNGTNNGGGTTAGGGTTAGGGTTAGGGTTAGGGTTAGGGTTAGGGTTAGGGTTAGGGTTAGGGTTAGGGTTAGGGTTAGGGTTAGGGTTAGGGTTAGGGTTAGGGTTAGGGTTAGGGTTAGGGTTAGGGTTAGGGTTAGGGTTAGGGTTAGGGTTAGGGTTAGGGTTAGGGTTAGGGTTAGGGTTAGGGTTAGGGTTAGGGTTAGGGTTAGGGTTAGGGTTAGGGTTAGGGTTAGGGTTAGGGTTAGGGTTAGGGTTAGGGTTAGGGTTAGGGTTAGGGTTAGGGTTAGGGTTAGGGTTAGGGTTAGGGTTAGGGTTAGGGTTAGGGTTAGGGTTAGGGTTAGGGTTAGGGTTAGGGTTAGGGTT…
NT	KY290197	Viruses,Peploviricota,Herviviricetes,Herpesvirales,Herpesviridae,Roseolovirus,Human_betaherpesvirus_6,	Human_betaherpesvirus_6_strain_NY-241,_partial_genome	2019	160567	152182	152374	193	Myotis brandtii，Miniopterus natalensis	2.38e-54	0.88442	Trimmed	Host genomes scrutiny	TAACCCTAACCCTAACCCTAGGCCCTAACCCTAACCCTAACCCTAGGTCTAACCCTAACCCTAACCCTAGGTCTAACCCTAACCCTAACCCTAACCCTAGGTCTAACCCTAACCCTAACCCTAACCCTAGGTCTAACCCTAACCCTAACCCTAACCCTAACCCTAACCCTAGGTCTAACCCTAACCCTAACCC
NT	KY290198	Viruses,Peploviricota,Herviviricetes,Herpesvirales,Herpesviridae,Roseolovirus,Human_betaherpesvirus_6,	Human_betaherpesvirus_6_strain_NY-275,_partial_genome	2019	162157	73	274	202	Myotis brandtii，Miniopterus natalensis	1.8e-70	0.92079	Trimmed	Host genomes scrutiny	CTAACCCTAACCCTAACCCTAACCCTAACCCTAACCCTAACCCTAACCCTAACCCTAGGTCTAACCCTAACCCTAACCCTAACCCTAGGTCTAACCCTAACCCTAACCCTAACCCTAGGTCTAACCCTAACCCTAACCCTAGGTCTAACCCTAACCCTAACCCTAACCCTAACCCTAACCCTAACCCTAACCCTAACCCTAA
NT	KY290198	Viruses,Peploviricota,Herviviricetes,Herpesvirales,Herpesviridae,Roseolovirus,Human_betaherpesvirus_6,	Human_betaherpesvirus_6_strain_NY-275,_partial_genome	2019	162157	8166	8631	466	Myotis brandtii，Miniopterus natalensis	3.94e-139	0.86515	Trimmed	Host genomes scrutiny	GGATGGGTTAGGGTTAGGGTTAGGGTTAGGGTTAGGGTTAGGGTTAGGGTTAGGGTTAGGGTTAGGGTTAGGGTTAGGGTTAGGGTTAGGGTTAGGGTTAGGGTTAGGGTTAGGGTTAGGGTTAGGGTTAGGGTTAGGGTTAGGGTTAGGGTTAGGGTTAGGGTTAGGGTTAGGGTTAGGGTTAGGGTTAGGGTTAGGGTTAGGGTTAGGGTTAGGGTTAGGGTTAGGGTTAGGGTTAGGGTTAGGGTTAGGGTTAGGGTTAGGGTTAGGGTTAGGGTTAGGGTTAGGGTTAGGGTTAGGGTTAGGGTTAGGGTTAGGGTTAGGGTTAGGGTTAGGGTTAGGGTTAGGGTTAGGGTTAGGGTTAGGGTTAGGGTTAGGGTTAGGGTTAGGGTTAGGGTT…
NT	KY290198	Viruses,Peploviricota,Herviviricetes,Herpesvirales,Herpesviridae,Roseolovirus,Human_betaherpesvirus_6,	Human_betaherpesvirus_6_strain_NY-275,_partial_genome	2019	162157	161654	162119	466	Myotis brandtii，Miniopterus natalensis	3.94e-139	0.86515	Trimmed	Host genomes scrutiny	GGATGGGTTAGGGTTAGGGTTAGGGTTAGGGTTAGGGTTAGGGTTAGGGTTAGGGTTAGGGTTAGGGTTAGGGTTAGGGTTAGGGTTAGGGTTAGGGTTAGGGTTAGGGTTAGGGTTAGGGTTAGGGTTAGGGTTAGGGTTAGGGTTAGGGTTAGGGTTAGGGTTAGGGTTAGGGTTAGGGTTAGGGTTAGGGTTAGGGTTAGGGTTAGGGTTAGGGTTAGGGTTAGGGTTAGGGTTAGGGTTAGGGTTAGGGTTAGGGTTAGGGTTAGGGTTAGGGTTAGGGTTAGGGTTAGGGTTAGGGTTAGGGTTAGGGTTAGGGTTAGGGTTAGGGTTAGGGTTAGGGTTAGGGTTAGGGTTAGGGTTAGGGTTAGGGTTAGGGTTAGGGTTAGGGTTAGGGTT…
NT	KY290199	Viruses,Peploviricota,Herviviricetes,Herpesvirales,Herpesviridae,Roseolovirus,Human_betaherpesvirus_6,	Human_betaherpesvirus_6_strain_NY-306,_partial_genome	2019	161183	61	262	202	Myotis brandtii，Miniopterus natalensis	1.8e-70	0.92079	Trimmed	Host genomes scrutiny	CTAACCCTAACCCTAACCCTAACCCTAACCCTAACCCTAACCCTAACCCTAACCCTAGGTCTAACCCTAACCCTAACCCTAACCCTAGGTCTAACCCTAACCCTAACCCTAACCCTAGGTCTAACCCTAACCCTAACCCTAGGTCTAACCCTAACCCTAACCCTAACCCTAACCCTAACCCTAACCCTAACCCTAACCCTAA
NT	KY290199	Viruses,Peploviricota,Herviviricetes,Herpesvirales,Herpesviridae,Roseolovirus,Human_betaherpesvirus_6,	Human_betaherpesvirus_6_strain_NY-306,_partial_genome	2019	161183	8157	8622	466	Myotis brandtii，Miniopterus natalensis	3.94e-139	0.86515	Trimmed	Host genomes scrutiny	GGATGGGTTAGGGTTAGGGTTAGGGTTAGGGTTAGGGTTAGGGTTAGGGTTAGGGTTAGGGTTAGGGTTAGGGTTAGGGTTAGGGTTAGGGTTAGGGTTAGGGTTAGGGTTAGGGTTAGGGTTAGGGTTAGGGTTAGGGTTAGGGTTAGGGTTAGGGTTAGGGTTAGGGTTAGGGTTAGGGTTAGGGTTAGGGTTAGGGTTAGGGTTAGGGTTAGGGTTAGGGTTAGGGTTAGGGTTAGGGTTAGGGTTAGGGTTAGGGTTAGGGTTAGGGTTAGGGTTAGGGTTAGGGTTAGGGTTAGGGTTAGGGTTAGGGTTAGGGTTAGGGTTAGGGTTAGGGTTAGGGTTAGGGTTAGGGTTAGGGTTAGGGTTAGGGTTAGGGTTAGGGTTAGGGTTAGGGTT…
NT	KY290199	Viruses,Peploviricota,Herviviricetes,Herpesvirales,Herpesviridae,Roseolovirus,Human_betaherpesvirus_6,	Human_betaherpesvirus_6_strain_NY-306,_partial_genome	2019	161183	160724	161183	460	Myotis brandtii，Miniopterus natalensis	1.42e-138	0.86737	Trimmed	Host genomes scrutiny	GTTAGGGTTAGGGTTAGGGTTAGGGTTAGGGTTAGGGTTAGGGTTAGGGTTAGGGTTAGGGTTAGGGTTAGGGTTAGGGTTAGGGTTAGGGTTAGGGTTAGGGTTAGGGTTAGGGTTAGGGTTAGGGTTAGGGTTAGGGTTAGGGTTAGGGTTAGGGTTAGGGTTAGGGTTAGGGTTAGGGTTAGGGTTAGGGTTAGGGTTAGGGTTAGGGTTAGGGTTAGGGTTAGGGTTAGGGTTAGGGTTAGGGTTAGGGTTAGGGTTAGGGTTAGGGTTAGGGTTAGGGTTAGGGTTAGGGTTAGGGTTAGGGTTAGGGTTAGGGTTAGGGTTAGGGTTAGGGTTAGGGTTAGGGTTAGGGTTAGGGTTAGGGTTAGGGTTAGGGTTAGGGTTAGGGTTAGGGTT…
NT	KY290201	Viruses,Peploviricota,Herviviricetes,Herpesvirales,Herpesviridae,Roseolovirus,Human_betaherpesvirus_6,	Human_betaherpesvirus_6_strain_NY-310,_partial_genome	2019	161892	85	285	201	Myotis brandtii，Miniopterus natalensis	1.43e-56	0.8806	Trimmed	Host genomes scrutiny	CTAACCCTAACCCTAACCCTAACCCTAGGTCTAACCCTAACCCTAACCCTAACCCTAGGTCTAACCCTAACCCTAACCCTAACCCTAGGTCTAACCCTAACCCTAACCCTAGGTCTAACCCTAACCCTAACCCTAACCCTAACCCTAACCCTAACCCTAACCCTAGCCCTAGCCCTAGCCCTCAGTCTAGCCCTAGCCCTA
NT	KY290202	Viruses,Peploviricota,Herviviricetes,Herpesvirales,Herpesviridae,Roseolovirus,Human_betaherpesvirus_6,	Human_betaherpesvirus_6_strain_NY-317,_partial_genome	2019	160699	61	275	215	Myotis brandtii，Miniopterus natalensis	5.02e-71	0.90698	Trimmed	Host genomes scrutiny	CTAACCCTAACCCTAACCCTAACCCTAACCCTAACCCTAACCCTAACCCTAACCCTAGGTCTAACCCTAACCCTAACCCTAACCCTAGGTCTAACCCTAACCCTAACCCTAACCCTAGGTCTAACCCTAACCCTAACCCTAGGTCTAACCCTAACCCTAACCCTAACCCTAACCCTAACCCTAACCCTAACCCTAACCCTAACCCTAACCCTAAC
NT	KY290202	Viruses,Peploviricota,Herviviricetes,Herpesvirales,Herpesviridae,Roseolovirus,Human_betaherpesvirus_6,	Human_betaherpesvirus_6_strain_NY-317,_partial_genome	2019	160699	8158	8623	466	Myotis brandtii，Miniopterus natalensis	3.94e-139	0.86515	Trimmed	Host genomes scrutiny	GGATGGGTTAGGGTTAGGGTTAGGGTTAGGGTTAGGGTTAGGGTTAGGGTTAGGGTTAGGGTTAGGGTTAGGGTTAGGGTTAGGGTTAGGGTTAGGGTTAGGGTTAGGGTTAGGGTTAGGGTTAGGGTTAGGGTTAGGGTTAGGGTTAGGGTTAGGGTTAGGGTTAGGGTTAGGGTTAGGGTTAGGGTTAGGGTTAGGGTTAGGGTTAGGGTTAGGGTTAGGGTTAGGGTTAGGGTTAGGGTTAGGGTTAGGGTTAGGGTTAGGGTTAGGGTTAGGGTTAGGGTTAGGGTTAGGGTTAGGGTTAGGGTTAGGGTTAGGGTTAGGGTTAGGGTTAGGGTTAGGGTTAGGGTTAGGGTTAGGGTTAGGGTTAGGGTTAGGGTTAGGGTTAGGGTTAGGGTT…
NT	KY290202	Viruses,Peploviricota,Herviviricetes,Herpesvirales,Herpesviridae,Roseolovirus,Human_betaherpesvirus_6,	Human_betaherpesvirus_6_strain_NY-317,_partial_genome	2019	160699	160237	160696	460	Myotis brandtii，Miniopterus natalensis	1.42e-138	0.86737	Trimmed	Host genomes scrutiny	GTTAGGGTTAGGGTTAGGGTTAGGGTTAGGGTTAGGGTTAGGGTTAGGGTTAGGGTTAGGGTTAGGGTTAGGGTTAGGGTTAGGGTTAGGGTTAGGGTTAGGGTTAGGGTTAGGGTTAGGGTTAGGGTTAGGGTTAGGGTTAGGGTTAGGGTTAGGGTTAGGGTTAGGGTTAGGGTTAGGGTTAGGGTTAGGGTTAGGGTTAGGGTTAGGGTTAGGGTTAGGGTTAGGGTTAGGGTTAGGGTTAGGGTTAGGGTTAGGGTTAGGGTTAGGGTTAGGGTTAGGGTTAGGGTTAGGGTTAGGGTTAGGGTTAGGGTTAGGGTTAGGGTTAGGGTTAGGGTTAGGGTTAGGGTTAGGGTTAGGGTTAGGGTTAGGGTTAGGGTTAGGGTTAGGGTTAGGGTT…
NT	KY290203	Viruses,Peploviricota,Herviviricetes,Herpesvirales,Herpesviridae,Roseolovirus,Human_betaherpesvirus_6,	Human_betaherpesvirus_6_strain_NY-319,_partial_genome	2019	161769	55	256	202	Myotis brandtii，Gallus gallus，Miniopterus natalensis	1.8e-70	0.92079	Trimmed	Host genomes scrutiny	CTAACCCTAACCCTAACCCTAACCCTAACCCTAACCCTAACCCTAACCCTAACCCTAGGTCTAACCCTAACCCTAACCCTAACCCTAGGTCTAACCCTAACCCTAACCCTAACCCTAGGTCTAACCCTAACCCTAACCCTAGGTCTAACCCTAACCCTAACCCTAACCCTAACCCTAACCCTAACCCTAACCCTAACCCTAA
NT	KY290205	Viruses,Peploviricota,Herviviricetes,Herpesvirales,Herpesviridae,Roseolovirus,Human_betaherpesvirus_6,	Human_betaherpesvirus_6_strain_NY-335,_partial_genome	2019	161274	66	267	202	Myotis brandtii，Gallus gallus，Miniopterus natalensis	2.37e-136	0.86498	Trimmed	Host genomes scrutiny	TAGGGTTAGGGTTAGGGTTAGGGTTAGGGTTAGGGTTAGGGTTAGGGTTAGGGTTAGGGTTAGGGTTAGGGTTAGGGTTAGGGTTAGGGTTAGGGTTAGGGTTAGGGTTAGGGTTAGGGTTAGGGTTAGGGTTAGGGTTAGGGTTAGGGTTAGGGTTAGGGTTAGGGTTAGGGTTAGGGTTAGGGTTAGGGTTAGGGTTAGGGTTAGGGTTAGGGTTAGGGTTAGGGTTAGGGTTAGGGTTAGGGTTAGGGTTAGGGTTAGGGTTAGGGTTAGGGTTAGGGTTAGGGTTAGGGTTAGGGTTAGGGTTAGGGTTAGGGTTAGGGTTAGGGTTAGGGTTAGGGTTAGGGTTAGGGTTAGGGTTAGGGTTAGGGTTAGGGTTAGGGTTAGGGTTAGGGTTAG…
NT	KY290205	Viruses,Peploviricota,Herviviricetes,Herpesvirales,Herpesviridae,Roseolovirus,Human_betaherpesvirus_6,	Human_betaherpesvirus_6_strain_NY-335,_partial_genome	2019	161274	8162	8620	459	Myotis brandtii，Gallus gallus，Miniopterus natalensis	8.53e-136	0.86596	Trimmed	Host genomes scrutiny	GTTAGGGTTAGGGTTAGGGTTAGGGTTAGGGTTAGGGTTAGGGTTAGGGTTAGGGTTAGGGTTAGGGTTAGGGTTAGGGTTAGGGTTAGGGTTAGGGTTAGGGTTAGGGTTAGGGTTAGGGTTAGGGTTAGGGTTAGGGTTAGGGTTAGGGTTAGGGTTAGGGTTAGGGTTAGGGTTAGGGTTAGGGTTAGGGTTAGGGTTAGGGTTAGGGTTAGGGTTAGGGTTAGGGTTAGGGTTAGGGTTAGGGTTAGGGTTAGGGTTAGGGTTAGGGTTAGGGTTAGGGTTAGGGTTAGGGTTAGGGTTAGGGTTAGGGTTAGGGTTAGGGTTAGGGTTAGGGTTAGGGTTAGGGTTAGGGTTAGGGTTAGGGTTAGGGTTAGGGTTAGGGTTAGGGTTAGGGTT…
NT	KY290205	Viruses,Peploviricota,Herviviricetes,Herpesvirales,Herpesviridae,Roseolovirus,Human_betaherpesvirus_6,	Human_betaherpesvirus_6_strain_NY-335,_partial_genome	2019	161274	160820	161274	455	Myotis brandtii，Gallus gallus，Miniopterus natalensis	1.8e-70	0.92079	Trimmed	Host genomes scrutiny	CTAACCCTAACCCTAACCCTAACCCTAACCCTAACCCTAACCCTAACCCTAACCCTAGGTCTAACCCTAACCCTAACCCTAACCCTAGGTCTAACCCTAACCCTAACCCTAACCCTAGGTCTAACCCTAACCCTAACCCTAGGTCTAACCCTAACCCTAACCCTAACCCTAACCCTAACCCTAACCCTAACCCTAACCCTAA
NT	KY290206	Viruses,Peploviricota,Herviviricetes,Herpesvirales,Herpesviridae,Roseolovirus,Human_betaherpesvirus_6,	Human_betaherpesvirus_6_strain_NY-338,_partial_genome	2019	162059	153539	153740	202	Myotis brandtii，Gallus gallus，Miniopterus natalensis	8.4e-69	0.91584	Trimmed	Host genomes scrutiny	CTAACCCTAACCCTAACCCTAACCCTAACCCTAACCCTAACCCTAACCCTAACCCTAGGTCTAACCCTAACCCTAACCCTAACCCTAGGTCTAACTCTAACCCTAACCCTAACCCTAGGTCTAACCCTAACCCTAACCCTAGGTCTAACCCTAACCCTAACCCTAACCCTAACCCTAACCCTAACCCTAACCCTAACCCTAA
NT	KY290208	Viruses,Peploviricota,Herviviricetes,Herpesvirales,Herpesviridae,Roseolovirus,Human_betaherpesvirus_6,	Human_betaherpesvirus_6_strain_NY-351,_partial_genome	2019	161956	87	288	202	Myotis brandtii，Gallus gallus，Miniopterus natalensis	5.02e-71	0.92079	Trimmed	Host genomes scrutiny	CTAACCCTAACCCTAACCCTAACCCTAACCCTAACCCTAACCCTAACCCTAACCCTAGGTCTAACCCTAACCCTAACCCTAACCCTAGGTCTAACCCTAACCCTAACCCTAACCCTAGGTCTAACCCTAACCCTAACCCTAGNTCTAACCCTAACCCTAACCCTAACCCTAACCCTAACCCTAACCCTAACCCTAACCCTAA
NT	KY290208	Viruses,Peploviricota,Herviviricetes,Herpesvirales,Herpesviridae,Roseolovirus,Human_betaherpesvirus_6,	Human_betaherpesvirus_6_strain_NY-351,_partial_genome	2019	161956	8187	8652	466	Myotis brandtii，Gallus gallus，Miniopterus natalensis	3.94e-139	0.86515	Trimmed	Host genomes scrutiny	GGATGGGTTAGGGTTAGGGTTAGGGTTAGGGTTAGGGTTAGGGTTAGGGTTAGGGTTAGGGTTAGGGTTAGGGTTAGGGTTAGGGTTAGGGTTAGGGTTAGGGTTAGGGTTAGGGTTAGGGTTAGGGTTAGGGTTAGGGTTAGGGTTAGGGTTAGGGTTAGGGTTAGGGTTAGGGTTAGGGTTAGGGTTAGGGTTAGGGTTAGGGTTAGGGTTAGGGTTAGGGTTAGGGTTAGGGTTAGGGTTAGGGTTAGGGTTAGGGTTAGGGTTAGGGTTAGGGTTAGGGTTAGGGTTAGGGTTAGGGTTAGGGTTAGGGTTAGGGTTAGGGTTAGGGTTAGGGTTAGGGTTAGGGTTAGGGTTAGGGTTAGGGTTAGGGTTAGGGTTAGGGTTAGGGTTAGGGTT…
NT	KY290208	Viruses,Peploviricota,Herviviricetes,Herpesvirales,Herpesviridae,Roseolovirus,Human_betaherpesvirus_6,	Human_betaherpesvirus_6_strain_NY-351,_partial_genome	2019	161956	161497	161956	460	Myotis brandtii，Gallus gallus，Miniopterus natalensis	1.42e-138	0.86737	Trimmed	Host genomes scrutiny	GTTAGGGTTAGGGTTAGGGTTAGGGTTAGGGTTAGGGTTAGGGTTAGGGTTAGGGTTAGGGTTAGGGTTAGGGTTAGGGTTAGGGTTAGGGTTAGGGTTAGGGTTAGGGTTAGGGTTAGGGTTAGGGTTAGGGTTAGGGTTAGGGTTAGGGTTAGGGTTAGGGTTAGGGTTAGGGTTAGGGTTAGGGTTAGGGTTAGGGTTAGGGTTAGGGTTAGGGTTAGGGTTAGGGTTAGGGTTAGGGTTAGGGTTAGGGTTAGGGTTAGGGTTAGGGTTAGGGTTAGGGTTAGGGTTAGGGTTAGGGTTAGGGTTAGGGTTAGGGTTAGGGTTAGGGTTAGGGTTAGGGTTAGGGTTAGGGTTAGGGTTAGGGTTAGGGTTAGGGTTAGGGTTAGGGTTAGGGTT…
NT	KY290209	Viruses,Peploviricota,Herviviricetes,Herpesvirales,Herpesviridae,Roseolovirus,Human_betaherpesvirus_6,	Human_betaherpesvirus_6_strain_NY-353,_partial_genome	2019	161918	77	296	220	Myotis brandtii，Gallus gallus，Miniopterus natalensis	3.94e-139	0.86515	Trimmed	Host genomes scrutiny	GGATGGGTTAGGGTTAGGGTTAGGGTTAGGGTTAGGGTTAGGGTTAGGGTTAGGGTTAGGGTTAGGGTTAGGGTTAGGGTTAGGGTTAGGGTTAGGGTTAGGGTTAGGGTTAGGGTTAGGGTTAGGGTTAGGGTTAGGGTTAGGGTTAGGGTTAGGGTTAGGGTTAGGGTTAGGGTTAGGGTTAGGGTTAGGGTTAGGGTTAGGGTTAGGGTTAGGGTTAGGGTTAGGGTTAGGGTTAGGGTTAGGGTTAGGGTTAGGGTTAGGGTTAGGGTTAGGGTTAGGGTTAGGGTTAGGGTTAGGGTTAGGGTTAGGGTTAGGGTTAGGGTTAGGGTTAGGGTTAGGGTTAGGGTTAGGGTTAGGGTTAGGGTTAGGGTTAGGGTTAGGGTTAGGGTTAGGGTT…
NT	KY290209	Viruses,Peploviricota,Herviviricetes,Herpesvirales,Herpesviridae,Roseolovirus,Human_betaherpesvirus_6,	Human_betaherpesvirus_6_strain_NY-353,_partial_genome	2019	161918	8178	8643	466	Myotis brandtii，Gallus gallus，Miniopterus natalensis	6.69e-127	0.86253	Trimmed	Host genomes scrutiny	GTTAGGGTTAGGGTTAGGGTTAGGGTTAGGGTTAGGGTTAGGGTTAGGGTTAGGGTTAGGGTTAGGGTTAGGGTTAGGGTTAGGGTTAGGGTTAGGGTTAGGGTTAGGGTTAGGGTTAGGGTTAGGGTTAGGGTTAGGGTTAGGGTTAGGGTTAGGGTTAGGGTTAGGGTTAGGGTTAGGGTTAGGGTTAGGGTTAGGGTTAGGGTTAGGGTTAGGGTTAGGGTTAGGGTTAGGGTTAGGGTTAGGGTTAGGGTTAGGGTTAGGGTTAGGGTTAGGGTTAGGGTTAGGGTTAGGGTTAGGGTTAGGGTTAGGGTTAGGGTTAGGGTTAGGGTTAGGGTTAGGGTTAGGGTTAGGGTTAGGGTTAGGGTTAGGGTTAGGGTTAGGGTTAGGGTTAGGGTT…
NT	KY290209	Viruses,Peploviricota,Herviviricetes,Herpesvirales,Herpesviridae,Roseolovirus,Human_betaherpesvirus_6,	Human_betaherpesvirus_6_strain_NY-353,_partial_genome	2019	161918	161483	161918	436	Myotis brandtii，Gallus gallus，Miniopterus natalensis	8.34e-74	0.90909	Trimmed	Host genomes scrutiny	CTAACCCTAACCCTAACCCTAACCCTAACCCTAACCCTAACCCTAACCCTAACCCTAGGTCTAACCCTAACCCTAACCCTAACCCTAGGTCTAACCCTAACCCTAACCCTAACCCTAGGTCTAACCCTAACCCTAACCCTAGGTCTAACCCTAACCCTAACCCTAACCCTAACCCTAACCCTAACCCTAACCCTAACCCTAACCCTAACCCTAACCCTAA
NT	KY290210	Viruses,Peploviricota,Herviviricetes,Herpesvirales,Herpesviridae,Roseolovirus,Human_betaherpesvirus_6,	Human_betaherpesvirus_6_strain_NY-357,_partial_genome	2019	161957	121	321	201	Myotis brandtii，Gallus gallus，Miniopterus natalensis	6.49e-70	0.9204	Trimmed	Host genomes scrutiny	CTAACCCTAACCCTAACCCTAACCCTAACCCTAACCCTAACCCTAACCCTAACCCTAGGTCTAACCCTAACCCTAACCCTAACCCTAGGTCTAACCCTAACCCTAACCCTAACCCTAGGTCTAACCCTAACCCTAACCCTAGGTCTAACCCTAACCCTAACCCTAACCCTAACCCTAACCCTAACCCTAACCCTAACCCTA
NT	KY290210	Viruses,Peploviricota,Herviviricetes,Herpesvirales,Herpesviridae,Roseolovirus,Human_betaherpesvirus_6,	Human_betaherpesvirus_6_strain_NY-357,_partial_genome	2019	161957	8217	8682	466	Myotis brandtii，Gallus gallus，Miniopterus natalensis	3.94e-139	0.86515	Trimmed	Host genomes scrutiny	GGATGGGTTAGGGTTAGGGTTAGGGTTAGGGTTAGGGTTAGGGTTAGGGTTAGGGTTAGGGTTAGGGTTAGGGTTAGGGTTAGGGTTAGGGTTAGGGTTAGGGTTAGGGTTAGGGTTAGGGTTAGGGTTAGGGTTAGGGTTAGGGTTAGGGTTAGGGTTAGGGTTAGGGTTAGGGTTAGGGTTAGGGTTAGGGTTAGGGTTAGGGTTAGGGTTAGGGTTAGGGTTAGGGTTAGGGTTAGGGTTAGGGTTAGGGTTAGGGTTAGGGTTAGGGTTAGGGTTAGGGTTAGGGTTAGGGTTAGGGTTAGGGTTAGGGTTAGGGTTAGGGTTAGGGTTAGGGTTAGGGTTAGGGTTAGGGTTAGGGTTAGGGTTAGGGTTAGGGTTAGGGTTAGGGTTAGGGTT…
NT	KY290210	Viruses,Peploviricota,Herviviricetes,Herpesvirales,Herpesviridae,Roseolovirus,Human_betaherpesvirus_6,	Human_betaherpesvirus_6_strain_NY-357,_partial_genome	2019	161957	161454	161919	466	Myotis brandtii，Gallus gallus，Miniopterus natalensis	3.94e-139	0.86515	Trimmed	Host genomes scrutiny	GGATGGGTTAGGGTTAGGGTTAGGGTTAGGGTTAGGGTTAGGGTTAGGGTTAGGGTTAGGGTTAGGGTTAGGGTTAGGGTTAGGGTTAGGGTTAGGGTTAGGGTTAGGGTTAGGGTTAGGGTTAGGGTTAGGGTTAGGGTTAGGGTTAGGGTTAGGGTTAGGGTTAGGGTTAGGGTTAGGGTTAGGGTTAGGGTTAGGGTTAGGGTTAGGGTTAGGGTTAGGGTTAGGGTTAGGGTTAGGGTTAGGGTTAGGGTTAGGGTTAGGGTTAGGGTTAGGGTTAGGGTTAGGGTTAGGGTTAGGGTTAGGGTTAGGGTTAGGGTTAGGGTTAGGGTTAGGGTTAGGGTTAGGGTTAGGGTTAGGGTTAGGGTTAGGGTTAGGGTTAGGGTTAGGGTTAGGGTT…
NT	KY290211	Viruses,Peploviricota,Herviviricetes,Herpesvirales,Herpesviridae,Roseolovirus,Human_betaherpesvirus_6,	Human_betaherpesvirus_6_strain_NY-373,_partial_genome	2019	160846	134	335	202	Myotis brandtii，Gallus gallus，Miniopterus natalensis	1.8e-70	0.92079	Trimmed	Host genomes scrutiny	CTAACCCTAACCCTAACCCTAACCCTAACCCTAACCCTAACCCTAACCCTAACCCTAGGTCTAACCCTAACCCTAACCCTAACCCTAGGTCTAACCCTAACCCTAACCCTAACCCTAGGTCTAACCCTAACCCTAACCCTAGGTCTAACCCTAACCCTAACCCTAACCCTAACCCTAACCCTAACCCTAACCCTAACCCTAA
NT	KY290211	Viruses,Peploviricota,Herviviricetes,Herpesvirales,Herpesviridae,Roseolovirus,Human_betaherpesvirus_6,	Human_betaherpesvirus_6_strain_NY-373,_partial_genome	2019	160846	8232	8697	466	Myotis brandtii，Gallus gallus，Miniopterus natalensis	3.94e-139	0.86515	Trimmed	Host genomes scrutiny	GGATGGGTTAGGGTTAGGGTTAGGGTTAGGGTTAGGGTTAGGGTTAGGGTTAGGGTTAGGGTTAGGGTTAGGGTTAGGGTTAGGGTTAGGGTTAGGGTTAGGGTTAGGGTTAGGGTTAGGGTTAGGGTTAGGGTTAGGGTTAGGGTTAGGGTTAGGGTTAGGGTTAGGGTTAGGGTTAGGGTTAGGGTTAGGGTTAGGGTTAGGGTTAGGGTTAGGGTTAGGGTTAGGGTTAGGGTTAGGGTTAGGGTTAGGGTTAGGGTTAGGGTTAGGGTTAGGGTTAGGGTTAGGGTTAGGGTTAGGGTTAGGGTTAGGGTTAGGGTTAGGGTTAGGGTTAGGGTTAGGGTTAGGGTTAGGGTTAGGGTTAGGGTTAGGGTTAGGGTTAGGGTTAGGGTTAGGGTT…
NT	KY290211	Viruses,Peploviricota,Herviviricetes,Herpesvirales,Herpesviridae,Roseolovirus,Human_betaherpesvirus_6,	Human_betaherpesvirus_6_strain_NY-373,_partial_genome	2019	160846	152286	152487	202	Myotis brandtii，Gallus gallus，Miniopterus natalensis	1.8e-70	0.92079	Trimmed	Host genomes scrutiny	CTAACCCTAACCCTAACCCTAACCCTAACCCTAACCCTAACCCTAACCCTAACCCTAGGTCTAACCCTAACCCTAACCCTAACCCTAGGTCTAACCCTAACCCTAACCCTAACCCTAGGTCTAACCCTAACCCTAACCCTAGGTCTAACCCTAACCCTAACCCTAACCCTAACCCTAACCCTAACCCTAACCCTAACCCTAA
NT	KY290211	Viruses,Peploviricota,Herviviricetes,Herpesvirales,Herpesviridae,Roseolovirus,Human_betaherpesvirus_6,	Human_betaherpesvirus_6_strain_NY-373,_partial_genome	2019	160846	160384	160843	460	Myotis brandtii，Gallus gallus，Miniopterus natalensis	1.42e-138	0.86737	Trimmed	Host genomes scrutiny	GTTAGGGTTAGGGTTAGGGTTAGGGTTAGGGTTAGGGTTAGGGTTAGGGTTAGGGTTAGGGTTAGGGTTAGGGTTAGGGTTAGGGTTAGGGTTAGGGTTAGGGTTAGGGTTAGGGTTAGGGTTAGGGTTAGGGTTAGGGTTAGGGTTAGGGTTAGGGTTAGGGTTAGGGTTAGGGTTAGGGTTAGGGTTAGGGTTAGGGTTAGGGTTAGGGTTAGGGTTAGGGTTAGGGTTAGGGTTAGGGTTAGGGTTAGGGTTAGGGTTAGGGTTAGGGTTAGGGTTAGGGTTAGGGTTAGGGTTAGGGTTAGGGTTAGGGTTAGGGTTAGGGTTAGGGTTAGGGTTAGGGTTAGGGTTAGGGTTAGGGTTAGGGTTAGGGTTAGGGTTAGGGTTAGGGTTAGGGTT…
NT	KY290213	Viruses,Peploviricota,Herviviricetes,Herpesvirales,Herpesviridae,Roseolovirus,Human_betaherpesvirus_6,	Human_betaherpesvirus_6_strain_NY-380,_partial_genome	2019	161783	57	258	202	Myotis brandtii，Gallus gallus，Miniopterus natalensis	1.8e-70	0.92079	Trimmed	Host genomes scrutiny	CTAACCCTAACCCTAACCCTAACCCTAACCCTAACCCTAACCCTAACCCTAACCCTAGGTCTAACCCTAACCCTAACCCTAACCCTAGGTCTAACCCTAACCCTAACCCTAACCCTAGGTCTAACCCTAACCCTAACCCTAGGTCTAACCCTAACCCTAACCCTAACCCTAACCCTAACCCTAACCCTAACCCTAACCCTAA
NT	KY290213	Viruses,Peploviricota,Herviviricetes,Herpesvirales,Herpesviridae,Roseolovirus,Human_betaherpesvirus_6,	Human_betaherpesvirus_6_strain_NY-380,_partial_genome	2019	161783	8141	8606	466	Myotis brandtii，Gallus gallus，Miniopterus natalensis	1.83e-137	0.861	Trimmed	Host genomes scrutiny	GGATGGGTTAGGGTTAGGGTTAGGGTTAGGGTTAGGGTTAGGGTTAGGGTTAGGGTTAGGGTTAGGGTTAGGGTTAGGGTTAGGGTTAGGGTTAGGGTTAGGGTTAGGGTTAGGGTTAGGGTTAGGGTTAGGGTTAGGGTTAGGGTTAGGGTTAGGGTTAGGGTTAGGGTTAGGGTTAGGGTTAGGGTTAGGGTTAGGGTTAGGGTTAGGGTTAGGGTTAGGGTTAGGGTTAGGGTTAGGGTTAGGGTTAGGGTTAGGGTTAGGGTTAGGGTTNNNGTTAGGGTTAGGGTTAGGGTTAGGGTTAGGGTTAGGGTTAGGGTTAGGGTTAGGGTTAGGGTTAGGGTTAGGGTTAGGGTTAGGGTTAGGGTTAGGGTTAGGGTTAGGGTTAGGGTTAGGGTT…
NT	KY290213	Viruses,Peploviricota,Herviviricetes,Herpesvirales,Herpesviridae,Roseolovirus,Human_betaherpesvirus_6,	Human_betaherpesvirus_6_strain_NY-380,_partial_genome	2019	161783	153188	153384	197	Myotis brandtii，Gallus gallus，Miniopterus natalensis	6.58e-60	0.8932	Trimmed	Host genomes scrutiny	AACCCTAACCCTAACCCTAGGTCTAACCCTAACCCTAACCCTAGGTCTAACCCTAACCCTAACCCTAACCCTAGGTCTAACCCTAACCCTAACCCTAACCCTAGGTCTAACCCTAACCCTAACCCTAACCCTAACCCTAACCCTAGGTCTAACCCTAACCCTAACCCTAACCCTAGGTCTAACCCTAACCCTAACCC
NT	KY290213	Viruses,Peploviricota,Herviviricetes,Herpesvirales,Herpesviridae,Roseolovirus,Human_betaherpesvirus_6,	Human_betaherpesvirus_6_strain_NY-380,_partial_genome	2019	161783	161359	161783	425	Myotis brandtii，Gallus gallus，Miniopterus natalensis	8.71e-121	0.85874	Trimmed	Host genomes scrutiny	GTTAGGGTTAGGGTTAGGGTTAGGGTTAGGGTTAGGGTTAGGGTTAGGGTTAGGGTTAGGGTTAGGGTTAGGGTTAGGGTTAGGGTTAGGGTTAGGGTTAGGGTTAGGGTTAGGGTTAGGGTTAGGGTTAGGGTTAGGGTTAGGGTTAGGGTTAGGGTTAGGGTTAGGGTTAGGGTTAGGGTTAGGGTTAGGGTTAGGGTTAGGGTTAGGGTTAGGGTTAGGGTTAGGGTTAGGGTTAGGGTTAGGGTTAGGGTTAGGGTTAGGGTTAGGGTTAGGGTTAGGGTTAGGGTTAGGGTTAGGGTTAGGGTTAGGGTTAGGGTTAGGGTTAGGGTTAGGGTTAGGGTTAGGGTTAGGGTTAGGGTTAGGGTTAGGGTTAGGGTTAGGGTTAGGGTTAGGGTT…
NT	KY290214	Viruses,Peploviricota,Herviviricetes,Herpesvirales,Herpesviridae,Roseolovirus,Human_betaherpesvirus_6,	Human_betaherpesvirus_6_strain_NY-390,_partial_genome	2019	162057	161598	162057	460	Myotis brandtii，Gallus gallus，Miniopterus natalensis	1.42e-138	0.86737	Trimmed	Host genomes scrutiny	GTTAGGGTTAGGGTTAGGGTTAGGGTTAGGGTTAGGGTTAGGGTTAGGGTTAGGGTTAGGGTTAGGGTTAGGGTTAGGGTTAGGGTTAGGGTTAGGGTTAGGGTTAGGGTTAGGGTTAGGGTTAGGGTTAGGGTTAGGGTTAGGGTTAGGGTTAGGGTTAGGGTTAGGGTTAGGGTTAGGGTTAGGGTTAGGGTTAGGGTTAGGGTTAGGGTTAGGGTTAGGGTTAGGGTTAGGGTTAGGGTTAGGGTTAGGGTTAGGGTTAGGGTTAGGGTTAGGGTTAGGGTTAGGGTTAGGGTTAGGGTTAGGGTTAGGGTTAGGGTTAGGGTTAGGGTTAGGGTTAGGGTTAGGGTTAGGGTTAGGGTTAGGGTTAGGGTTAGGGTTAGGGTTAGGGTTAGGGTT…
NT	KY290215	Viruses,Peploviricota,Herviviricetes,Herpesvirales,Herpesviridae,Roseolovirus,Human_betaherpesvirus_6,	Human_betaherpesvirus_6_strain_NY-393,_partial_genome	2019	161875	125	339	215	Myotis brandtii，Gallus gallus，Miniopterus natalensis	5.02e-71	0.90698	Trimmed	Host genomes scrutiny	CTAACCCTAACCCTAACCCTAACCCTAACCCTAACCCTAACCCTAACCCTAACCCTAGGTCTAACCCTAACCCTAACCCTAACCCTAGGTCTAACCCTAACCCTAACCCTAACCCTAGGTCTAACCCTAACCCTAACCCTAGGTCTAACCCTAACCCTAACCCTAACCCTAACCCTAACCCTAACCCTAACCCTAACCCTAACCCTAACCCTAAC
NT	KY290215	Viruses,Peploviricota,Herviviricetes,Herpesvirales,Herpesviridae,Roseolovirus,Human_betaherpesvirus_6,	Human_betaherpesvirus_6_strain_NY-393,_partial_genome	2019	161875	8224	8689	466	Myotis brandtii，Gallus gallus，Miniopterus natalensis	3.94e-139	0.86515	Trimmed	Host genomes scrutiny	GGATGGGTTAGGGTTAGGGTTAGGGTTAGGGTTAGGGTTAGGGTTAGGGTTAGGGTTAGGGTTAGGGTTAGGGTTAGGGTTAGGGTTAGGGTTAGGGTTAGGGTTAGGGTTAGGGTTAGGGTTAGGGTTAGGGTTAGGGTTAGGGTTAGGGTTAGGGTTAGGGTTAGGGTTAGGGTTAGGGTTAGGGTTAGGGTTAGGGTTAGGGTTAGGGTTAGGGTTAGGGTTAGGGTTAGGGTTAGGGTTAGGGTTAGGGTTAGGGTTAGGGTTAGGGTTAGGGTTAGGGTTAGGGTTAGGGTTAGGGTTAGGGTTAGGGTTAGGGTTAGGGTTAGGGTTAGGGTTAGGGTTAGGGTTAGGGTTAGGGTTAGGGTTAGGGTTAGGGTTAGGGTTAGGGTTAGGGTT…
NT	KY290215	Viruses,Peploviricota,Herviviricetes,Herpesvirales,Herpesviridae,Roseolovirus,Human_betaherpesvirus_6,	Human_betaherpesvirus_6_strain_NY-393,_partial_genome	2019	161875	161397	161862	466	Myotis brandtii，Gallus gallus，Miniopterus natalensis	1.82e-65	0.90594	Trimmed	Host genomes scrutiny	CTAACCCTAACCCTAGGTCTAACCCTAACCCTAACCCTAACCCTAACCCTAACCCTAGGTCTAACCCTAACCCTAACCCTAACCCTAGGTCTAACCCTAACCCTAACCCTAACCCTAGGTCTAACCCTAACCCTAACCCTAGGTCTAACCCTAACCCTAACCCTAACCCTAACCCTAACCCTAACCCTAACCCTAACCCTAA
NT	KY290215	Viruses,Peploviricota,Herviviricetes,Herpesvirales,Herpesviridae,Roseolovirus,Human_betaherpesvirus_6,	Human_betaherpesvirus_6_strain_NY-393,_partial_genome	2019	161875	153298	153499	202	Myotis brandtii，Gallus gallus，Miniopterus natalensis	3.94e-139	0.86515	Trimmed	Host genomes scrutiny	GGATGGGTTAGGGTTAGGGTTAGGGTTAGGGTTAGGGTTAGGGTTAGGGTTAGGGTTAGGGTTAGGGTTAGGGTTAGGGTTAGGGTTAGGGTTAGGGTTAGGGTTAGGGTTAGGGTTAGGGTTAGGGTTAGGGTTAGGGTTAGGGTTAGGGTTAGGGTTAGGGTTAGGGTTAGGGTTAGGGTTAGGGTTAGGGTTAGGGTTAGGGTTAGGGTTAGGGTTAGGGTTAGGGTTAGGGTTAGGGTTAGGGTTAGGGTTAGGGTTAGGGTTAGGGTTAGGGTTAGGGTTAGGGTTAGGGTTAGGGTTAGGGTTAGGGTTAGGGTTAGGGTTAGGGTTAGGGTTAGGGTTAGGGTTAGGGTTAGGGTTAGGGTTAGGGTTAGGGTTAGGGTTAGGGTTAGGGTT…
NT	KY290217	Viruses,Peploviricota,Herviviricetes,Herpesvirales,Herpesviridae,Roseolovirus,Human_betaherpesvirus_6,	Human_betaherpesvirus_6_strain_NY-397,_partial_genome	2019	161952	77	291	215	Myotis brandtii，Gallus gallus，Miniopterus natalensis	5.02e-71	0.90698	Trimmed	Host genomes scrutiny	CTAACCCTAACCCTAACCCTAACCCTAACCCTAACCCTAACCCTAACCCTAACCCTAGGTCTAACCCTAACCCTAACCCTAACCCTAGGTCTAACCCTAACCCTAACCCTAACCCTAGGTCTAACCCTAACCCTAACCCTAGGTCTAACCCTAACCCTAACCCTAACCCTAACCCTAACCCTAACCCTAACCCTAACCCTAACCCTAACCCTAAC
NT	KY290217	Viruses,Peploviricota,Herviviricetes,Herpesvirales,Herpesviridae,Roseolovirus,Human_betaherpesvirus_6,	Human_betaherpesvirus_6_strain_NY-397,_partial_genome	2019	161952	8172	8637	466	Myotis brandtii，Gallus gallus，Miniopterus natalensis	3.94e-139	0.86515	Trimmed	Host genomes scrutiny	GGATGGGTTAGGGTTAGGGTTAGGGTTAGGGTTAGGGTTAGGGTTAGGGTTAGGGTTAGGGTTAGGGTTAGGGTTAGGGTTAGGGTTAGGGTTAGGGTTAGGGTTAGGGTTAGGGTTAGGGTTAGGGTTAGGGTTAGGGTTAGGGTTAGGGTTAGGGTTAGGGTTAGGGTTAGGGTTAGGGTTAGGGTTAGGGTTAGGGTTAGGGTTAGGGTTAGGGTTAGGGTTAGGGTTAGGGTTAGGGTTAGGGTTAGGGTTAGGGTTAGGGTTAGGGTTAGGGTTAGGGTTAGGGTTAGGGTTAGGGTTAGGGTTAGGGTTAGGGTTAGGGTTAGGGTTAGGGTTAGGGTTAGGGTTAGGGTTAGGGTTAGGGTTAGGGTTAGGGTTAGGGTTAGGGTTAGGGTT…
NT	KY290217	Viruses,Peploviricota,Herviviricetes,Herpesvirales,Herpesviridae,Roseolovirus,Human_betaherpesvirus_6,	Human_betaherpesvirus_6_strain_NY-397,_partial_genome	2019	161952	161493	161952	460	Myotis brandtii，Gallus gallus，Miniopterus natalensis	1.42e-138	0.86737	Trimmed	Host genomes scrutiny	GTTAGGGTTAGGGTTAGGGTTAGGGTTAGGGTTAGGGTTAGGGTTAGGGTTAGGGTTAGGGTTAGGGTTAGGGTTAGGGTTAGGGTTAGGGTTAGGGTTAGGGTTAGGGTTAGGGTTAGGGTTAGGGTTAGGGTTAGGGTTAGGGTTAGGGTTAGGGTTAGGGTTAGGGTTAGGGTTAGGGTTAGGGTTAGGGTTAGGGTTAGGGTTAGGGTTAGGGTTAGGGTTAGGGTTAGGGTTAGGGTTAGGGTTAGGGTTAGGGTTAGGGTTAGGGTTAGGGTTAGGGTTAGGGTTAGGGTTAGGGTTAGGGTTAGGGTTAGGGTTAGGGTTAGGGTTAGGGTTAGGGTTAGGGTTAGGGTTAGGGTTAGGGTTAGGGTTAGGGTTAGGGTTAGGGTTAGGGTT…
NT	KY290218	Viruses,Peploviricota,Herviviricetes,Herpesvirales,Herpesviridae,Roseolovirus,Human_betaherpesvirus_6,	Human_betaherpesvirus_6_strain_NY-399,_partial_genome	2019	162135	131	332	202	Myotis brandtii，Gallus gallus，Miniopterus natalensis	1.8e-70	0.92079	Trimmed	Host genomes scrutiny	CTAACCCTAACCCTAACCCTAACCCTAACCCTAACCCTAACCCTAACCCTAACCCTAGGTCTAACCCTAACCCTAACCCTAACCCTAGGTCTAACCCTAACCCTAACCCTAACCCTAGGTCTAACCCTAACCCTAACCCTAGGTCTAACCCTAACCCTAACCCTAACCCTAACCCTAACCCTAACCCTAACCCTAACCCTAA
NT	KY290218	Viruses,Peploviricota,Herviviricetes,Herpesvirales,Herpesviridae,Roseolovirus,Human_betaherpesvirus_6,	Human_betaherpesvirus_6_strain_NY-399,_partial_genome	2019	162135	8225	8690	466	Myotis brandtii，Gallus gallus，Miniopterus natalensis	3.94e-139	0.86515	Trimmed	Host genomes scrutiny	GGATGGGTTAGGGTTAGGGTTAGGGTTAGGGTTAGGGTTAGGGTTAGGGTTAGGGTTAGGGTTAGGGTTAGGGTTAGGGTTAGGGTTAGGGTTAGGGTTAGGGTTAGGGTTAGGGTTAGGGTTAGGGTTAGGGTTAGGGTTAGGGTTAGGGTTAGGGTTAGGGTTAGGGTTAGGGTTAGGGTTAGGGTTAGGGTTAGGGTTAGGGTTAGGGTTAGGGTTAGGGTTAGGGTTAGGGTTAGGGTTAGGGTTAGGGTTAGGGTTAGGGTTAGGGTTAGGGTTAGGGTTAGGGTTAGGGTTAGGGTTAGGGTTAGGGTTAGGGTTAGGGTTAGGGTTAGGGTTAGGGTTAGGGTTAGGGTTAGGGTTAGGGTTAGGGTTAGGGTTAGGGTTAGGGTTAGGGTT…
NT	KY290218	Viruses,Peploviricota,Herviviricetes,Herpesvirales,Herpesviridae,Roseolovirus,Human_betaherpesvirus_6,	Human_betaherpesvirus_6_strain_NY-399,_partial_genome	2019	162135	161626	162091	466	Myotis brandtii，Gallus gallus，Miniopterus natalensis	3.94e-139	0.86515	Trimmed	Host genomes scrutiny	GGATGGGTTAGGGTTAGGGTTAGGGTTAGGGTTAGGGTTAGGGTTAGGGTTAGGGTTAGGGTTAGGGTTAGGGTTAGGGTTAGGGTTAGGGTTAGGGTTAGGGTTAGGGTTAGGGTTAGGGTTAGGGTTAGGGTTAGGGTTAGGGTTAGGGTTAGGGTTAGGGTTAGGGTTAGGGTTAGGGTTAGGGTTAGGGTTAGGGTTAGGGTTAGGGTTAGGGTTAGGGTTAGGGTTAGGGTTAGGGTTAGGGTTAGGGTTAGGGTTAGGGTTAGGGTTAGGGTTAGGGTTAGGGTTAGGGTTAGGGTTAGGGTTAGGGTTAGGGTTAGGGTTAGGGTTAGGGTTAGGGTTAGGGTTAGGGTTAGGGTTAGGGTTAGGGTTAGGGTTAGGGTTAGGGTTAGGGTT…
NT	KY290219	Viruses,Peploviricota,Herviviricetes,Herpesvirales,Herpesviridae,Roseolovirus,Human_betaherpesvirus_6,	Human_betaherpesvirus_6_strain_NY-405,_partial_genome	2019	162129	123	324	202	Myotis brandtii，Gallus gallus，Miniopterus natalensis	1.8e-70	0.92079	Trimmed	Host genomes scrutiny	CTAACCCTAACCCTAACCCTAACCCTAACCCTAACCCTAACCCTAACCCTAACCCTAGGTCTAACCCTAACCCTAACCCTAACCCTAGGTCTAACCCTAACCCTAACCCTAACCCTAGGTCTAACCCTAACCCTAACCCTAGGTCTAACCCTAACCCTAACCCTAACCCTAACCCTAACCCTAACCCTAACCCTAACCCTAA
NT	KY290219	Viruses,Peploviricota,Herviviricetes,Herpesvirales,Herpesviridae,Roseolovirus,Human_betaherpesvirus_6,	Human_betaherpesvirus_6_strain_NY-405,_partial_genome	2019	162129	8223	8688	466	Myotis brandtii，Gallus gallus，Miniopterus natalensis	3.94e-139	0.86515	Trimmed	Host genomes scrutiny	GGATGGGTTAGGGTTAGGGTTAGGGTTAGGGTTAGGGTTAGGGTTAGGGTTAGGGTTAGGGTTAGGGTTAGGGTTAGGGTTAGGGTTAGGGTTAGGGTTAGGGTTAGGGTTAGGGTTAGGGTTAGGGTTAGGGTTAGGGTTAGGGTTAGGGTTAGGGTTAGGGTTAGGGTTAGGGTTAGGGTTAGGGTTAGGGTTAGGGTTAGGGTTAGGGTTAGGGTTAGGGTTAGGGTTAGGGTTAGGGTTAGGGTTAGGGTTAGGGTTAGGGTTAGGGTTAGGGTTAGGGTTAGGGTTAGGGTTAGGGTTAGGGTTAGGGTTAGGGTTAGGGTTAGGGTTAGGGTTAGGGTTAGGGTTAGGGTTAGGGTTAGGGTTAGGGTTAGGGTTAGGGTTAGGGTTAGGGTT…
NT	KY290219	Viruses,Peploviricota,Herviviricetes,Herpesvirales,Herpesviridae,Roseolovirus,Human_betaherpesvirus_6,	Human_betaherpesvirus_6_strain_NY-405,_partial_genome	2019	162129	161625	162090	466	Myotis brandtii，Gallus gallus，Miniopterus natalensis	3.94e-139	0.86515	Trimmed	Host genomes scrutiny	GGATGGGTTAGGGTTAGGGTTAGGGTTAGGGTTAGGGTTAGGGTTAGGGTTAGGGTTAGGGTTAGGGTTAGGGTTAGGGTTAGGGTTAGGGTTAGGGTTAGGGTTAGGGTTAGGGTTAGGGTTAGGGTTAGGGTTAGGGTTAGGGTTAGGGTTAGGGTTAGGGTTAGGGTTAGGGTTAGGGTTAGGGTTAGGGTTAGGGTTAGGGTTAGGGTTAGGGTTAGGGTTAGGGTTAGGGTTAGGGTTAGGGTTAGGGTTAGGGTTAGGGTTAGGGTTAGGGTTAGGGTTAGGGTTAGGGTTAGGGTTAGGGTTAGGGTTAGGGTTAGGGTTAGGGTTAGGGTTAGGGTTAGGGTTAGGGTTAGGGTTAGGGTTAGGGTTAGGGTTAGGGTTAGGGTTAGGGTT…
NT	KY290221	Viruses,Peploviricota,Herviviricetes,Herpesvirales,Herpesviridae,Roseolovirus,Human_betaherpesvirus_6,	Human_betaherpesvirus_6_strain_NY-436,_partial_genome	2019	161819	135	336	202	Myotis brandtii，Gallus gallus，Miniopterus natalensis	1.8e-70	0.92079	Trimmed	Host genomes scrutiny	CTAACCCTAACCCTAACCCTAACCCTAACCCTAACCCTAACCCTAACCCTAACCCTAGGTCTAACCCTAACCCTAACCCTAACCCTAGGTCTAACCCTAACCCTAACCCTAACCCTAGGTCTAACCCTAACCCTAACCCTAGGTCTAACCCTAACCCTAACCCTAACCCTAACCCTAACCCTAACCCTAACCCTAACCCTAA
NT	LC193725	Viruses,Peploviricota,Herviviricetes,Herpesvirales,Herpesviridae,Varicellovirus,Equid_alphaherpesvirus_1,	Equid_alphaherpesvirus_1_DNA,_complete_genome,_strain:_Ab4p_attB_delta_VP22	2017	149072	13110	13914	805	Vector NanoLucNeo, complete sequence	0	0.9988	Trimmed	Vector sequence scrutiny	TCAGAAGAACTCGTCAAGAAGGCGATAGAAGGCGATGCGCTGCGAATCGGGAGCGGCGATACCGTAAAGCACGAGGAAGCGGTCAGCCCATTCGCCGCCAAGCTCTTCAGCAATATCACGGGTAGCCAACGCTATGTCCTGATAGCGGTCCGCCACACCCAGCCGGCCACAGTCGATGAATCCAGAAAAGCGGCCATTTTCCACCATGATATTCGGCAAGCAGGCATCGCCATGGGTCACGACGAGATCCTCGCCGTCGGGCATGCGCGCCTTGAGCCTGGCGAACAGTTCGGCTGGCGCGAGCCCCTGATGCTCTTCGTCCAGATCATCCTGATCGACAAGACCGGCTTCCATCCGAGTACGTGCTCGCTCGATGCGATGTTTCGCTTGGTGGTCGAA…
NT	LC420351	Viruses,Negarnaviricota,Monjiviricetes,Mononegavirales,Paramyxoviridae,Morbillivirus,Measles_morbillivirus,	Measles_morbillivirus_IC323-EGFP_viral_cRNA,_complete_genome	2018	16752	116	835	720	Cloning vector p15A-HNS-GFP, complete sequence	0	1	Trimmed	Vector sequence scrutiny	ATGGTGAGCAAGGGCGAGGAGCTGTTCACCGGGGTGGTGCCCATCCTGGTCGAGCTGGACGGCGACGTAAACGGCCACAAGTTCAGCGTGTCCGGCGAGGGCGAGGGCGATGCCACCTACGGCAAGCTGACCCTGAAGTTCATCTGCACCACCGGCAAGCTGCCCGTGCCCTGGCCCACCCTCGTGACCACCCTGACCTACGGCGTGCAGTGCTTCAGCCGCTACCCCGACCACATGAAGCAGCACGACTTCTTCAAGTCCGCCATGCCCGAAGGCTACGTCCAGGAGCGCACCATCTTCTTCAAGGACGACGGCAACTACAAGACCCGCGCCGAGGTGAAGTTCGAGGGCGACACCCTGGTGAACCGCATCGAGCTGAAGGGCATCGACTTCAAGGAG…
NT	KY290221	Viruses,Peploviricota,Herviviricetes,Herpesvirales,Herpesviridae,Roseolovirus,Human_betaherpesvirus_6,	Human_betaherpesvirus_6_strain_NY-436,_partial_genome	2019	161819	8234	8700	467	Myotis brandtii，Gallus gallus，Miniopterus natalensis	1.83e-137	0.86094	Trimmed	Host genomes scrutiny	GGATGGGTTAGGGTTAGGGTTAGGGTTAGGGTTAGGGTTAGGGTTAGGGTTAGGGTTAGGGTTAGGGTTAGGGTTAGGGTTAGGGTTAGGGTTAGGGTTAGGGTTAGGGTTAGGGTTAGGGTTAGGGTTAGGGTTAGGGTTAGGGTTAGGGTTAGGGTTAGGGTTAGGGTTAGGGTTAGGGTTAGGGTTAGGGTTAGGGTTAGGGTTAGGGTTAGGNNTAGGGTTAGGGTTAGGGTTAGGGTTAGGGTTAGGGTTAGGGTTAGGGTTAGGGTTAGGGTTAGGGTTAGGGTTAGGGTTAGGGTTAGGGTTAGGGTTAGGGTTAGGGTTAGGGTTAGGGTTAGGGTTAGGGTTAGGGTTAGGGTTAGGGTTAGGGTTAGGGTTAGGGTTAGGGTTAGGGTT…
NT	KY290221	Viruses,Peploviricota,Herviviricetes,Herpesvirales,Herpesviridae,Roseolovirus,Human_betaherpesvirus_6,	Human_betaherpesvirus_6_strain_NY-436,_partial_genome	2019	161819	161414	161762	349	Myotis brandtii，Gallus gallus，Miniopterus natalensis	2.82e-102	0.8663	Trimmed	Host genomes scrutiny	AACCCTAACCCTAACCCTAACCCTAACCCTAACCCTAACCCTAACCCTAACCCTAACCCTAACCCTAACCCTAACCCTAACCCTAACCCTAACCCTAACCCTAACCCTAACCCTAACCCTAACCCTAACCCTAACCCTAACCCTAACCCTAACCCTAACCCTAACCCTAACCCTAACCCTAACCCTAACCCTAACCCTAACCCTAACCCTAACCCTAACCCTAACCCTAACCCTAACCCTAACCCTAACCCTAACCCTAACCCTAACCCTAACCCTAACCCTAACCCTAACCCTAACCCTAACCCTAACCCTAACCCTAACCCTAACCCTAACCCTAACCCTAACCCTA
NT	KY315521	Viruses,Peploviricota,Herviviricetes,Herpesvirales,Herpesviridae,Roseolovirus,Human_betaherpesvirus_6,	Human_betaherpesvirus_6_strain_HP1F1,_partial_genome	2019	161082	8197	8662	466	Myotis brandtii，Gallus gallus，Miniopterus natalensis	3.94e-139	0.86515	Trimmed	Host genomes scrutiny	GGATGGGTTAGGGTTAGGGTTAGGGTTAGGGTTAGGGTTAGGGTTAGGGTTAGGGTTAGGGTTAGGGTTAGGGTTAGGGTTAGGGTTAGGGTTAGGGTTAGGGTTAGGGTTAGGGTTAGGGTTAGGGTTAGGGTTAGGGTTAGGGTTAGGGTTAGGGTTAGGGTTAGGGTTAGGGTTAGGGTTAGGGTTAGGGTTAGGGTTAGGGTTAGGGTTAGGGTTAGGGTTAGGGTTAGGGTTAGGGTTAGGGTTAGGGTTAGGGTTAGGGTTAGGGTTAGGGTTAGGGTTAGGGTTAGGGTTAGGGTTAGGGTTAGGGTTAGGGTTAGGGTTAGGGTTAGGGTTAGGGTTAGGGTTAGGGTTAGGGTTAGGGTTAGGGTTAGGGTTAGGGTTAGGGTTAGGGTT…
NT	KY315521	Viruses,Peploviricota,Herviviricetes,Herpesvirales,Herpesviridae,Roseolovirus,Human_betaherpesvirus_6,	Human_betaherpesvirus_6_strain_HP1F1,_partial_genome	2019	161082	160576	161041	466	Myotis brandtii，Gallus gallus，Miniopterus natalensis	3.94e-139	0.86515	Trimmed	Host genomes scrutiny	GGATGGGTTAGGGTTAGGGTTAGGGTTAGGGTTAGGGTTAGGGTTAGGGTTAGGGTTAGGGTTAGGGTTAGGGTTAGGGTTAGGGTTAGGGTTAGGGTTAGGGTTAGGGTTAGGGTTAGGGTTAGGGTTAGGGTTAGGGTTAGGGTTAGGGTTAGGGTTAGGGTTAGGGTTAGGGTTAGGGTTAGGGTTAGGGTTAGGGTTAGGGTTAGGGTTAGGGTTAGGGTTAGGGTTAGGGTTAGGGTTAGGGTTAGGGTTAGGGTTAGGGTTAGGGTTAGGGTTAGGGTTAGGGTTAGGGTTAGGGTTAGGGTTAGGGTTAGGGTTAGGGTTAGGGTTAGGGTTAGGGTTAGGGTTAGGGTTAGGGTTAGGGTTAGGGTTAGGGTTAGGGTTAGGGTTAGGGTT…
NT	KY315523	Viruses,Peploviricota,Herviviricetes,Herpesvirales,Herpesviridae,Roseolovirus,Human_betaherpesvirus_6,	Human_betaherpesvirus_6_strain_HP4A11,_partial_genome	2019	161529	8232	8697	466	Myotis brandtii，Gallus gallus，Miniopterus natalensis	3.94e-139	0.86515	Trimmed	Host genomes scrutiny	GGATGGGTTAGGGTTAGGGTTAGGGTTAGGGTTAGGGTTAGGGTTAGGGTTAGGGTTAGGGTTAGGGTTAGGGTTAGGGTTAGGGTTAGGGTTAGGGTTAGGGTTAGGGTTAGGGTTAGGGTTAGGGTTAGGGTTAGGGTTAGGGTTAGGGTTAGGGTTAGGGTTAGGGTTAGGGTTAGGGTTAGGGTTAGGGTTAGGGTTAGGGTTAGGGTTAGGGTTAGGGTTAGGGTTAGGGTTAGGGTTAGGGTTAGGGTTAGGGTTAGGGTTAGGGTTAGGGTTAGGGTTAGGGTTAGGGTTAGGGTTAGGGTTAGGGTTAGGGTTAGGGTTAGGGTTAGGGTTAGGGTTAGGGTTAGGGTTAGGGTTAGGGTTAGGGTTAGGGTTAGGGTTAGGGTTAGGGTT…
NT	KY315523	Viruses,Peploviricota,Herviviricetes,Herpesvirales,Herpesviridae,Roseolovirus,Human_betaherpesvirus_6,	Human_betaherpesvirus_6_strain_HP4A11,_partial_genome	2019	161529	161026	161491	466	Myotis brandtii，Gallus gallus，Miniopterus natalensis	3.94e-139	0.86515	Trimmed	Host genomes scrutiny	GGATGGGTTAGGGTTAGGGTTAGGGTTAGGGTTAGGGTTAGGGTTAGGGTTAGGGTTAGGGTTAGGGTTAGGGTTAGGGTTAGGGTTAGGGTTAGGGTTAGGGTTAGGGTTAGGGTTAGGGTTAGGGTTAGGGTTAGGGTTAGGGTTAGGGTTAGGGTTAGGGTTAGGGTTAGGGTTAGGGTTAGGGTTAGGGTTAGGGTTAGGGTTAGGGTTAGGGTTAGGGTTAGGGTTAGGGTTAGGGTTAGGGTTAGGGTTAGGGTTAGGGTTAGGGTTAGGGTTAGGGTTAGGGTTAGGGTTAGGGTTAGGGTTAGGGTTAGGGTTAGGGTTAGGGTTAGGGTTAGGGTTAGGGTTAGGGTTAGGGTTAGGGTTAGGGTTAGGGTTAGGGTTAGGGTTAGGGTT…
NT	KY315524	Viruses,Peploviricota,Herviviricetes,Herpesvirales,Herpesviridae,Roseolovirus,Human_betaherpesvirus_6,	Human_betaherpesvirus_6_strain_HP4C10,_partial_genome	2019	161781	8071	8536	466	Myotis brandtii，Gallus gallus，Miniopterus natalensis	3.94e-139	0.86515	Trimmed	Host genomes scrutiny	GGATGGGTTAGGGTTAGGGTTAGGGTTAGGGTTAGGGTTAGGGTTAGGGTTAGGGTTAGGGTTAGGGTTAGGGTTAGGGTTAGGGTTAGGGTTAGGGTTAGGGTTAGGGTTAGGGTTAGGGTTAGGGTTAGGGTTAGGGTTAGGGTTAGGGTTAGGGTTAGGGTTAGGGTTAGGGTTAGGGTTAGGGTTAGGGTTAGGGTTAGGGTTAGGGTTAGGGTTAGGGTTAGGGTTAGGGTTAGGGTTAGGGTTAGGGTTAGGGTTAGGGTTAGGGTTAGGGTTAGGGTTAGGGTTAGGGTTAGGGTTAGGGTTAGGGTTAGGGTTAGGGTTAGGGTTAGGGTTAGGGTTAGGGTTAGGGTTAGGGTTAGGGTTAGGGTTAGGGTTAGGGTTAGGGTTAGGGTT…
NT	KY315524	Viruses,Peploviricota,Herviviricetes,Herpesvirales,Herpesviridae,Roseolovirus,Human_betaherpesvirus_6,	Human_betaherpesvirus_6_strain_HP4C10,_partial_genome	2019	161781	161282	161747	466	Myotis brandtii，Gallus gallus，Miniopterus natalensis	3.94e-139	0.86515	Trimmed	Host genomes scrutiny	GGATGGGTTAGGGTTAGGGTTAGGGTTAGGGTTAGGGTTAGGGTTAGGGTTAGGGTTAGGGTTAGGGTTAGGGTTAGGGTTAGGGTTAGGGTTAGGGTTAGGGTTAGGGTTAGGGTTAGGGTTAGGGTTAGGGTTAGGGTTAGGGTTAGGGTTAGGGTTAGGGTTAGGGTTAGGGTTAGGGTTAGGGTTAGGGTTAGGGTTAGGGTTAGGGTTAGGGTTAGGGTTAGGGTTAGGGTTAGGGTTAGGGTTAGGGTTAGGGTTAGGGTTAGGGTTAGGGTTAGGGTTAGGGTTAGGGTTAGGGTTAGGGTTAGGGTTAGGGTTAGGGTTAGGGTTAGGGTTAGGGTTAGGGTTAGGGTTAGGGTTAGGGTTAGGGTTAGGGTTAGGGTTAGGGTTAGGGTT…
NT	KY315525	Viruses,Peploviricota,Herviviricetes,Herpesvirales,Herpesviridae,Roseolovirus,Human_betaherpesvirus_6,	Human_betaherpesvirus_6_strain_HP5E3,_partial_genome	2019	160825	7767	8211	445	Myotis brandtii，Gallus gallus，Miniopterus natalensis	1.44e-128	0.85307	Trimmed	Host genomes scrutiny	TAGGGTTAGGGTTAGGGTTAGGGTTAGGGTTAGGGTTAGGGTTAGGGNNNNNNNNNNNNTAGGGTTAGGGTTAGGGTTAGGGTTAGGGTTAGGGTTAGGGTTAGGGTTAGGGTTAGGGTTAGGGTTAGGGTTAGGGTTAGGGTTAGGGTTAGGGTTAGGGTTAGGGTTAGGGTTAGGGTTAGGGTTAGGGTTAGGGTTAGGGTTAGGGTTAGGGTTAGGGTTAGGGTTAGGGTTAGGGTTAGGGTTAGGGTTAGGGTTAGGGTTAGGGTTAGGGTTAGGGTTAGGGTTAGGGTTAGGGTTAGGGTTAGGGTTAGGGTTAGGGTTAGGGTTAGGGTTAGGGTTAGGGTTAGGGTTAGGGTTAGGGTTAGGGTTAGGGTTAGGGTTAGGGTTAGGGTTAGG…
NT	KY315525	Viruses,Peploviricota,Herviviricetes,Herpesvirales,Herpesviridae,Roseolovirus,Human_betaherpesvirus_6,	Human_betaherpesvirus_6_strain_HP5E3,_partial_genome	2019	160825	160345	160799	455	Myotis brandtii，Gallus gallus，Miniopterus natalensis	1.1e-134	0.86383	Trimmed	Host genomes scrutiny	GTTAGGGTTAGGGTTAGGGTTAGGGTTAGGGTTAGGGTTAGGGTTAGGGTTAGGGTTAGGGTTAGGGTTAGGGTTAGGGTTAGGGTTAGGGTTAGGGTTAGGGTTAGGGTTAGGGTTAGGGTTAGGGTTAGGGTTAGGGTTAGGGTTAGGGTTAGGGTTAGGGTTAGGGTTAGGGTTAGGGTTAGGGTTAGGGTTAGGGTTAGGGTTAGGGTTAGGGTTAGGGTTAGGGTTAGGGTTAGGGTTAGGGTTAGGGTTAGGGTTAGGGTTAGGGTTAGGGTTAGGGTTAGGGTTAGGGTTAGGGTTAGGGTTAGGGTTAGGGTTAGGGTTAGGGTTAGGGTTAGGGTTAGGGTTAGGGTTAGGGTTAGGGTTAGGGTTAGGGTTAGGGTTAGGGTTAGGGTT…
NT	KY315527	Viruses,Peploviricota,Herviviricetes,Herpesvirales,Herpesviridae,Roseolovirus,Human_betaherpesvirus_6,	Human_betaherpesvirus_6_strain_HP8H1,_partial_genome	2019	161979	8220	8666	447	Myotis brandtii，Gallus gallus，Miniopterus natalensis	5.21e-123	0.85177	Trimmed	Host genomes scrutiny	TAGGGTTAGGGTTAGGGTTAGGGTTAGGGTTAGGGTTAGGGTTAGGGTTAGGGCTAGGGTTAGGGTTAGGGTTAGGGTTAGGGTTAGGGTTAGGGTTAGGGTTAGGGTTAGGGTTAGGGTTAGGGTTAGGGTTAGGGTTAGGGTTAGGGTTAGGGTTAGGGTTAGGGTTAGGGTTAGGGTTAGGGTTAGGGTTAGGGTTAGGGTTAGGGTTAGGGTTAGGGTTAGGGTTAGGGTTAGGGTTAGGGTTAGGGTTAGGGTTAGGGTTAGGGTTAGGGTTAGGGTTAGGGTTAGGGTTAGGGTTAGGGTTAGGGNNNGGGTTAGGGTTAGGGTTAGGGTTAGGGTTAGGGTTAGGGTTAGGGTTAGGGTTAGGGTTAGGGTTAGGGTTAGGGTTAGCATTAG…
NT	KY315529	Viruses,Peploviricota,Herviviricetes,Herpesvirales,Herpesviridae,Roseolovirus,Human_betaherpesvirus_6,	Human_betaherpesvirus_6_strain_HP12G6,_partial_genome	2019	161076	7941	8303	363	Myotis brandtii，Gallus gallus，Miniopterus natalensis	1.01e-105	0.85989	Trimmed	Host genomes scrutiny	CCCTAACCCTAACCCTAACCCTAACCCNAACCCTAACCCTAACCCTAACCCTAACCCTAACCCTAACCCTAACCCTAACCCTAACCCTAACCCTAACCCTAACCCTAACCCTAACCCTAACCCTAACCCTAACCCTAACCCTAACCCTAACCCTAACCCTAACCCTAACCCTAACCCTAACCCTAACCCTAACCCTAACCCTAACCCTAACCCTAACCCTAACCCTAACCCTAACCCTAACCCTAACCCTAACCCTAACCCTAACCCTAACNNNAACCCTAACCCTAACCCTAACCCTAACCCTAACCCTAACCCTAACCCTAACCCTAACCCTAACCCTAACCCTAACCCTAACCCTAACCC
NT	KY315529	Viruses,Peploviricota,Herviviricetes,Herpesvirales,Herpesviridae,Roseolovirus,Human_betaherpesvirus_6,	Human_betaherpesvirus_6_strain_HP12G6,_partial_genome	2019	161076	160726	161074	349	Myotis brandtii，Gallus gallus，Miniopterus natalensis	2.82e-102	0.8663	Trimmed	Host genomes scrutiny	AACCCTAACCCTAACCCTAACCCTAACCCTAACCCTAACCCTAACCCTAACCCTAACCCTAACCCTAACCCTAACCCTAACCCTAACCCTAACCCTAACCCTAACCCTAACCCTAACCCTAACCCTAACCCTAACCCTAACCCTAACCCTAACCCTAACCCTAACCCTAACCCTAACCCTAACCCTAACCCTAACCCTAACCCTAACCCTAACCCTAACCCTAACCCTAACCCTAACCCTAACCCTAACCCTAACCCTAACCCTAACCCTAACCCTAACCCTAACCCTAACCCTAACCCTAACCCTAACCCTAACCCTAACCCTAACCCTAACCCTAACCCTAACCCTA
NT	KY315530	Viruses,Peploviricota,Herviviricetes,Herpesvirales,Herpesviridae,Roseolovirus,Human_betaherpesvirus_6,	Human_betaherpesvirus_6_strain_HP12H12,_partial_genome	2019	161202	8082	8547	466	Myotis brandtii	3.94e-139	0.86515	Trimmed	Host genomes scrutiny	GGATGGGTTAGGGTTAGGGTTAGGGTTAGGGTTAGGGTTAGGGTTAGGGTTAGGGTTAGGGTTAGGGTTAGGGTTAGGGTTAGGGTTAGGGTTAGGGTTAGGGTTAGGGTTAGGGTTAGGGTTAGGGTTAGGGTTAGGGTTAGGGTTAGGGTTAGGGTTAGGGTTAGGGTTAGGGTTAGGGTTAGGGTTAGGGTTAGGGTTAGGGTTAGGGTTAGGGTTAGGGTTAGGGTTAGGGTTAGGGTTAGGGTTAGGGTTAGGGTTAGGGTTAGGGTTAGGGTTAGGGTTAGGGTTAGGGTTAGGGTTAGGGTTAGGGTTAGGGTTAGGGTTAGGGTTAGGGTTAGGGTTAGGGTTAGGGTTAGGGTTAGGGTTAGGGTTAGGGTTAGGGTTAGGGTTAGGGTT…
NT	KY315530	Viruses,Peploviricota,Herviviricetes,Herpesvirales,Herpesviridae,Roseolovirus,Human_betaherpesvirus_6,	Human_betaherpesvirus_6_strain_HP12H12,_partial_genome	2019	161202	160710	161169	460	Myotis brandtii	1.42e-138	0.86737	Trimmed	Host genomes scrutiny	GTTAGGGTTAGGGTTAGGGTTAGGGTTAGGGTTAGGGTTAGGGTTAGGGTTAGGGTTAGGGTTAGGGTTAGGGTTAGGGTTAGGGTTAGGGTTAGGGTTAGGGTTAGGGTTAGGGTTAGGGTTAGGGTTAGGGTTAGGGTTAGGGTTAGGGTTAGGGTTAGGGTTAGGGTTAGGGTTAGGGTTAGGGTTAGGGTTAGGGTTAGGGTTAGGGTTAGGGTTAGGGTTAGGGTTAGGGTTAGGGTTAGGGTTAGGGTTAGGGTTAGGGTTAGGGTTAGGGTTAGGGTTAGGGTTAGGGTTAGGGTTAGGGTTAGGGTTAGGGTTAGGGTTAGGGTTAGGGTTAGGGTTAGGGTTAGGGTTAGGGTTAGGGTTAGGGTTAGGGTTAGGGTTAGGGTTAGGGTT…
NT	KY315532	Viruses,Peploviricota,Herviviricetes,Herpesvirales,Herpesviridae,Roseolovirus,Human_betaherpesvirus_6,	Human_betaherpesvirus_6_strain_HP33A7,_partial_genome	2019	162735	8208	8673	466	Myotis brandtii	3.94e-139	0.86515	Trimmed	Host genomes scrutiny	GGATGGGTTAGGGTTAGGGTTAGGGTTAGGGTTAGGGTTAGGGTTAGGGTTAGGGTTAGGGTTAGGGTTAGGGTTAGGGTTAGGGTTAGGGTTAGGGTTAGGGTTAGGGTTAGGGTTAGGGTTAGGGTTAGGGTTAGGGTTAGGGTTAGGGTTAGGGTTAGGGTTAGGGTTAGGGTTAGGGTTAGGGTTAGGGTTAGGGTTAGGGTTAGGGTTAGGGTTAGGGTTAGGGTTAGGGTTAGGGTTAGGGTTAGGGTTAGGGTTAGGGTTAGGGTTAGGGTTAGGGTTAGGGTTAGGGTTAGGGTTAGGGTTAGGGTTAGGGTTAGGGTTAGGGTTAGGGTTAGGGTTAGGGTTAGGGTTAGGGTTAGGGTTAGGGTTAGGGTTAGGGTTAGGGTTAGGGTT…
NT	KY315532	Viruses,Peploviricota,Herviviricetes,Herpesvirales,Herpesviridae,Roseolovirus,Human_betaherpesvirus_6,	Human_betaherpesvirus_6_strain_HP33A7,_partial_genome	2019	162735	162221	162686	466	Myotis brandtii	3.94e-139	0.86515	Trimmed	Host genomes scrutiny	GGATGGGTTAGGGTTAGGGTTAGGGTTAGGGTTAGGGTTAGGGTTAGGGTTAGGGTTAGGGTTAGGGTTAGGGTTAGGGTTAGGGTTAGGGTTAGGGTTAGGGTTAGGGTTAGGGTTAGGGTTAGGGTTAGGGTTAGGGTTAGGGTTAGGGTTAGGGTTAGGGTTAGGGTTAGGGTTAGGGTTAGGGTTAGGGTTAGGGTTAGGGTTAGGGTTAGGGTTAGGGTTAGGGTTAGGGTTAGGGTTAGGGTTAGGGTTAGGGTTAGGGTTAGGGTTAGGGTTAGGGTTAGGGTTAGGGTTAGGGTTAGGGTTAGGGTTAGGGTTAGGGTTAGGGTTAGGGTTAGGGTTAGGGTTAGGGTTAGGGTTAGGGTTAGGGTTAGGGTTAGGGTTAGGGTTAGGGTT…
NT	KY315533	Viruses,Peploviricota,Herviviricetes,Herpesvirales,Herpesviridae,Roseolovirus,Human_betaherpesvirus_6,	Human_betaherpesvirus_6_strain_HP36C6,_partial_genome	2019	161716	8226	8691	466	Myotis brandtii	3.94e-139	0.86515	Trimmed	Host genomes scrutiny	GGATGGGTTAGGGTTAGGGTTAGGGTTAGGGTTAGGGTTAGGGTTAGGGTTAGGGTTAGGGTTAGGGTTAGGGTTAGGGTTAGGGTTAGGGTTAGGGTTAGGGTTAGGGTTAGGGTTAGGGTTAGGGTTAGGGTTAGGGTTAGGGTTAGGGTTAGGGTTAGGGTTAGGGTTAGGGTTAGGGTTAGGGTTAGGGTTAGGGTTAGGGTTAGGGTTAGGGTTAGGGTTAGGGTTAGGGTTAGGGTTAGGGTTAGGGTTAGGGTTAGGGTTAGGGTTAGGGTTAGGGTTAGGGTTAGGGTTAGGGTTAGGGTTAGGGTTAGGGTTAGGGTTAGGGTTAGGGTTAGGGTTAGGGTTAGGGTTAGGGTTAGGGTTAGGGTTAGGGTTAGGGTTAGGGTTAGGGTT…
NT	KY315533	Viruses,Peploviricota,Herviviricetes,Herpesvirales,Herpesviridae,Roseolovirus,Human_betaherpesvirus_6,	Human_betaherpesvirus_6_strain_HP36C6,_partial_genome	2019	161716	161212	161677	466	Myotis brandtii	3.94e-139	0.86515	Trimmed	Host genomes scrutiny	GGATGGGTTAGGGTTAGGGTTAGGGTTAGGGTTAGGGTTAGGGTTAGGGTTAGGGTTAGGGTTAGGGTTAGGGTTAGGGTTAGGGTTAGGGTTAGGGTTAGGGTTAGGGTTAGGGTTAGGGTTAGGGTTAGGGTTAGGGTTAGGGTTAGGGTTAGGGTTAGGGTTAGGGTTAGGGTTAGGGTTAGGGTTAGGGTTAGGGTTAGGGTTAGGGTTAGGGTTAGGGTTAGGGTTAGGGTTAGGGTTAGGGTTAGGGTTAGGGTTAGGGTTAGGGTTAGGGTTAGGGTTAGGGTTAGGGTTAGGGTTAGGGTTAGGGTTAGGGTTAGGGTTAGGGTTAGGGTTAGGGTTAGGGTTAGGGTTAGGGTTAGGGTTAGGGTTAGGGTTAGGGTTAGGGTTAGGGTT…
NT	KY315534	Viruses,Peploviricota,Herviviricetes,Herpesvirales,Herpesviridae,Roseolovirus,Human_betaherpesvirus_6,	Human_betaherpesvirus_6_strain_HP40E6,_partial_genome	2019	161289	160787	161087	301	Myotis brandtii	1.04e-86	0.86928	Trimmed	Host genomes scrutiny	AACCCTAACCCTAACCCTAACCCTAACCCTAACCCTAACCCTAACCCTAACCCTAACCCTAACCCTAACCCTAACCCTAACCCTAACCCTAACCCTAACCCTAACCCTAACCCTAACCCTAACCCTAACCCTAACCCTAACCCTAACCCTAACCCTAACCCTAACCCTAACCCTAACCCTAACCCTAACCCTAACCCTAACCCTAACCCTAACCCTAACCCTAACCCTAACCCTAACCCTAACCCTAACCCTAACCCTAACCCTAACCCTAACCCTAACCCTAACCCTAACCCTAACCCTA
NT	KY315535	Viruses,Peploviricota,Herviviricetes,Herpesvirales,Herpesviridae,Roseolovirus,Human_betaherpesvirus_6,	Human_betaherpesvirus_6_strain_HP43E10,_partial_genome	2019	161588	8087	8552	466	Myotis brandtii	3.94e-139	0.86515	Trimmed	Host genomes scrutiny	GGATGGGTTAGGGTTAGGGTTAGGGTTAGGGTTAGGGTTAGGGTTAGGGTTAGGGTTAGGGTTAGGGTTAGGGTTAGGGTTAGGGTTAGGGTTAGGGTTAGGGTTAGGGTTAGGGTTAGGGTTAGGGTTAGGGTTAGGGTTAGGGTTAGGGTTAGGGTTAGGGTTAGGGTTAGGGTTAGGGTTAGGGTTAGGGTTAGGGTTAGGGTTAGGGTTAGGGTTAGGGTTAGGGTTAGGGTTAGGGTTAGGGTTAGGGTTAGGGTTAGGGTTAGGGTTAGGGTTAGGGTTAGGGTTAGGGTTAGGGTTAGGGTTAGGGTTAGGGTTAGGGTTAGGGTTAGGGTTAGGGTTAGGGTTAGGGTTAGGGTTAGGGTTAGGGTTAGGGTTAGGGTTAGGGTTAGGGTT…
NT	KY315535	Viruses,Peploviricota,Herviviricetes,Herpesvirales,Herpesviridae,Roseolovirus,Human_betaherpesvirus_6,	Human_betaherpesvirus_6_strain_HP43E10,_partial_genome	2019	161588	161134	161588	455	Myotis brandtii	8.53e-136	0.86596	Trimmed	Host genomes scrutiny	GTTAGGGTTAGGGTTAGGGTTAGGGTTAGGGTTAGGGTTAGGGTTAGGGTTAGGGTTAGGGTTAGGGTTAGGGTTAGGGTTAGGGTTAGGGTTAGGGTTAGGGTTAGGGTTAGGGTTAGGGTTAGGGTTAGGGTTAGGGTTAGGGTTAGGGTTAGGGTTAGGGTTAGGGTTAGGGTTAGGGTTAGGGTTAGGGTTAGGGTTAGGGTTAGGGTTAGGGTTAGGGTTAGGGTTAGGGTTAGGGTTAGGGTTAGGGTTAGGGTTAGGGTTAGGGTTAGGGTTAGGGTTAGGGTTAGGGTTAGGGTTAGGGTTAGGGTTAGGGTTAGGGTTAGGGTTAGGGTTAGGGTTAGGGTTAGGGTTAGGGTTAGGGTTAGGGTTAGGGTTAGGGTTAGGGTTAGGGTT…
NT	KY315536	Viruses,Peploviricota,Herviviricetes,Herpesvirales,Herpesviridae,Roseolovirus,Human_betaherpesvirus_6,	Human_betaherpesvirus_6_strain_HP46B12,_partial_genome	2019	161493	7857	8322	466	Myotis brandtii	3.94e-139	0.86515	Trimmed	Host genomes scrutiny	GGATGGGTTAGGGTTAGGGTTAGGGTTAGGGTTAGGGTTAGGGTTAGGGTTAGGGTTAGGGTTAGGGTTAGGGTTAGGGTTAGGGTTAGGGTTAGGGTTAGGGTTAGGGTTAGGGTTAGGGTTAGGGTTAGGGTTAGGGTTAGGGTTAGGGTTAGGGTTAGGGTTAGGGTTAGGGTTAGGGTTAGGGTTAGGGTTAGGGTTAGGGTTAGGGTTAGGGTTAGGGTTAGGGTTAGGGTTAGGGTTAGGGTTAGGGTTAGGGTTAGGGTTAGGGTTAGGGTTAGGGTTAGGGTTAGGGTTAGGGTTAGGGTTAGGGTTAGGGTTAGGGTTAGGGTTAGGGTTAGGGTTAGGGTTAGGGTTAGGGTTAGGGTTAGGGTTAGGGTTAGGGTTAGGGTTAGGGTT…
NT	KY315536	Viruses,Peploviricota,Herviviricetes,Herpesvirales,Herpesviridae,Roseolovirus,Human_betaherpesvirus_6,	Human_betaherpesvirus_6_strain_HP46B12,_partial_genome	2019	161493	160982	161447	466	Myotis brandtii	3.94e-139	0.86515	Trimmed	Host genomes scrutiny	GGATGGGTTAGGGTTAGGGTTAGGGTTAGGGTTAGGGTTAGGGTTAGGGTTAGGGTTAGGGTTAGGGTTAGGGTTAGGGTTAGGGTTAGGGTTAGGGTTAGGGTTAGGGTTAGGGTTAGGGTTAGGGTTAGGGTTAGGGTTAGGGTTAGGGTTAGGGTTAGGGTTAGGGTTAGGGTTAGGGTTAGGGTTAGGGTTAGGGTTAGGGTTAGGGTTAGGGTTAGGGTTAGGGTTAGGGTTAGGGTTAGGGTTAGGGTTAGGGTTAGGGTTAGGGTTAGGGTTAGGGTTAGGGTTAGGGTTAGGGTTAGGGTTAGGGTTAGGGTTAGGGTTAGGGTTAGGGTTAGGGTTAGGGTTAGGGTTAGGGTTAGGGTTAGGGTTAGGGTTAGGGTTAGGGTTAGGGTT…
NT	KY315537	Viruses,Peploviricota,Herviviricetes,Herpesvirales,Herpesviridae,Roseolovirus,Human_betaherpesvirus_6,	Human_betaherpesvirus_6_strain_HP51G12,_partial_genome	2019	160994	7811	8276	466	Myotis brandtii	3.94e-139	0.86515	Trimmed	Host genomes scrutiny	GGATGGGTTAGGGTTAGGGTTAGGGTTAGGGTTAGGGTTAGGGTTAGGGTTAGGGTTAGGGTTAGGGTTAGGGTTAGGGTTAGGGTTAGGGTTAGGGTTAGGGTTAGGGTTAGGGTTAGGGTTAGGGTTAGGGTTAGGGTTAGGGTTAGGGTTAGGGTTAGGGTTAGGGTTAGGGTTAGGGTTAGGGTTAGGGTTAGGGTTAGGGTTAGGGTTAGGGTTAGGGTTAGGGTTAGGGTTAGGGTTAGGGTTAGGGTTAGGGTTAGGGTTAGGGTTAGGGTTAGGGTTAGGGTTAGGGTTAGGGTTAGGGTTAGGGTTAGGGTTAGGGTTAGGGTTAGGGTTAGGGTTAGGGTTAGGGTTAGGGTTAGGGTTAGGGTTAGGGTTAGGGTTAGGGTTAGGGTT…
NT	KY315537	Viruses,Peploviricota,Herviviricetes,Herpesvirales,Herpesviridae,Roseolovirus,Human_betaherpesvirus_6,	Human_betaherpesvirus_6_strain_HP51G12,_partial_genome	2019	160994	160535	160994	460	Myotis brandtii	1.42e-138	0.86737	Trimmed	Host genomes scrutiny	GTTAGGGTTAGGGTTAGGGTTAGGGTTAGGGTTAGGGTTAGGGTTAGGGTTAGGGTTAGGGTTAGGGTTAGGGTTAGGGTTAGGGTTAGGGTTAGGGTTAGGGTTAGGGTTAGGGTTAGGGTTAGGGTTAGGGTTAGGGTTAGGGTTAGGGTTAGGGTTAGGGTTAGGGTTAGGGTTAGGGTTAGGGTTAGGGTTAGGGTTAGGGTTAGGGTTAGGGTTAGGGTTAGGGTTAGGGTTAGGGTTAGGGTTAGGGTTAGGGTTAGGGTTAGGGTTAGGGTTAGGGTTAGGGTTAGGGTTAGGGTTAGGGTTAGGGTTAGGGTTAGGGTTAGGGTTAGGGTTAGGGTTAGGGTTAGGGTTAGGGTTAGGGTTAGGGTTAGGGTTAGGGTTAGGGTTAGGGTT…
NT	KY315538	Viruses,Peploviricota,Herviviricetes,Herpesvirales,Herpesviridae,Roseolovirus,Human_betaherpesvirus_6,	Human_betaherpesvirus_6_strain_HP71B11,_partial_genome	2019	161506	8220	8685	466	Myotis brandtii	1.83e-137	0.86299	Trimmed	Host genomes scrutiny	GGATGGGTTAGGGTTAGGGTTAGGGTTAGGGTTAGGGTTAGGGTTAGGGTTAGGGTTAGGGTTAGGGTTAGGGTTAGGGTTAGGGTTAGGGTTAGGGTTAGGGTTAGGGTTAGGGTTAGGGTTAGGGTTAGGGTTAGGGTTAGGGTTAGGGTTAGGGTTAGGGTTAGGGTTAGGGTTAGGGTTAGGGTTAGGGTTAGGGTTAGGGTTAGGGTTAGGGTTAGGGTTAGGGTTAGGGTTAGGGTTAGGGTTAGGGTTAGGGTTAGGGTTAGGGTTAGGGTTAGGGTTAGGGTTAGGGTTAGGGTTAGGGTTAGGGTTAGGGTTAGGGTTAGGGTTAGGGTTAGGGTTAGGGTTAGGGTTAGGGTTAGGGTTAGGGTTAGGGTTAGGGTTAGGGTTAGGGTT…
NT	KY315538	Viruses,Peploviricota,Herviviricetes,Herpesvirales,Herpesviridae,Roseolovirus,Human_betaherpesvirus_6,	Human_betaherpesvirus_6_strain_HP71B11,_partial_genome	2019	161506	160989	161454	466	Myotis brandtii	3.94e-139	0.86515	Trimmed	Host genomes scrutiny	GGATGGGTTAGGGTTAGGGTTAGGGTTAGGGTTAGGGTTAGGGTTAGGGTTAGGGTTAGGGTTAGGGTTAGGGTTAGGGTTAGGGTTAGGGTTAGGGTTAGGGTTAGGGTTAGGGTTAGGGTTAGGGTTAGGGTTAGGGTTAGGGTTAGGGTTAGGGTTAGGGTTAGGGTTAGGGTTAGGGTTAGGGTTAGGGTTAGGGTTAGGGTTAGGGTTAGGGTTAGGGTTAGGGTTAGGGTTAGGGTTAGGGTTAGGGTTAGGGTTAGGGTTAGGGTTAGGGTTAGGGTTAGGGTTAGGGTTAGGGTTAGGGTTAGGGTTAGGGTTAGGGTTAGGGTTAGGGTTAGGGTTAGGGTTAGGGTTAGGGTTAGGGTTAGGGTTAGGGTTAGGGTTAGGGTTAGGGTT…
NT	KY315539	Viruses,Peploviricota,Herviviricetes,Herpesvirales,Herpesviridae,Roseolovirus,Human_betaherpesvirus_6,	Human_betaherpesvirus_6_strain_HP71F1,_partial_genome	2019	161508	8070	8535	466	Myotis brandtii	3.94e-139	0.86515	Trimmed	Host genomes scrutiny	GGATGGGTTAGGGTTAGGGTTAGGGTTAGGGTTAGGGTTAGGGTTAGGGTTAGGGTTAGGGTTAGGGTTAGGGTTAGGGTTAGGGTTAGGGTTAGGGTTAGGGTTAGGGTTAGGGTTAGGGTTAGGGTTAGGGTTAGGGTTAGGGTTAGGGTTAGGGTTAGGGTTAGGGTTAGGGTTAGGGTTAGGGTTAGGGTTAGGGTTAGGGTTAGGGTTAGGGTTAGGGTTAGGGTTAGGGTTAGGGTTAGGGTTAGGGTTAGGGTTAGGGTTAGGGTTAGGGTTAGGGTTAGGGTTAGGGTTAGGGTTAGGGTTAGGGTTAGGGTTAGGGTTAGGGTTAGGGTTAGGGTTAGGGTTAGGGTTAGGGTTAGGGTTAGGGTTAGGGTTAGGGTTAGGGTTAGGGTT…
NT	KY315539	Viruses,Peploviricota,Herviviricetes,Herpesvirales,Herpesviridae,Roseolovirus,Human_betaherpesvirus_6,	Human_betaherpesvirus_6_strain_HP71F1,_partial_genome	2019	161508	161025	161490	466	Myotis brandtii	3.94e-139	0.86515	Trimmed	Host genomes scrutiny	GGATGGGTTAGGGTTAGGGTTAGGGTTAGGGTTAGGGTTAGGGTTAGGGTTAGGGTTAGGGTTAGGGTTAGGGTTAGGGTTAGGGTTAGGGTTAGGGTTAGGGTTAGGGTTAGGGTTAGGGTTAGGGTTAGGGTTAGGGTTAGGGTTAGGGTTAGGGTTAGGGTTAGGGTTAGGGTTAGGGTTAGGGTTAGGGTTAGGGTTAGGGTTAGGGTTAGGGTTAGGGTTAGGGTTAGGGTTAGGGTTAGGGTTAGGGTTAGGGTTAGGGTTAGGGTTAGGGTTAGGGTTAGGGTTAGGGTTAGGGTTAGGGTTAGGGTTAGGGTTAGGGTTAGGGTTAGGGTTAGGGTTAGGGTTAGGGTTAGGGTTAGGGTTAGGGTTAGGGTTAGGGTTAGGGTTAGGGTT…
NT	KY315543	Viruses,Peploviricota,Herviviricetes,Herpesvirales,Herpesviridae,Roseolovirus,Human_betaherpesvirus_6,	Human_betaherpesvirus_6_strain_HP81D12,_partial_genome	2019	161920	8095	8560	466	Myotis brandtii	3.94e-139	0.86515	Trimmed	Host genomes scrutiny	GGATGGGTTAGGGTTAGGGTTAGGGTTAGGGTTAGGGTTAGGGTTAGGGTTAGGGTTAGGGTTAGGGTTAGGGTTAGGGTTAGGGTTAGGGTTAGGGTTAGGGTTAGGGTTAGGGTTAGGGTTAGGGTTAGGGTTAGGGTTAGGGTTAGGGTTAGGGTTAGGGTTAGGGTTAGGGTTAGGGTTAGGGTTAGGGTTAGGGTTAGGGTTAGGGTTAGGGTTAGGGTTAGGGTTAGGGTTAGGGTTAGGGTTAGGGTTAGGGTTAGGGTTAGGGTTAGGGTTAGGGTTAGGGTTAGGGTTAGGGTTAGGGTTAGGGTTAGGGTTAGGGTTAGGGTTAGGGTTAGGGTTAGGGTTAGGGTTAGGGTTAGGGTTAGGGTTAGGGTTAGGGTTAGGGTTAGGGTT…
NT	KY315543	Viruses,Peploviricota,Herviviricetes,Herpesvirales,Herpesviridae,Roseolovirus,Human_betaherpesvirus_6,	Human_betaherpesvirus_6_strain_HP81D12,_partial_genome	2019	161920	161461	161920	460	Myotis brandtii	1.42e-138	0.86737	Trimmed	Host genomes scrutiny	GTTAGGGTTAGGGTTAGGGTTAGGGTTAGGGTTAGGGTTAGGGTTAGGGTTAGGGTTAGGGTTAGGGTTAGGGTTAGGGTTAGGGTTAGGGTTAGGGTTAGGGTTAGGGTTAGGGTTAGGGTTAGGGTTAGGGTTAGGGTTAGGGTTAGGGTTAGGGTTAGGGTTAGGGTTAGGGTTAGGGTTAGGGTTAGGGTTAGGGTTAGGGTTAGGGTTAGGGTTAGGGTTAGGGTTAGGGTTAGGGTTAGGGTTAGGGTTAGGGTTAGGGTTAGGGTTAGGGTTAGGGTTAGGGTTAGGGTTAGGGTTAGGGTTAGGGTTAGGGTTAGGGTTAGGGTTAGGGTTAGGGTTAGGGTTAGGGTTAGGGTTAGGGTTAGGGTTAGGGTTAGGGTTAGGGTTAGGGTT…
NT	KY315544	Viruses,Peploviricota,Herviviricetes,Herpesvirales,Herpesviridae,Roseolovirus,Human_betaherpesvirus_6,	Human_betaherpesvirus_6_strain_HP83H7,_partial_genome	2019	161524	8238	8703	466	Myotis brandtii	3.94e-139	0.86515	Trimmed	Host genomes scrutiny	GGATGGGTTAGGGTTAGGGTTAGGGTTAGGGTTAGGGTTAGGGTTAGGGTTAGGGTTAGGGTTAGGGTTAGGGTTAGGGTTAGGGTTAGGGTTAGGGTTAGGGTTAGGGTTAGGGTTAGGGTTAGGGTTAGGGTTAGGGTTAGGGTTAGGGTTAGGGTTAGGGTTAGGGTTAGGGTTAGGGTTAGGGTTAGGGTTAGGGTTAGGGTTAGGGTTAGGGTTAGGGTTAGGGTTAGGGTTAGGGTTAGGGTTAGGGTTAGGGTTAGGGTTAGGGTTAGGGTTAGGGTTAGGGTTAGGGTTAGGGTTAGGGTTAGGGTTAGGGTTAGGGTTAGGGTTAGGGTTAGGGTTAGGGTTAGGGTTAGGGTTAGGGTTAGGGTTAGGGTTAGGGTTAGGGTTAGGGTT…
NT	KY315544	Viruses,Peploviricota,Herviviricetes,Herpesvirales,Herpesviridae,Roseolovirus,Human_betaherpesvirus_6,	Human_betaherpesvirus_6_strain_HP83H7,_partial_genome	2019	161524	161021	161486	466	Myotis brandtii	3.94e-139	0.86515	Trimmed	Host genomes scrutiny	GGATGGGTTAGGGTTAGGGTTAGGGTTAGGGTTAGGGTTAGGGTTAGGGTTAGGGTTAGGGTTAGGGTTAGGGTTAGGGTTAGGGTTAGGGTTAGGGTTAGGGTTAGGGTTAGGGTTAGGGTTAGGGTTAGGGTTAGGGTTAGGGTTAGGGTTAGGGTTAGGGTTAGGGTTAGGGTTAGGGTTAGGGTTAGGGTTAGGGTTAGGGTTAGGGTTAGGGTTAGGGTTAGGGTTAGGGTTAGGGTTAGGGTTAGGGTTAGGGTTAGGGTTAGGGTTAGGGTTAGGGTTAGGGTTAGGGTTAGGGTTAGGGTTAGGGTTAGGGTTAGGGTTAGGGTTAGGGTTAGGGTTAGGGTTAGGGTTAGGGTTAGGGTTAGGGTTAGGGTTAGGGTTAGGGTTAGGGTT…
NT	KY315545	Viruses,Peploviricota,Herviviricetes,Herpesvirales,Herpesviridae,Roseolovirus,Human_betaherpesvirus_6,	Human_betaherpesvirus_6_strain_HP88D9,_partial_genome	2019	158503	7210	7511	302	Myotis brandtii	3.73e-86	0.86452	Trimmed	Host genomes scrutiny	CCTAACCCTAACCCTAACCCTAACCCTAACCCTAACCCTAACCCTAACCCTAACCCTAACCCTAACCCTAACCCTAACCNTAACCCTAACCCTAACCCTAACCCTAACCCTAACCCTAACCCTAACCCTAACCCTAACCCTAACCCTAACCCTAACCCTAACCCTAACCCTAACCCTAACCCTAACCCTAACCCTAACCCTAACCCTAACCCTAACCCTAACCCTAACCCTAACCCTAACCCTAACCCTAACCCTAACCCTAACCCTAACCCTAACCCTAACCCTAACCCTAACCCTAACCC
NT	KY315545	Viruses,Peploviricota,Herviviricetes,Herpesvirales,Herpesviridae,Roseolovirus,Human_betaherpesvirus_6,	Human_betaherpesvirus_6_strain_HP88D9,_partial_genome	2019	158503	158191	158503	313	Myotis brandtii	1.33e-90	0.86687	Trimmed	Host genomes scrutiny	AACCCTAACCCTAACCCTAACCCTAACCCTAACCCTAACCCTAACCCTAACCCTAACCCTAACCCTAACCCTAACCCTAACCCTAACCCTAACCCTAACCCTAACCCTAACCCTAACCCTAACCCTAACCCTAACCCTAACCCTAACCCTAACCCTAACCCTAACCCTAACCCTAACCCTAACCCTAACCCTAACCCTAACCCTAACCCTAACCCTAACCCTAACCCTAACCCTAACCCTAACCCTAACCCTAACCCTAACCCTAACCCTAACCCTAACCCTAACCCTAACCCTAACCCTAACCCTAACCCTA
NT	KY315546	Viruses,Peploviricota,Herviviricetes,Herpesvirales,Herpesviridae,Roseolovirus,Human_betaherpesvirus_6,	Human_betaherpesvirus_6_strain_HP88H3,_partial_genome	2019	161883	8115	8580	466	Myotis brandtii	3.94e-139	0.86515	Trimmed	Host genomes scrutiny	GGATGGGTTAGGGTTAGGGTTAGGGTTAGGGTTAGGGTTAGGGTTAGGGTTAGGGTTAGGGTTAGGGTTAGGGTTAGGGTTAGGGTTAGGGTTAGGGTTAGGGTTAGGGTTAGGGTTAGGGTTAGGGTTAGGGTTAGGGTTAGGGTTAGGGTTAGGGTTAGGGTTAGGGTTAGGGTTAGGGTTAGGGTTAGGGTTAGGGTTAGGGTTAGGGTTAGGGTTAGGGTTAGGGTTAGGGTTAGGGTTAGGGTTAGGGTTAGGGTTAGGGTTAGGGTTAGGGTTAGGGTTAGGGTTAGGGTTAGGGTTAGGGTTAGGGTTAGGGTTAGGGTTAGGGTTAGGGTTAGGGTTAGGGTTAGGGTTAGGGTTAGGGTTAGGGTTAGGGTTAGGGTTAGGGTTAGGGTT…
NT	KY315546	Viruses,Peploviricota,Herviviricetes,Herpesvirales,Herpesviridae,Roseolovirus,Human_betaherpesvirus_6,	Human_betaherpesvirus_6_strain_HP88H3,_partial_genome	2019	161883	153205	153402	198	Myotis brandtii	8.52e-59	0.88995	Trimmed	Host genomes scrutiny	AACCCTAACCCTAACCCTAGGCCCTAACCCTAACCCTAACCCTAGGTCTAACCCTAACCCTAACCCTAACCCTAGGTCTAACCCTAACCCTAACCCTAACCCTAGGTCTAACCCTAACCCTAACCCTAACCCTAGGTCTAACCCTAACCCTAACCCTAACCCTAACCCTAACCCTAGGTCTAACCCTAACCCTAACCC
NT	KY315546	Viruses,Peploviricota,Herviviricetes,Herpesvirales,Herpesviridae,Roseolovirus,Human_betaherpesvirus_6,	Human_betaherpesvirus_6_strain_HP88H3,_partial_genome	2019	161883	161391	161856	466	Myotis brandtii	3.94e-139	0.86515	Trimmed	Host genomes scrutiny	GGATGGGTTAGGGTTAGGGTTAGGGTTAGGGTTAGGGTTAGGGTTAGGGTTAGGGTTAGGGTTAGGGTTAGGGTTAGGGTTAGGGTTAGGGTTAGGGTTAGGGTTAGGGTTAGGGTTAGGGTTAGGGTTAGGGTTAGGGTTAGGGTTAGGGTTAGGGTTAGGGTTAGGGTTAGGGTTAGGGTTAGGGTTAGGGTTAGGGTTAGGGTTAGGGTTAGGGTTAGGGTTAGGGTTAGGGTTAGGGTTAGGGTTAGGGTTAGGGTTAGGGTTAGGGTTAGGGTTAGGGTTAGGGTTAGGGTTAGGGTTAGGGTTAGGGTTAGGGTTAGGGTTAGGGTTAGGGTTAGGGTTAGGGTTAGGGTTAGGGTTAGGGTTAGGGTTAGGGTTAGGGTTAGGGTTAGGGTT…
NT	KY315547	Viruses,Peploviricota,Herviviricetes,Herpesvirales,Herpesviridae,Roseolovirus,Human_betaherpesvirus_6,	Human_betaherpesvirus_6_strain_HP91B10,_partial_genome	2019	162064	8080	8545	466	Myotis brandtii	3.94e-139	0.86515	Trimmed	Host genomes scrutiny	GGATGGGTTAGGGTTAGGGTTAGGGTTAGGGTTAGGGTTAGGGTTAGGGTTAGGGTTAGGGTTAGGGTTAGGGTTAGGGTTAGGGTTAGGGTTAGGGTTAGGGTTAGGGTTAGGGTTAGGGTTAGGGTTAGGGTTAGGGTTAGGGTTAGGGTTAGGGTTAGGGTTAGGGTTAGGGTTAGGGTTAGGGTTAGGGTTAGGGTTAGGGTTAGGGTTAGGGTTAGGGTTAGGGTTAGGGTTAGGGTTAGGGTTAGGGTTAGGGTTAGGGTTAGGGTTAGGGTTAGGGTTAGGGTTAGGGTTAGGGTTAGGGTTAGGGTTAGGGTTAGGGTTAGGGTTAGGGTTAGGGTTAGGGTTAGGGTTAGGGTTAGGGTTAGGGTTAGGGTTAGGGTTAGGGTTAGGGTT…
NT	KY315547	Viruses,Peploviricota,Herviviricetes,Herpesvirales,Herpesviridae,Roseolovirus,Human_betaherpesvirus_6,	Human_betaherpesvirus_6_strain_HP91B10,_partial_genome	2019	162064	161563	162028	466	Myotis brandtii	3.94e-139	0.86515	Trimmed	Host genomes scrutiny	GGATGGGTTAGGGTTAGGGTTAGGGTTAGGGTTAGGGTTAGGGTTAGGGTTAGGGTTAGGGTTAGGGTTAGGGTTAGGGTTAGGGTTAGGGTTAGGGTTAGGGTTAGGGTTAGGGTTAGGGTTAGGGTTAGGGTTAGGGTTAGGGTTAGGGTTAGGGTTAGGGTTAGGGTTAGGGTTAGGGTTAGGGTTAGGGTTAGGGTTAGGGTTAGGGTTAGGGTTAGGGTTAGGGTTAGGGTTAGGGTTAGGGTTAGGGTTAGGGTTAGGGTTAGGGTTAGGGTTAGGGTTAGGGTTAGGGTTAGGGTTAGGGTTAGGGTTAGGGTTAGGGTTAGGGTTAGGGTTAGGGTTAGGGTTAGGGTTAGGGTTAGGGTTAGGGTTAGGGTTAGGGTTAGGGTTAGGGTT…
NT	KY315548	Viruses,Peploviricota,Herviviricetes,Herpesvirales,Herpesviridae,Roseolovirus,Human_betaherpesvirus_6,	Human_betaherpesvirus_6_strain_HP93H4,_partial_genome	2019	162183	8110	8575	466	Myotis brandtii	3.94e-139	0.86515	Trimmed	Host genomes scrutiny	GGATGGGTTAGGGTTAGGGTTAGGGTTAGGGTTAGGGTTAGGGTTAGGGTTAGGGTTAGGGTTAGGGTTAGGGTTAGGGTTAGGGTTAGGGTTAGGGTTAGGGTTAGGGTTAGGGTTAGGGTTAGGGTTAGGGTTAGGGTTAGGGTTAGGGTTAGGGTTAGGGTTAGGGTTAGGGTTAGGGTTAGGGTTAGGGTTAGGGTTAGGGTTAGGGTTAGGGTTAGGGTTAGGGTTAGGGTTAGGGTTAGGGTTAGGGTTAGGGTTAGGGTTAGGGTTAGGGTTAGGGTTAGGGTTAGGGTTAGGGTTAGGGTTAGGGTTAGGGTTAGGGTTAGGGTTAGGGTTAGGGTTAGGGTTAGGGTTAGGGTTAGGGTTAGGGTTAGGGTTAGGGTTAGGGTTAGGGTT…
NT	KY315548	Viruses,Peploviricota,Herviviricetes,Herpesvirales,Herpesviridae,Roseolovirus,Human_betaherpesvirus_6,	Human_betaherpesvirus_6_strain_HP93H4,_partial_genome	2019	162183	153587	153788	202	Myotis brandtii	1.82e-65	0.90594	Trimmed	Host genomes scrutiny	CTAACCCTAACCCTAGGTCTAACCCTAACCCTAACCCTAACCCTAGGTCTAACCCTAACCCTAACCCTAACCCTAACCCTAACCCTAGGTCTAACCCTAACCCTAACCCTAACCCTAGGTCTAACCCTAACCCTAACCCTAGGTCTAACCCTAACCCTAACCCTAACCCTAACCCTAACCCTAACCCTAACCCTAACCCTAA
NT	KY315548	Viruses,Peploviricota,Herviviricetes,Herpesvirales,Herpesviridae,Roseolovirus,Human_betaherpesvirus_6,	Human_betaherpesvirus_6_strain_HP93H4,_partial_genome	2019	162183	161685	162150	466	Myotis brandtii	3.94e-139	0.86515	Trimmed	Host genomes scrutiny	GGATGGGTTAGGGTTAGGGTTAGGGTTAGGGTTAGGGTTAGGGTTAGGGTTAGGGTTAGGGTTAGGGTTAGGGTTAGGGTTAGGGTTAGGGTTAGGGTTAGGGTTAGGGTTAGGGTTAGGGTTAGGGTTAGGGTTAGGGTTAGGGTTAGGGTTAGGGTTAGGGTTAGGGTTAGGGTTAGGGTTAGGGTTAGGGTTAGGGTTAGGGTTAGGGTTAGGGTTAGGGTTAGGGTTAGGGTTAGGGTTAGGGTTAGGGTTAGGGTTAGGGTTAGGGTTAGGGTTAGGGTTAGGGTTAGGGTTAGGGTTAGGGTTAGGGTTAGGGTTAGGGTTAGGGTTAGGGTTAGGGTTAGGGTTAGGGTTAGGGTTAGGGTTAGGGTTAGGGTTAGGGTTAGGGTTAGGGTT…
NT	KY315549	Viruses,Peploviricota,Herviviricetes,Herpesvirales,Herpesviridae,Roseolovirus,Human_betaherpesvirus_6,	Human_betaherpesvirus_6_strain_HP94B11,_partial_genome	2019	158654	7201	7549	349	Myotis brandtii	2.82e-102	0.8663	Trimmed	Host genomes scrutiny	AACCCTAACCCTAACCCTAACCCTAACCCTAACCCTAACCCTAACCCTAACCCTAACCCTAACCCTAACCCTAACCCTAACCCTAACCCTAACCCTAACCCTAACCCTAACCCTAACCCTAACCCTAACCCTAACCCTAACCCTAACCCTAACCCTAACCCTAACCCTAACCCTAACCCTAACCCTAACCCTAACCCTAACCCTAACCCTAACCCTAACCCTAACCCTAACCCTAACCCTAACCCTAACCCTAACCCTAACCCTAACCCTAACCCTAACCCTAACCCTAACCCTAACCCTAACCCTAACCCTAACCCTAACCCTAACCCTAACCCTAACCCTAACCCTA
NT	KY315549	Viruses,Peploviricota,Herviviricetes,Herpesvirales,Herpesviridae,Roseolovirus,Human_betaherpesvirus_6,	Human_betaherpesvirus_6_strain_HP94B11,_partial_genome	2019	158654	158229	158577	349	Myotis brandtii	2.82e-102	0.8663	Trimmed	Host genomes scrutiny	AACCCTAACCCTAACCCTAACCCTAACCCTAACCCTAACCCTAACCCTAACCCTAACCCTAACCCTAACCCTAACCCTAACCCTAACCCTAACCCTAACCCTAACCCTAACCCTAACCCTAACCCTAACCCTAACCCTAACCCTAACCCTAACCCTAACCCTAACCCTAACCCTAACCCTAACCCTAACCCTAACCCTAACCCTAACCCTAACCCTAACCCTAACCCTAACCCTAACCCTAACCCTAACCCTAACCCTAACCCTAACCCTAACCCTAACCCTAACCCTAACCCTAACCCTAACCCTAACCCTAACCCTAACCCTAACCCTAACCCTAACCCTAACCCTA
NT	KY315550	Viruses,Peploviricota,Herviviricetes,Herpesvirales,Herpesviridae,Roseolovirus,Human_betaherpesvirus_6,	Human_betaherpesvirus_6_strain_HP95C5,_partial_genome	2019	162459	8087	8552	466	Myotis brandtii	3.94e-139	0.86515	Trimmed	Host genomes scrutiny	GGATGGGTTAGGGTTAGGGTTAGGGTTAGGGTTAGGGTTAGGGTTAGGGTTAGGGTTAGGGTTAGGGTTAGGGTTAGGGTTAGGGTTAGGGTTAGGGTTAGGGTTAGGGTTAGGGTTAGGGTTAGGGTTAGGGTTAGGGTTAGGGTTAGGGTTAGGGTTAGGGTTAGGGTTAGGGTTAGGGTTAGGGTTAGGGTTAGGGTTAGGGTTAGGGTTAGGGTTAGGGTTAGGGTTAGGGTTAGGGTTAGGGTTAGGGTTAGGGTTAGGGTTAGGGTTAGGGTTAGGGTTAGGGTTAGGGTTAGGGTTAGGGTTAGGGTTAGGGTTAGGGTTAGGGTTAGGGTTAGGGTTAGGGTTAGGGTTAGGGTTAGGGTTAGGGTTAGGGTTAGGGTTAGGGTTAGGGTT…
NT	KY315550	Viruses,Peploviricota,Herviviricetes,Herpesvirales,Herpesviridae,Roseolovirus,Human_betaherpesvirus_6,	Human_betaherpesvirus_6_strain_HP95C5,_partial_genome	2019	162459	161956	162421	466	Myotis brandtii	3.94e-139	0.86515	Trimmed	Host genomes scrutiny	GGATGGGTTAGGGTTAGGGTTAGGGTTAGGGTTAGGGTTAGGGTTAGGGTTAGGGTTAGGGTTAGGGTTAGGGTTAGGGTTAGGGTTAGGGTTAGGGTTAGGGTTAGGGTTAGGGTTAGGGTTAGGGTTAGGGTTAGGGTTAGGGTTAGGGTTAGGGTTAGGGTTAGGGTTAGGGTTAGGGTTAGGGTTAGGGTTAGGGTTAGGGTTAGGGTTAGGGTTAGGGTTAGGGTTAGGGTTAGGGTTAGGGTTAGGGTTAGGGTTAGGGTTAGGGTTAGGGTTAGGGTTAGGGTTAGGGTTAGGGTTAGGGTTAGGGTTAGGGTTAGGGTTAGGGTTAGGGTTAGGGTTAGGGTTAGGGTTAGGGTTAGGGTTAGGGTTAGGGTTAGGGTTAGGGTTAGGGTT…
NT	KY315551	Viruses,Peploviricota,Herviviricetes,Herpesvirales,Herpesviridae,Roseolovirus,Human_betaherpesvirus_6,	Human_betaherpesvirus_6_strain_HP96H2,_partial_genome	2019	161808	8102	8567	466	Myotis brandtii	3.94e-139	0.86515	Trimmed	Host genomes scrutiny	GGATGGGTTAGGGTTAGGGTTAGGGTTAGGGTTAGGGTTAGGGTTAGGGTTAGGGTTAGGGTTAGGGTTAGGGTTAGGGTTAGGGTTAGGGTTAGGGTTAGGGTTAGGGTTAGGGTTAGGGTTAGGGTTAGGGTTAGGGTTAGGGTTAGGGTTAGGGTTAGGGTTAGGGTTAGGGTTAGGGTTAGGGTTAGGGTTAGGGTTAGGGTTAGGGTTAGGGTTAGGGTTAGGGTTAGGGTTAGGGTTAGGGTTAGGGTTAGGGTTAGGGTTAGGGTTAGGGTTAGGGTTAGGGTTAGGGTTAGGGTTAGGGTTAGGGTTAGGGTTAGGGTTAGGGTTAGGGTTAGGGTTAGGGTTAGGGTTAGGGTTAGGGTTAGGGTTAGGGTTAGGGTTAGGGTTAGGGTT…
NT	KY315551	Viruses,Peploviricota,Herviviricetes,Herpesvirales,Herpesviridae,Roseolovirus,Human_betaherpesvirus_6,	Human_betaherpesvirus_6_strain_HP96H2,_partial_genome	2019	161808	161304	161769	466	Myotis brandtii	3.94e-139	0.86515	Trimmed	Host genomes scrutiny	GGATGGGTTAGGGTTAGGGTTAGGGTTAGGGTTAGGGTTAGGGTTAGGGTTAGGGTTAGGGTTAGGGTTAGGGTTAGGGTTAGGGTTAGGGTTAGGGTTAGGGTTAGGGTTAGGGTTAGGGTTAGGGTTAGGGTTAGGGTTAGGGTTAGGGTTAGGGTTAGGGTTAGGGTTAGGGTTAGGGTTAGGGTTAGGGTTAGGGTTAGGGTTAGGGTTAGGGTTAGGGTTAGGGTTAGGGTTAGGGTTAGGGTTAGGGTTAGGGTTAGGGTTAGGGTTAGGGTTAGGGTTAGGGTTAGGGTTAGGGTTAGGGTTAGGGTTAGGGTTAGGGTTAGGGTTAGGGTTAGGGTTAGGGTTAGGGTTAGGGTTAGGGTTAGGGTTAGGGTTAGGGTTAGGGTTAGGGTT…
NT	KY315552	Viruses,Peploviricota,Herviviricetes,Herpesvirales,Herpesviridae,Roseolovirus,Human_betaherpesvirus_6,	Human_betaherpesvirus_6_strain_HP96H12,_partial_genome	2019	158806	7248	7596	349	Myotis brandtii	2.82e-102	0.8663	Trimmed	Host genomes scrutiny	AACCCTAACCCTAACCCTAACCCTAACCCTAACCCTAACCCTAACCCTAACCCTAACCCTAACCCTAACCCTAACCCTAACCCTAACCCTAACCCTAACCCTAACCCTAACCCTAACCCTAACCCTAACCCTAACCCTAACCCTAACCCTAACCCTAACCCTAACCCTAACCCTAACCCTAACCCTAACCCTAACCCTAACCCTAACCCTAACCCTAACCCTAACCCTAACCCTAACCCTAACCCTAACCCTAACCCTAACCCTAACCCTAACCCTAACCCTAACCCTAACCCTAACCCTAACCCTAACCCTAACCCTAACCCTAACCCTAACCCTAACCCTAACCCTA
NT	KY315552	Viruses,Peploviricota,Herviviricetes,Herpesvirales,Herpesviridae,Roseolovirus,Human_betaherpesvirus_6,	Human_betaherpesvirus_6_strain_HP96H12,_partial_genome	2019	158806	158394	158725	332	Myotis brandtii	3.29e-85	0.85088	Trimmed	Host genomes scrutiny	TAGGGTTAGGGTTAGGGTTAGGGTTAGGGTTAGGGTTAGGGTTAGGGTTAGGGTTAGGGTTAGGGTTAGGGTTAGGGTTAGGGTTAGGGTTAGGGTTAGGGTTAGGGTTAGGGTTAGGGTTAGGGTTAGGGTTAGGGTTAGGGTTAGGGTTAGGGTTAGGGTTAGGGTTAGGGTTAGGGTTAGGGTTAGGGTTAGGGTTAGGGTTAGGGTTAGGGTTAGGGTTAGGGTTAGGGTTAGGGTTAGGGTTAGGGTTAGGGTTAGGGTTAGGGTTAGGGTTAGGGTTAGGGTTAGGGTTAGGGTTAGGGTTAGGGTTAGGGTTAGGGTTAGGGTTA
NT	KY315553	Viruses,Peploviricota,Herviviricetes,Herpesvirales,Herpesviridae,Roseolovirus,Human_betaherpesvirus_6,	Human_betaherpesvirus_6_strain_JHPT-B12,_partial_genome	2019	162073	153400	153597	198	Myotis brandtii	1.84e-55	0.87864	Trimmed	Host genomes scrutiny	AACCCTAACCCTAACCCTAGGCCCTAACCCTAACCCTAACCCTAACCCTAGGTCTAACCCTAACCCTAACCCTAGGTCTAACCCTAACCCTAACCCTAACCCTAGGTCTAACCCTAACCTTAACCCTAACCCTAACCCTAACCCTAGGTCTAACCCTAACCCTAACCCTAACCCTAGGTCTAACCCTAACCCTAACCC
NT	KY315554	Viruses,Peploviricota,Herviviricetes,Herpesvirales,Herpesviridae,Roseolovirus,Human_betaherpesvirus_6,	Human_betaherpesvirus_6_strain_JHPT-C12,_partial_genome	2019	161873	161403	161718	316	Myotis brandtii，Gallus gallus	1.83e-137	0.86307	Trimmed	Host genomes scrutiny	GGATGGGTTAGGGTTAGGGTTAGGGTTAGGGTTAGGGTTAGGGTTAGGGTTAGGGTTAGGGTTAGGGTTAGGGGTAGGGTTAGGGTTAGGGTTAGGGTTAGGGTTAGGGTTAGGGTTAGGGTTAGGGTTAGGGTTAGGGTTAGGGTTAGGGTTAGGGTTAGGGTTAGGGTTAGGGTTAGGGTTAGGGTTAGGGTTAGGGTTAGGGTTAGGGTTAGGGTTAGGGTTAGGGTTAGGGTTAGGGTTAGGGTTAGGGTTAGGGTTAGGGTTAGGGTTAGGGTTAGGGTTAGGGTTAGGGTTAGGGTTAGGGTTAGGGTTAGGGTTAGGGTTAGGGTTAGGGTTAGGGTTAGGGTTAGGGTTAGGGTTAGGGTTAGGGTTAGGGTTAGGGTTAGGGTTAGGGTT…
NT	KY315554	Viruses,Peploviricota,Herviviricetes,Herpesvirales,Herpesviridae,Roseolovirus,Human_betaherpesvirus_6,	Human_betaherpesvirus_6_strain_JHPT-C12,_partial_genome	2019	161873	7913	8378	466	Myotis brandtii，Gallus gallus	1.33e-90	0.86196	Trimmed	Host genomes scrutiny	AACCCTAACCCTAACCCTAACCCTAACCCTAACCCTAACCCTAACCCTAACCCTAACCCTAACCCTAACCCTAACCCTAACCCTAACCCTAACCCTAACCCTAACCCTAACCCTAACCCTAACCCTAACCCTAACCCTAACCCTAACCCTAACCCTAACCCTAACCCTAACCCTAACCCTAACCCTAACCCTAACCCTAACCCTAACCCTAACCCTAACCCTAACCCTAACCCTAACCCTAACCCTAACCCTAACCCTAACCCTAACCCTAACCCTAACCCTAACCCTAACCCTAANNNTAACCCTAACCCTAACC
NT	KY315555	Viruses,Peploviricota,Herviviricetes,Herpesvirales,Herpesviridae,Roseolovirus,Human_betaherpesvirus_6,	Human_betaherpesvirus_6_strain_JHPT-D12,_partial_genome	2019	158942	7196	7544	349	Gallus gallus	2.82e-102	0.8663	Trimmed	Host genomes scrutiny	AACCCTAACCCTAACCCTAACCCTAACCCTAACCCTAACCCTAACCCTAACCCTAACCCTAACCCTAACCCTAACCCTAACCCTAACCCTAACCCTAACCCTAACCCTAACCCTAACCCTAACCCTAACCCTAACCCTAACCCTAACCCTAACCCTAACCCTAACCCTAACCCTAACCCTAACCCTAACCCTAACCCTAACCCTAACCCTAACCCTAACCCTAACCCTAACCCTAACCCTAACCCTAACCCTAACCCTAACCCTAACCCTAACCCTAACCCTAACCCTAACCCTAACCCTAACCCTAACCCTAACCCTAACCCTAACCCTAACCCTAACCCTAACCCTA
NT	KY315556	Viruses,Peploviricota,Herviviricetes,Herpesvirales,Herpesviridae,Roseolovirus,Human_betaherpesvirus_6,	Human_betaherpesvirus_6_strain_JHPT-D6,_partial_genome	2019	161592	7781	8246	466	Myotis brandtii，Miniopterus natalensis	1.83e-137	0.86307	Trimmed	Host genomes scrutiny	GGATGGGTTAGGGTTAGGGTTAGGGTTAGGGTTAGGGTTAGGGTTAGGGTTAGGGTTAGGGTTAGGGTTAGGGGTAGGGTTAGGGTTAGGGTTAGGGTTAGGGTTAGGGTTAGGGTTAGGGTTAGGGTTAGGGTTAGGGTTAGGGTTAGGGTTAGGGTTAGGGTTAGGGTTAGGGTTAGGGTTAGGGTTAGGGTTAGGGTTAGGGTTAGGGTTAGGGTTAGGGTTAGGGTTAGGGTTAGGGTTAGGGTTAGGGTTAGGGTTAGGGTTAGGGTTAGGGTTAGGGTTAGGGTTAGGGTTAGGGTTAGGGTTAGGGTTAGGGTTAGGGTTAGGGTTAGGGTTAGGGTTAGGGTTAGGGTTAGGGTTAGGGTTAGGGTTAGGGTTAGGGTTAGGGTTAGGGTT…
NT	KY315557	Viruses,Peploviricota,Herviviricetes,Herpesvirales,Herpesviridae,Roseolovirus,Human_betaherpesvirus_6,	Human_betaherpesvirus_6_strain_JHPT-E5,_partial_genome	2019	161857	7774	8239	466	Myotis brandtii	3.94e-139	0.86515	Trimmed	Host genomes scrutiny	GGATGGGTTAGGGTTAGGGTTAGGGTTAGGGTTAGGGTTAGGGTTAGGGTTAGGGTTAGGGTTAGGGTTAGGGTTAGGGTTAGGGTTAGGGTTAGGGTTAGGGTTAGGGTTAGGGTTAGGGTTAGGGTTAGGGTTAGGGTTAGGGTTAGGGTTAGGGTTAGGGTTAGGGTTAGGGTTAGGGTTAGGGTTAGGGTTAGGGTTAGGGTTAGGGTTAGGGTTAGGGTTAGGGTTAGGGTTAGGGTTAGGGTTAGGGTTAGGGTTAGGGTTAGGGTTAGGGTTAGGGTTAGGGTTAGGGTTAGGGTTAGGGTTAGGGTTAGGGTTAGGGTTAGGGTTAGGGTTAGGGTTAGGGTTAGGGTTAGGGTTAGGGTTAGGGTTAGGGTTAGGGTTAGGGTTAGGGTT…
NT	KY315557	Viruses,Peploviricota,Herviviricetes,Herpesvirales,Herpesviridae,Roseolovirus,Human_betaherpesvirus_6,	Human_betaherpesvirus_6_strain_JHPT-E5,_partial_genome	2019	161857	161371	161836	466	Myotis brandtii	3.94e-139	0.86515	Trimmed	Host genomes scrutiny	GGATGGGTTAGGGTTAGGGTTAGGGTTAGGGTTAGGGTTAGGGTTAGGGTTAGGGTTAGGGTTAGGGTTAGGGTTAGGGTTAGGGTTAGGGTTAGGGTTAGGGTTAGGGTTAGGGTTAGGGTTAGGGTTAGGGTTAGGGTTAGGGTTAGGGTTAGGGTTAGGGTTAGGGTTAGGGTTAGGGTTAGGGTTAGGGTTAGGGTTAGGGTTAGGGTTAGGGTTAGGGTTAGGGTTAGGGTTAGGGTTAGGGTTAGGGTTAGGGTTAGGGTTAGGGTTAGGGTTAGGGTTAGGGTTAGGGTTAGGGTTAGGGTTAGGGTTAGGGTTAGGGTTAGGGTTAGGGTTAGGGTTAGGGTTAGGGTTAGGGTTAGGGTTAGGGTTAGGGTTAGGGTTAGGGTTAGGGTT…
NT	MF511171	Viruses,Peploviricota,Herviviricetes,Herpesvirales,Herpesviridae,Roseolovirus,Human_betaherpesvirus_6,	Human_betaherpesvirus_6_strain_02-537-Pa,_partial_genome	2019	161899	135	383	249	Myotis brandtii,Miniopterus natalensis	6.4e-80	0.89558	Trimmed	Host genomes scrutiny	CTAACCCTAACCCTAACCCTAACCCTAACCCTAACCCTAACCCTAACCCTAACCCTAGGTCTAACCCTAACCCTAACCCTAACCCTAGGTCTAACCCTAACCCTAACCCTAACCCTAGGTCTAACCCTAACCCTAACCCTAGGTCTAACCCTAACCCTAACCCTAACCCTAACCCTAACCCTAACCCTAACCCTAACCCTAACCCTAACCCTAACCCTAGCCCTAGCCCTAGCCCTAGCCCTAGCCCTA
NT	MF511171	Viruses,Peploviricota,Herviviricetes,Herpesvirales,Herpesviridae,Roseolovirus,Human_betaherpesvirus_6,	Human_betaherpesvirus_6_strain_02-537-Pa,_partial_genome	2019	161899	8233	8698	466	Myotis brandtii,Miniopterus natalensis	3.94e-139	0.86515	Trimmed	Host genomes scrutiny	GGATGGGTTAGGGTTAGGGTTAGGGTTAGGGTTAGGGTTAGGGTTAGGGTTAGGGTTAGGGTTAGGGTTAGGGTTAGGGTTAGGGTTAGGGTTAGGGTTAGGGTTAGGGTTAGGGTTAGGGTTAGGGTTAGGGTTAGGGTTAGGGTTAGGGTTAGGGTTAGGGTTAGGGTTAGGGTTAGGGTTAGGGTTAGGGTTAGGGTTAGGGTTAGGGTTAGGGTTAGGGTTAGGGTTAGGGTTAGGGTTAGGGTTAGGGTTAGGGTTAGGGTTAGGGTTAGGGTTAGGGTTAGGGTTAGGGTTAGGGTTAGGGTTAGGGTTAGGGTTAGGGTTAGGGTTAGGGTTAGGGTTAGGGTTAGGGTTAGGGTTAGGGTTAGGGTTAGGGTTAGGGTTAGGGTTAGGGTT…
NT	MF511171	Viruses,Peploviricota,Herviviricetes,Herpesvirales,Herpesviridae,Roseolovirus,Human_betaherpesvirus_6,	Human_betaherpesvirus_6_strain_02-537-Pa,_partial_genome	2019	161899	161435	161894	460	Myotis brandtii,Miniopterus natalensis	1.42e-138	0.86737	Trimmed	Host genomes scrutiny	GTTAGGGTTAGGGTTAGGGTTAGGGTTAGGGTTAGGGTTAGGGTTAGGGTTAGGGTTAGGGTTAGGGTTAGGGTTAGGGTTAGGGTTAGGGTTAGGGTTAGGGTTAGGGTTAGGGTTAGGGTTAGGGTTAGGGTTAGGGTTAGGGTTAGGGTTAGGGTTAGGGTTAGGGTTAGGGTTAGGGTTAGGGTTAGGGTTAGGGTTAGGGTTAGGGTTAGGGTTAGGGTTAGGGTTAGGGTTAGGGTTAGGGTTAGGGTTAGGGTTAGGGTTAGGGTTAGGGTTAGGGTTAGGGTTAGGGTTAGGGTTAGGGTTAGGGTTAGGGTTAGGGTTAGGGTTAGGGTTAGGGTTAGGGTTAGGGTTAGGGTTAGGGTTAGGGTTAGGGTTAGGGTTAGGGTTAGGGTT…
NT	MF511172	Viruses,Peploviricota,Herviviricetes,Herpesvirales,Herpesviridae,Roseolovirus,Human_betaherpesvirus_6,	Human_betaherpesvirus_6_strain_02-537-S3,_partial_genome	2019	161445	8187	8646	460	Myotis brandtii,Gallus gallus,Miniopterus natalensis	1.42e-138	0.86737	Trimmed	Host genomes scrutiny	GTTAGGGTTAGGGTTAGGGTTAGGGTTAGGGTTAGGGTTAGGGTTAGGGTTAGGGTTAGGGTTAGGGTTAGGGTTAGGGTTAGGGTTAGGGTTAGGGTTAGGGTTAGGGTTAGGGTTAGGGTTAGGGTTAGGGTTAGGGTTAGGGTTAGGGTTAGGGTTAGGGTTAGGGTTAGGGTTAGGGTTAGGGTTAGGGTTAGGGTTAGGGTTAGGGTTAGGGTTAGGGTTAGGGTTAGGGTTAGGGTTAGGGTTAGGGTTAGGGTTAGGGTTAGGGTTAGGGTTAGGGTTAGGGTTAGGGTTAGGGTTAGGGTTAGGGTTAGGGTTAGGGTTAGGGTTAGGGTTAGGGTTAGGGTTAGGGTTAGGGTTAGGGTTAGGGTTAGGGTTAGGGTTAGGGTTAGGGTT…
NT	MF511172	Viruses,Peploviricota,Herviviricetes,Herpesvirales,Herpesviridae,Roseolovirus,Human_betaherpesvirus_6,	Human_betaherpesvirus_6_strain_02-537-S3,_partial_genome	2019	161445	152727	153022	296	Myotis brandtii,Gallus gallus,	1.36e-75	0.8505	Trimmed	Host genomes scrutiny	ACTAACCCTAACCCTAACCCTAACCCTAACCCTAACCCTAACCCTAAGTCTAACCCTAACCCTANCTCTAAGTCTAACCCTAACCCTAACCCTAACCCTAACCCTAACCCTAACCCTAACCCTAACCCTAACCCTAACCCTAGCTCTAACCCTAACCCTAACCCTAACCCTAGCTCTAACCCTAACCCTAACCCTAACCCTAGCTCTAACCCTAACCCTAACCCTAGCTCTAACCCTAACCCTAACCCTAACCCTAACCCTAACCCTAACCCTAACCCTAACCCTAACCCTAACCC
NT	MF511172	Viruses,Peploviricota,Herviviricetes,Herpesvirales,Herpesviridae,Roseolovirus,Human_betaherpesvirus_6,	Human_betaherpesvirus_6_strain_02-537-S3,_partial_genome	2019	161445	160911	161376	466	Myotis brandtii,Gallus gallus,Miniopterus natalensis	3.94e-139	0.86515	Trimmed	Host genomes scrutiny	GGATGGGTTAGGGTTAGGGTTAGGGTTAGGGTTAGGGTTAGGGTTAGGGTTAGGGTTAGGGTTAGGGTTAGGGTTAGGGTTAGGGTTAGGGTTAGGGTTAGGGTTAGGGTTAGGGTTAGGGTTAGGGTTAGGGTTAGGGTTAGGGTTAGGGTTAGGGTTAGGGTTAGGGTTAGGGTTAGGGTTAGGGTTAGGGTTAGGGTTAGGGTTAGGGTTAGGGTTAGGGTTAGGGTTAGGGTTAGGGTTAGGGTTAGGGTTAGGGTTAGGGTTAGGGTTAGGGTTAGGGTTAGGGTTAGGGTTAGGGTTAGGGTTAGGGTTAGGGTTAGGGTTAGGGTTAGGGTTAGGGTTAGGGTTAGGGTTAGGGTTAGGGTTAGGGTTAGGGTTAGGGTTAGGGTTAGGGTT…
NT	MF511173	Viruses,Peploviricota,Herviviricetes,Herpesvirales,Herpesviridae,Roseolovirus,Human_betaherpesvirus_6,	Human_betaherpesvirus_6_strain_02-542-S1a,_partial_genome	2019	161064	116	316	201	Myotis brandtii,Gallus gallus,Miniopterus natalensis	6.54e-65	0.90547	Trimmed	Host genomes scrutiny	CTAACCCTAACCCTAACCCTAACCCTAGGTCTAACCCTAACCCTAACCCTAACCCTAGGTCTAACCCTAACCCTAACCCTAACCCTAGGTCTAACCCTAACCCTAACCCTAGGTCTAACCCTAACCCTAACCCTAACCCTAACCCTAACCCTAACCCTAACCCTAACCCTAACCCTAACCCTAACTCTAGCCCTAGCCCTA
NT	MF511173	Viruses,Peploviricota,Herviviricetes,Herpesvirales,Herpesviridae,Roseolovirus,Human_betaherpesvirus_6,	Human_betaherpesvirus_6_strain_02-542-S1a,_partial_genome	2019	161064	8186	8647	462	Myotis brandtii,Gallus gallus,Miniopterus natalensis	5.1e-138	0.86583	Trimmed	Host genomes scrutiny	GGATAGGGTTAGGGTTAGGGTTAGGGTTAGGGTTAGGGTTAGGGTTAGGGTTAGGGTTAGGGTTAGGGTTAGGGTTAGGGTTAGGGTTAGGGTTAGGGTTAGGGTTAGGGTTAGGGTTAGGGTTAGGGTTAGGGTTAGGGTTAGGGTTAGGGTTAGGGTTAGGGTTAGGGTTAGGGTTAGGGTTAGGGTTAGGGTTAGGGTTAGGGTTAGGGTTAGGGTTAGGGTTAGGGTTAGGGTTAGGGTTAGGGTTAGGGTTAGGGTTAGGGTTAGGGTTAGGGTTAGGGTTAGGGTTAGGGTTAGGGTTAGGGTTAGGGTTAGGGTTAGGGTTAGGGTTAGGGTTAGGGTTAGGGTTAGGGTTAGGGTTAGGGTTAGGGTTAGGGTTAGGGTTAGGGTTAGGGT…
NT	MF511173	Viruses,Peploviricota,Herviviricetes,Herpesvirales,Herpesviridae,Roseolovirus,Human_betaherpesvirus_6,	Human_betaherpesvirus_6_strain_02-542-S1a,_partial_genome	2019	161064	160598	161057	460	Myotis brandtii,Gallus gallus,Miniopterus natalensis	1.42e-138	0.86737	Trimmed	Host genomes scrutiny	GTTAGGGTTAGGGTTAGGGTTAGGGTTAGGGTTAGGGTTAGGGTTAGGGTTAGGGTTAGGGTTAGGGTTAGGGTTAGGGTTAGGGTTAGGGTTAGGGTTAGGGTTAGGGTTAGGGTTAGGGTTAGGGTTAGGGTTAGGGTTAGGGTTAGGGTTAGGGTTAGGGTTAGGGTTAGGGTTAGGGTTAGGGTTAGGGTTAGGGTTAGGGTTAGGGTTAGGGTTAGGGTTAGGGTTAGGGTTAGGGTTAGGGTTAGGGTTAGGGTTAGGGTTAGGGTTAGGGTTAGGGTTAGGGTTAGGGTTAGGGTTAGGGTTAGGGTTAGGGTTAGGGTTAGGGTTAGGGTTAGGGTTAGGGTTAGGGTTAGGGTTAGGGTTAGGGTTAGGGTTAGGGTTAGGGTTAGGGTT…
NT	MF511174	Viruses,Peploviricota,Herviviricetes,Herpesvirales,Herpesviridae,Roseolovirus,Human_betaherpesvirus_6,	Human_betaherpesvirus_6_strain_02-543-Pb,_partial_genome	2019	161562	136	384	249	Myotis brandtii,Miniopterus natalensis	2.98e-78	0.89157	Trimmed	Host genomes scrutiny	CTAACCCTAACCCTAACCCTAACCCTAACCCTAACCCTAACCCTAACCCTAACCCTAGGTCTAACCCTAACCCTAACCCTAACCCTAGGTCTAACCCTAACCCTAACCCTAACCCTAGGTCTAACCCTAACCCTAACCCTAGGTCTAACCCTAACCCTAACCCTAACCCTAACCCTAACCCTAACCCTAACCCTAACCCTAACCCTAACCCTAACTCTAGCCCTAGCCCTAGCCCTAGCCCTAGCCCTA
NT	MF511174	Viruses,Peploviricota,Herviviricetes,Herpesvirales,Herpesviridae,Roseolovirus,Human_betaherpesvirus_6,	Human_betaherpesvirus_6_strain_02-543-Pb,_partial_genome	2019	161562	8234	8699	466	Myotis brandtii,Miniopterus natalensis	3.94e-139	0.86515	Trimmed	Host genomes scrutiny	GGATGGGTTAGGGTTAGGGTTAGGGTTAGGGTTAGGGTTAGGGTTAGGGTTAGGGTTAGGGTTAGGGTTAGGGTTAGGGTTAGGGTTAGGGTTAGGGTTAGGGTTAGGGTTAGGGTTAGGGTTAGGGTTAGGGTTAGGGTTAGGGTTAGGGTTAGGGTTAGGGTTAGGGTTAGGGTTAGGGTTAGGGTTAGGGTTAGGGTTAGGGTTAGGGTTAGGGTTAGGGTTAGGGTTAGGGTTAGGGTTAGGGTTAGGGTTAGGGTTAGGGTTAGGGTTAGGGTTAGGGTTAGGGTTAGGGTTAGGGTTAGGGTTAGGGTTAGGGTTAGGGTTAGGGTTAGGGTTAGGGTTAGGGTTAGGGTTAGGGTTAGGGTTAGGGTTAGGGTTAGGGTTAGGGTTAGGGTT…
NT	MF511174	Viruses,Peploviricota,Herviviricetes,Herpesvirales,Herpesviridae,Roseolovirus,Human_betaherpesvirus_6,	Human_betaherpesvirus_6_strain_02-543-Pb,_partial_genome	2019	161562	161099	161558	460	Myotis brandtii,Miniopterus natalensis	1.42e-138	0.86737	Trimmed	Host genomes scrutiny	GTTAGGGTTAGGGTTAGGGTTAGGGTTAGGGTTAGGGTTAGGGTTAGGGTTAGGGTTAGGGTTAGGGTTAGGGTTAGGGTTAGGGTTAGGGTTAGGGTTAGGGTTAGGGTTAGGGTTAGGGTTAGGGTTAGGGTTAGGGTTAGGGTTAGGGTTAGGGTTAGGGTTAGGGTTAGGGTTAGGGTTAGGGTTAGGGTTAGGGTTAGGGTTAGGGTTAGGGTTAGGGTTAGGGTTAGGGTTAGGGTTAGGGTTAGGGTTAGGGTTAGGGTTAGGGTTAGGGTTAGGGTTAGGGTTAGGGTTAGGGTTAGGGTTAGGGTTAGGGTTAGGGTTAGGGTTAGGGTTAGGGTTAGGGTTAGGGTTAGGGTTAGGGTTAGGGTTAGGGTTAGGGTTAGGGTTAGGGTT…
NT	MF511175	Viruses,Peploviricota,Herviviricetes,Herpesvirales,Herpesviridae,Roseolovirus,Human_betaherpesvirus_6,	Human_betaherpesvirus_6_strain_02-543-S1a,_partial_genome	2019	161699	8231	8696	466	Myotis brandtii,Miniopterus natalensis	3.94e-139	0.86515	Trimmed	Host genomes scrutiny	GGATGGGTTAGGGTTAGGGTTAGGGTTAGGGTTAGGGTTAGGGTTAGGGTTAGGGTTAGGGTTAGGGTTAGGGTTAGGGTTAGGGTTAGGGTTAGGGTTAGGGTTAGGGTTAGGGTTAGGGTTAGGGTTAGGGTTAGGGTTAGGGTTAGGGTTAGGGTTAGGGTTAGGGTTAGGGTTAGGGTTAGGGTTAGGGTTAGGGTTAGGGTTAGGGTTAGGGTTAGGGTTAGGGTTAGGGTTAGGGTTAGGGTTAGGGTTAGGGTTAGGGTTAGGGTTAGGGTTAGGGTTAGGGTTAGGGTTAGGGTTAGGGTTAGGGTTAGGGTTAGGGTTAGGGTTAGGGTTAGGGTTAGGGTTAGGGTTAGGGTTAGGGTTAGGGTTAGGGTTAGGGTTAGGGTTAGGGTT…
NT	MF511175	Viruses,Peploviricota,Herviviricetes,Herpesvirales,Herpesviridae,Roseolovirus,Human_betaherpesvirus_6,	Human_betaherpesvirus_6_strain_02-543-S1a,_partial_genome	2019	161699	161232	161691	460	Myotis brandtii,Miniopterus natalensis	1.42e-138	0.86737	Trimmed	Host genomes scrutiny	GTTAGGGTTAGGGTTAGGGTTAGGGTTAGGGTTAGGGTTAGGGTTAGGGTTAGGGTTAGGGTTAGGGTTAGGGTTAGGGTTAGGGTTAGGGTTAGGGTTAGGGTTAGGGTTAGGGTTAGGGTTAGGGTTAGGGTTAGGGTTAGGGTTAGGGTTAGGGTTAGGGTTAGGGTTAGGGTTAGGGTTAGGGTTAGGGTTAGGGTTAGGGTTAGGGTTAGGGTTAGGGTTAGGGTTAGGGTTAGGGTTAGGGTTAGGGTTAGGGTTAGGGTTAGGGTTAGGGTTAGGGTTAGGGTTAGGGTTAGGGTTAGGGTTAGGGTTAGGGTTAGGGTTAGGGTTAGGGTTAGGGTTAGGGTTAGGGTTAGGGTTAGGGTTAGGGTTAGGGTTAGGGTTAGGGTTAGGGTT…
NT	MF511176	Viruses,Peploviricota,Herviviricetes,Herpesvirales,Herpesviridae,Roseolovirus,Human_betaherpesvirus_6,	Human_betaherpesvirus_6_strain_02-572-M,_partial_genome	2019	161815	135	390	256	Myotis brandtii,Miniopterus natalensis	4.95e-81	0.88686	Trimmed	Host genomes scrutiny	CTAACCCTAACCCTAACCCTAACCCTAACCCTAACCCTAACCCTAACCCTAACCCTAGGTCTAACCCTAACCCTAACCCTAACCCTAGGTCTAACCCTAACCCTAACCCTAACCCTAGNTCTAACCCTAACCCTAACCCTAGGTCTAACCCTAACCCTAACCCTAACCCTAACCCTAACCCTAACCCTAACCCTAACCCTAACCCTAACCCTAACTCTAGCCCTAGCCCTAGCCCTAGCCCTAGCCCTAACCCTAA
NT	MF511176	Viruses,Peploviricota,Herviviricetes,Herpesvirales,Herpesviridae,Roseolovirus,Human_betaherpesvirus_6,	Human_betaherpesvirus_6_strain_02-572-M,_partial_genome	2019	161815	8235	8700	466	Myotis brandtii,Miniopterus natalensis	3.94e-139	0.86515	Trimmed	Host genomes scrutiny	GGATGGGTTAGGGTTAGGGTTAGGGTTAGGGTTAGGGTTAGGGTTAGGGTTAGGGTTAGGGTTAGGGTTAGGGTTAGGGTTAGGGTTAGGGTTAGGGTTAGGGTTAGGGTTAGGGTTAGGGTTAGGGTTAGGGTTAGGGTTAGGGTTAGGGTTAGGGTTAGGGTTAGGGTTAGGGTTAGGGTTAGGGTTAGGGTTAGGGTTAGGGTTAGGGTTAGGGTTAGGGTTAGGGTTAGGGTTAGGGTTAGGGTTAGGGTTAGGGTTAGGGTTAGGGTTAGGGTTAGGGTTAGGGTTAGGGTTAGGGTTAGGGTTAGGGTTAGGGTTAGGGTTAGGGTTAGGGTTAGGGTTAGGGTTAGGGTTAGGGTTAGGGTTAGGGTTAGGGTTAGGGTTAGGGTTAGGGTT…
NT	MF511176	Viruses,Peploviricota,Herviviricetes,Herpesvirales,Herpesviridae,Roseolovirus,Human_betaherpesvirus_6,	Human_betaherpesvirus_6_strain_02-572-M,_partial_genome	2019	161815	161344	161809	466	Myotis brandtii,Miniopterus natalensis	3.94e-139	0.86515	Trimmed	Host genomes scrutiny	GGATGGGTTAGGGTTAGGGTTAGGGTTAGGGTTAGGGTTAGGGTTAGGGTTAGGGTTAGGGTTAGGGTTAGGGTTAGGGTTAGGGTTAGGGTTAGGGTTAGGGTTAGGGTTAGGGTTAGGGTTAGGGTTAGGGTTAGGGTTAGGGTTAGGGTTAGGGTTAGGGTTAGGGTTAGGGTTAGGGTTAGGGTTAGGGTTAGGGTTAGGGTTAGGGTTAGGGTTAGGGTTAGGGTTAGGGTTAGGGTTAGGGTTAGGGTTAGGGTTAGGGTTAGGGTTAGGGTTAGGGTTAGGGTTAGGGTTAGGGTTAGGGTTAGGGTTAGGGTTAGGGTTAGGGTTAGGGTTAGGGTTAGGGTTAGGGTTAGGGTTAGGGTTAGGGTTAGGGTTAGGGTTAGGGTTAGGGTT…
NT	KC465951	Viruses,Peploviricota,Herviviricetes,Herpesvirales,Herpesviridae,Roseolovirus,Human_betaherpesvirus_6A,	Human_herpesvirus_6A_strain_GS,_complete_genome	2013	156885	7738	8038	301	Myotis brandtii,Gallus gallus	1.04e-86	0.86928	Trimmed	Host genomes scrutiny	AACCCTAACCCTAACCCTAACCCTAACCCTAACCCTAACCCTAACCCTAACCCTAACCCTAACCCTAACCCTAACCCTAACCCTAACCCTAACCCTAACCCTAACCCTAACCCTAACCCTAACCCTAACCCTAACCCTAACCCTAACCCTAACCCTAACCCTAACCCTAACCCTAACCCTAACCCTAACCCTAACCCTAACCCTAACCCTAACCCTAACCCTAACCCTAACCCTAACCCTAACCCTAACCCTAACCCTAACCCTAACCCTAACCCTAACCCTAACCCTAACCCTAACCCTA
NT	KC465951	Viruses,Peploviricota,Herviviricetes,Herpesvirales,Herpesviridae,Roseolovirus,Human_betaherpesvirus_6A,	Human_herpesvirus_6A_strain_GS,_complete_genome	2013	156885	156500	156800	301	Myotis brandtii,Gallus gallus	1.04e-86	0.86928	Trimmed	Host genomes scrutiny	AACCCTAACCCTAACCCTAACCCTAACCCTAACCCTAACCCTAACCCTAACCCTAACCCTAACCCTAACCCTAACCCTAACCCTAACCCTAACCCTAACCCTAACCCTAACCCTAACCCTAACCCTAACCCTAACCCTAACCCTAACCCTAACCCTAACCCTAACCCTAACCCTAACCCTAACCCTAACCCTAACCCTAACCCTAACCCTAACCCTAACCCTAACCCTAACCCTAACCCTAACCCTAACCCTAACCCTAACCCTAACCCTAACCCTAACCCTAACCCTAACCCTAACCCTA
NT	KJ123690	Viruses,Peploviricota,Herviviricetes,Herpesvirales,Herpesviridae,Roseolovirus,Human_betaherpesvirus_6A,	Human_herpesvirus_6A_isolate_GS,_complete_genome	2014	156864	7735	8035	301	Myotis brandtii，Gallus gallus	1.04e-86	0.86928	Trimmed	Host genomes scrutiny	AACCCTAACCCTAACCCTAACCCTAACCCTAACCCTAACCCTAACCCTAACCCTAACCCTAACCCTAACCCTAACCCTAACCCTAACCCTAACCCTAACCCTAACCCTAACCCTAACCCTAACCCTAACCCTAACCCTAACCCTAACCCTAACCCTAACCCTAACCCTAACCCTAACCCTAACCCTAACCCTAACCCTAACCCTAACCCTAACCCTAACCCTAACCCTAACCCTAACCCTAACCCTAACCCTAACCCTAACCCTAACCCTAACCCTAACCCTAACCCTAACCCTAACCCTA
NT	KJ123690	Viruses,Peploviricota,Herviviricetes,Herpesvirales,Herpesviridae,Roseolovirus,Human_betaherpesvirus_6A,	Human_herpesvirus_6A_isolate_GS,_complete_genome	2014	156864	156479	156779	301	Myotis brandtii，Gallus gallus	1.04e-86	0.86928	Trimmed	Host genomes scrutiny	AACCCTAACCCTAACCCTAACCCTAACCCTAACCCTAACCCTAACCCTAACCCTAACCCTAACCCTAACCCTAACCCTAACCCTAACCCTAACCCTAACCCTAACCCTAACCCTAACCCTAACCCTAACCCTAACCCTAACCCTAACCCTAACCCTAACCCTAACCCTAACCCTAACCCTAACCCTAACCCTAACCCTAACCCTAACCCTAACCCTAACCCTAACCCTAACCCTAACCCTAACCCTAACCCTAACCCTAACCCTAACCCTAACCCTAACCCTAACCCTAACCCTAACCCTA
NT	MH107056	Viruses,Pisuviricota,Pisoniviricetes,Picornavirales,Iflaviridae,Iflavirus,Sacbrood_virus,	Mutant_Sacbrood_virus_clone_AcSBV-Fuzhou-IRES-EGFP,_complete_genome	2018	9735	8989	9712	724	Cloning vector pSRGFP-18, complete sequence	0	0.9986	Trimmed	Vector sequence scrutiny	ACCTATGGTGAGCAAGGGCGAGGAGCTGTTCACCGGGGTGGTGCCCATCCTGGTCGAGCTGGACGGCGACGTAAACGGCCACAAGTTCAGCGTGTCCGGCGAGGGCGAGGGCGATGCCACCTACGGCAAGCTGACCCTGAAGTTCATCTGCACCACCGGCAAGCTGCCCGTGCCCTGGCCCACCCTCGTGACCACCCTGACCTACGGCGTGCAGTGCTTCAGCCGCTACCCCGACCACATGAAGCAGCACGACTTCTTCAAGTCCGCCATGCCCGAAGGCTACGTCCAGGAGCGCACCATCTTCTTCAAGGACGACGGCAACTACAAGACCCGCGCCGAGGTGAAGTTCGAGGGCGACACCCTGGTGAACCGCATCGAGCTGAAGGGCATCGACTTCAA…
NT	KP257584	Viruses,Peploviricota,Herviviricetes,Herpesvirales,Herpesviridae,Roseolovirus,Human_betaherpesvirus_6A,	Human_herpesvirus_6A_isolate_AJ,_complete_genome	2015	156714	7774	8075	302	Myotis brandtii，Gallus gallus	1.34e-85	0.86452	Trimmed	Host genomes scrutiny	CCTAACCCTAACCCTAACCCTAACCCTAACCCTAACCCTAACCCTAACCCTAACCCTAACCCTAACCCTAACCCTAACCCTAACCCTAACCCTAACCCTAACCCTAACCCTAACCCTAACCCTAACCCTAACCCTAACCCTAACCCTAACCCTAACCCTAACCCTAACCCTAACCCTAACCCTAACCCTAACCCTAACCCTAACCCTAACCCTAACCCTAACCCTAACCCTAACCCTAACCCTAACCCTAACCCTAACCCTAACCCTAACCCTAACCCTAACCCTAACCCTAACCCTAACCC
NT	KP257584	Viruses,Peploviricota,Herviviricetes,Herpesvirales,Herpesviridae,Roseolovirus,Human_betaherpesvirus_6A,	Human_herpesvirus_6A_isolate_AJ,_complete_genome	2015	156714	156332	156633	302	Myotis brandtii，Gallus gallus	1.34e-85	0.86452	Trimmed	Host genomes scrutiny	CCTAACCCTAACCCTAACCCTAACCCTAACCCTAACCCTAACCCTAACCCTAACCCTAACCCTAACCCTAACCCTAACCCTAACCCTAACCCTAACCCTAACCCTAACCCTAACCCTAACCCTAACCCTAACCCTAACCCTAACCCTAACCCTAACCCTAACCCTAACCCTAACCCTAACCCTAACCCTAACCCTAACCCTAACCCTAACCCTAACCCTAACCCTAACCCTAACCCTAACCCTAACCCTAACCCTAACCCTAACCCTAACCCTAACCCTAACCCTAACCCTAACCCTAACCC
NT	MF994813	Viruses,Peploviricota,Herviviricetes,Herpesvirales,Herpesviridae,Roseolovirus,Human_betaherpesvirus_6A,	Human_betaherpesvirus_6A_strain_ABI-HHV6A,_partial_genome	2018	158310	8247	8600	354	Myotis brandtii,Gallus gallus	3.67e-96	0.8544	Trimmed	Host genomes scrutiny	CAACCCTAACCCTAACCCTAACCCTAACCCTAACCCTAACCCTAACCCTAACCCTAACCCTAACCCTAACCCTAACCCTAACCCTAACCCTAACCCTAACCCTAACCCTAACCCTAACCCTAACCCTAACCCTAACCCTAACCCTAACCCTAACCCTAACCCTAACCCTAACCCTAACCCTAACCCTAACCCTAACCCTAACCCTAACCCTAACCCTAACCCTAACCCTAACCCTAACCCTAACCCTAACCCTAACCCTAACCCTAACCCTAACCCTAACCCTAACCCTAACCCTAACCCTAACCCTAACCCTAACCCTAACCCTAACCCTAACCCTAACCCTAACCCTAACCC
NT	MF994813	Viruses,Peploviricota,Herviviricetes,Herpesvirales,Herpesviridae,Roseolovirus,Human_betaherpesvirus_6A,	Human_betaherpesvirus_6A_strain_ABI-HHV6A,_partial_genome	2018	158310	157864	158224	361	Myotis brandtii,Gallus gallus	1.32e-95	0.85205	Trimmed	Host genomes scrutiny	AACCCTAACCCTAACCCTAACCCTAACCCTAACCCTAACCCTAACCCTAACCCTAACCCTAACCCTAACCCTAACCCTAACCCTAACCCTAACCCTAACCCTAACCCTAACCCTAACCCTAACCCTAACCCTAACCCTAACCCTAGGTCTAGCCCTAACCCTAACCCTAACCCTAACCCTAACCCTAACCCTAACCCTAACCCTAACCCTAACCCTAACCCTAACCCTAACCCTAACCCTAACCCTAACCCTAACCCTAACCCTAACCCTAACCCTAACCCTAACCCTAACCCTAACCCTAACCCTAACCCTAACCCTAACCCTAACCCTAACCCTAACCCTAACCCTAACCCTAACCCTA
NT	MF994815	Viruses,Peploviricota,Herviviricetes,Herpesvirales,Herpesviridae,Roseolovirus,Human_betaherpesvirus_6A,	Human_betaherpesvirus_6A_strain_CO1,_partial_genome	2018	159196	8073	8421	349	Myotis brandtii,Gallus gallus	2.82e-102	0.8663	Trimmed	Host genomes scrutiny	AACCCTAACCCTAACCCTAACCCTAACCCTAACCCTAACCCTAACCCTAACCCTAACCCTAACCCTAACCCTAACCCTAACCCTAACCCTAACCCTAACCCTAACCCTAACCCTAACCCTAACCCTAACCCTAACCCTAACCCTAACCCTAACCCTAACCCTAACCCTAACCCTAACCCTAACCCTAACCCTAACCCTAACCCTAACCCTAACCCTAACCCTAACCCTAACCCTAACCCTAACCCTAACCCTAACCCTAACCCTAACCCTAACCCTAACCCTAACCCTAACCCTAACCCTAACCCTAACCCTAACCCTAACCCTAACCCTAACCCTAACCCTAACCCTA
NT	MF994815	Viruses,Peploviricota,Herviviricetes,Herpesvirales,Herpesviridae,Roseolovirus,Human_betaherpesvirus_6A,	Human_betaherpesvirus_6A_strain_CO1,_partial_genome	2018	159196	158764	159112	349	Myotis brandtii,Gallus gallus	2.82e-102	0.8663	Trimmed	Host genomes scrutiny	AACCCTAACCCTAACCCTAACCCTAACCCTAACCCTAACCCTAACCCTAACCCTAACCCTAACCCTAACCCTAACCCTAACCCTAACCCTAACCCTAACCCTAACCCTAACCCTAACCCTAACCCTAACCCTAACCCTAACCCTAACCCTAACCCTAACCCTAACCCTAACCCTAACCCTAACCCTAACCCTAACCCTAACCCTAACCCTAACCCTAACCCTAACCCTAACCCTAACCCTAACCCTAACCCTAACCCTAACCCTAACCCTAACCCTAACCCTAACCCTAACCCTAACCCTAACCCTAACCCTAACCCTAACCCTAACCCTAACCCTAACCCTAACCCTA
NT	MF994816	Viruses,Peploviricota,Herviviricetes,Herpesvirales,Herpesviridae,Roseolovirus,Human_betaherpesvirus_6A,	Human_betaherpesvirus_6A_strain_CO2,_partial_genome	2018	158731	158299	158647	349	Myotis brandtii,Gallus gallus	2.82e-102	0.8663	Trimmed	Host genomes scrutiny	AACCCTAACCCTAACCCTAACCCTAACCCTAACCCTAACCCTAACCCTAACCCTAACCCTAACCCTAACCCTAACCCTAACCCTAACCCTAACCCTAACCCTAACCCTAACCCTAACCCTAACCCTAACCCTAACCCTAACCCTAACCCTAACCCTAACCCTAACCCTAACCCTAACCCTAACCCTAACCCTAACCCTAACCCTAACCCTAACCCTAACCCTAACCCTAACCCTAACCCTAACCCTAACCCTAACCCTAACCCTAACCCTAACCCTAACCCTAACCCTAACCCTAACCCTAACCCTAACCCTAACCCTAACCCTAACCCTAACCCTAACCCTAACCCTA
NT	MF994817	Viruses,Peploviricota,Herviviricetes,Herpesvirales,Herpesviridae,Roseolovirus,Human_betaherpesvirus_6A,	Human_betaherpesvirus_6A_strain_CO3,_partial_genome	2018	159928	8104	8452	349	Myotis brandtii,Gallus gallus	2.82e-102	0.8663	Trimmed	Host genomes scrutiny	AACCCTAACCCTAACCCTAACCCTAACCCTAACCCTAACCCTAACCCTAACCCTAACCCTAACCCTAACCCTAACCCTAACCCTAACCCTAACCCTAACCCTAACCCTAACCCTAACCCTAACCCTAACCCTAACCCTAACCCTAACCCTAACCCTAACCCTAACCCTAACCCTAACCCTAACCCTAACCCTAACCCTAACCCTAACCCTAACCCTAACCCTAACCCTAACCCTAACCCTAACCCTAACCCTAACCCTAACCCTAACCCTAACCCTAACCCTAACCCTAACCCTAACCCTAACCCTAACCCTAACCCTAACCCTAACCCTAACCCTAACCCTAACCCTA
NT	MF994817	Viruses,Peploviricota,Herviviricetes,Herpesvirales,Herpesviridae,Roseolovirus,Human_betaherpesvirus_6A,	Human_betaherpesvirus_6A_strain_CO3,_partial_genome	2018	159928	159496	159844	349	Myotis brandtii,Gallus gallus	2.82e-102	0.8663	Trimmed	Host genomes scrutiny	AACCCTAACCCTAACCCTAACCCTAACCCTAACCCTAACCCTAACCCTAACCCTAACCCTAACCCTAACCCTAACCCTAACCCTAACCCTAACCCTAACCCTAACCCTAACCCTAACCCTAACCCTAACCCTAACCCTAACCCTAACCCTAACCCTAACCCTAACCCTAACCCTAACCCTAACCCTAACCCTAACCCTAACCCTAACCCTAACCCTAACCCTAACCCTAACCCTAACCCTAACCCTAACCCTAACCCTAACCCTAACCCTAACCCTAACCCTAACCCTAACCCTAACCCTAACCCTAACCCTAACCCTAACCCTAACCCTAACCCTAACCCTAACCCTA
NT	MF994818	Viruses,Peploviricota,Herviviricetes,Herpesvirales,Herpesviridae,Roseolovirus,Human_betaherpesvirus_6A,	Human_betaherpesvirus_6A_strain_CO4,_partial_genome	2018	151620	151188	151543	356	Myotis brandtii,Gallus gallus	7.84e-103	0.86339	Trimmed	Host genomes scrutiny	AACCCTAACCCTAACCCTAACCCTAACCCTAACCCTAACCCTAACCCTAACCCTAACCCTAACCCTAACCCTAACCCTAACCCTAACCCTAACCCTAACCCTAACCCTAACCCTAACCCTAACCCTAACCCTAACCCTAACCCTAACCCTAACCCTAACCCTAACCCTAACCCTAACCCTAACCCTAACCCTAACCCTAACCCTAACCCTAACCCTAACCCTAACCCTAACCCTAACCCTAACCCTAACCCTAACCCTAACCCTAACCCTAACCCTAACCCTAACCCTAACCCTAACCCTAACCCTAACCCTAACCCTAACCCTAACCCTAACCCTAACCCTAACCCTAACCCAAA
NT	MF994818	Viruses,Peploviricota,Herviviricetes,Herpesvirales,Herpesviridae,Roseolovirus,Human_betaherpesvirus_6A,	Human_betaherpesvirus_6A_strain_CO4,_partial_genome	2018	151620	7971	8319	349	Myotis brandtii,Gallus gallus	2.82e-102	0.8663	Trimmed	Host genomes scrutiny	AACCCTAACCCTAACCCTAACCCTAACCCTAACCCTAACCCTAACCCTAACCCTAACCCTAACCCTAACCCTAACCCTAACCCTAACCCTAACCCTAACCCTAACCCTAACCCTAACCCTAACCCTAACCCTAACCCTAACCCTAACCCTAACCCTAACCCTAACCCTAACCCTAACCCTAACCCTAACCCTAACCCTAACCCTAACCCTAACCCTAACCCTAACCCTAACCCTAACCCTAACCCTAACCCTAACCCTAACCCTAACCCTAACCCTAACCCTAACCCTAACCCTAACCCTAACCCTAACCCTAACCCTAACCCTAACCCTAACCCTAACCCTAACCCTA
NT	MF994819	Viruses,Peploviricota,Herviviricetes,Herpesvirales,Herpesviridae,Roseolovirus,Human_betaherpesvirus_6A,	Human_betaherpesvirus_6A_strain_CO7,_partial_genome	2018	151620	7971	8319	349	Myotis brandtii,Gallus gallus	7.84e-103	0.86339	Trimmed	Host genomes scrutiny	AACCCTAACCCTAACCCTAACCCTAACCCTAACCCTAACCCTAACCCTAACCCTAACCCTAACCCTAACCCTAACCCTAACCCTAACCCTAACCCTAACCCTAACCCTAACCCTAACCCTAACCCTAACCCTAACCCTAACCCTAACCCTAACCCTAACCCTAACCCTAACCCTAACCCTAACCCTAACCCTAACCCTAACCCTAACCCTAACCCTAACCCTAACCCTAACCCTAACCCTAACCCTAACCCTAACCCTAACCCTAACCCTAACCCTAACCCTAACCCTAACCCTAACCCTAACCCTAACCCTAACCCTAACCCTAACCCTAACCCTAACCCTAACCCTAACCCAAA
NT	MF994819	Viruses,Peploviricota,Herviviricetes,Herpesvirales,Herpesviridae,Roseolovirus,Human_betaherpesvirus_6A,	Human_betaherpesvirus_6A_strain_CO7,_partial_genome	2018	151620	151188	151543	356	Myotis brandtii,Gallus gallus	2.82e-102	0.8663	Trimmed	Host genomes scrutiny	AACCCTAACCCTAACCCTAACCCTAACCCTAACCCTAACCCTAACCCTAACCCTAACCCTAACCCTAACCCTAACCCTAACCCTAACCCTAACCCTAACCCTAACCCTAACCCTAACCCTAACCCTAACCCTAACCCTAACCCTAACCCTAACCCTAACCCTAACCCTAACCCTAACCCTAACCCTAACCCTAACCCTAACCCTAACCCTAACCCTAACCCTAACCCTAACCCTAACCCTAACCCTAACCCTAACCCTAACCCTAACCCTAACCCTAACCCTAACCCTAACCCTAACCCTAACCCTAACCCTAACCCTAACCCTAACCCTAACCCTAACCCTAACCCTA
NT	MF994820	Viruses,Peploviricota,Herviviricetes,Herpesvirales,Herpesviridae,Roseolovirus,Human_betaherpesvirus_6A,	Human_betaherpesvirus_6A_strain_DA,_partial_genome	2018	158333	8076	8424	349	Myotis brandtii,Gallus gallus	2.82e-102	0.8663	Trimmed	Host genomes scrutiny	AACCCTAACCCTAACCCTAACCCTAACCCTAACCCTAACCCTAACCCTAACCCTAACCCTAACCCTAACCCTAACCCTAACCCTAACCCTAACCCTAACCCTAACCCTAACCCTAACCCTAACCCTAACCCTAACCCTAACCCTAACCCTAACCCTAACCCTAACCCTAACCCTAACCCTAACCCTAACCCTAACCCTAACCCTAACCCTAACCCTAACCCTAACCCTAACCCTAACCCTAACCCTAACCCTAACCCTAACCCTAACCCTAACCCTAACCCTAACCCTAACCCTAACCCTAACCCTAACCCTAACCCTAACCCTAACCCTAACCCTAACCCTAACCCTA
NT	MF994820	Viruses,Peploviricota,Herviviricetes,Herpesvirales,Herpesviridae,Roseolovirus,Human_betaherpesvirus_6A,	Human_betaherpesvirus_6A_strain_DA,_partial_genome	2018	158333	157899	158247	349	Myotis brandtii,Gallus gallus	2.82e-102	0.8663	Trimmed	Host genomes scrutiny	AACCCTAACCCTAACCCTAACCCTAACCCTAACCCTAACCCTAACCCTAACCCTAACCCTAACCCTAACCCTAACCCTAACCCTAACCCTAACCCTAACCCTAACCCTAACCCTAACCCTAACCCTAACCCTAACCCTAACCCTAACCCTAACCCTAACCCTAACCCTAACCCTAACCCTAACCCTAACCCTAACCCTAACCCTAACCCTAACCCTAACCCTAACCCTAACCCTAACCCTAACCCTAACCCTAACCCTAACCCTAACCCTAACCCTAACCCTAACCCTAACCCTAACCCTAACCCTAACCCTAACCCTAACCCTAACCCTAACCCTAACCCTAACCCTA
NT	MF994822	Viruses,Peploviricota,Herviviricetes,Herpesvirales,Herpesviridae,Roseolovirus,Human_betaherpesvirus_6A,	Human_betaherpesvirus_6A_strain_GS,_partial_genome	2018	158207	8027	8375	349	Myotis brandtii,Gallus gallus,	2.82e-102	0.8663	Trimmed	Host genomes scrutiny	AACCCTAACCCTAACCCTAACCCTAACCCTAACCCTAACCCTAACCCTAACCCTAACCCTAACCCTAACCCTAACCCTAACCCTAACCCTAACCCTAACCCTAACCCTAACCCTAACCCTAACCCTAACCCTAACCCTAACCCTAACCCTAACCCTAACCCTAACCCTAACCCTAACCCTAACCCTAACCCTAACCCTAACCCTAACCCTAACCCTAACCCTAACCCTAACCCTAACCCTAACCCTAACCCTAACCCTAACCCTAACCCTAACCCTAACCCTAACCCTAACCCTAACCCTAACCCTAACCCTAACCCTAACCCTAACCCTAACCCTAACCCTAACCCTA
NT	MF994822	Viruses,Peploviricota,Herviviricetes,Herpesvirales,Herpesviridae,Roseolovirus,Human_betaherpesvirus_6A,	Human_betaherpesvirus_6A_strain_GS,_partial_genome	2018	158207	157773	158121	349	Myotis brandtii,Gallus gallus,	2.82e-102	0.8663	Trimmed	Host genomes scrutiny	AACCCTAACCCTAACCCTAACCCTAACCCTAACCCTAACCCTAACCCTAACCCTAACCCTAACCCTAACCCTAACCCTAACCCTAACCCTAACCCTAACCCTAACCCTAACCCTAACCCTAACCCTAACCCTAACCCTAACCCTAACCCTAACCCTAACCCTAACCCTAACCCTAACCCTAACCCTAACCCTAACCCTAACCCTAACCCTAACCCTAACCCTAACCCTAACCCTAACCCTAACCCTAACCCTAACCCTAACCCTAACCCTAACCCTAACCCTAACCCTAACCCTAACCCTAACCCTAACCCTAACCCTAACCCTAACCCTAACCCTAACCCTAACCCTA
NT	MF994828	Viruses,Peploviricota,Herviviricetes,Herpesvirales,Herpesviridae,Roseolovirus,Human_betaherpesvirus_6A,	Human_betaherpesvirus_6A_strain_SIE,_partial_genome	2018	157642	157208	157556	349	Myotis brandtii,Gallus gallus,Miniopterus natalensis	2.82e-102	0.8663	Trimmed	Host genomes scrutiny	AACCCTAACCCTAACCCTAACCCTAACCCTAACCCTAACCCTAACCCTAACCCTAACCCTAACCCTAACCCTAACCCTAACCCTAACCCTAACCCTAACCCTAACCCTAACCCTAACCCTAACCCTAACCCTAACCCTAACCCTAACCCTAACCCTAACCCTAACCCTAACCCTAACCCTAACCCTAACCCTAGCCCTAACCCTAACCCTAACCCTAACCCTAACCCTAACCCTAACCCTAACCCTAACCCTAACCCTAACCCTAACCCTAACCCTAACCCTAACCCTAACCCTAACCCTAACCCTAACCCTAACCCTAACCCTAACCCTAACCCTAACCCTAACCCTA
NT	MF994828	Viruses,Peploviricota,Herviviricetes,Herpesvirales,Herpesviridae,Roseolovirus,Human_betaherpesvirus_6A,	Human_betaherpesvirus_6A_strain_SIE,_partial_genome	2018	157642	8024	8376	353	Myotis brandtii,Gallus gallus,Miniopterus natalensis	3.65e-101	0.86389	Trimmed	Host genomes scrutiny	AACCCTAACCCTAACCCTAACCCTAACCCTAACCCTAACCCTAACCCTAACCCTAACCCTAACCCTAACCCTAACCCTAACCCTAACCCTAACCCTAACCCTAACCCTAACCCTAACCCTAACCCTAACCCTAACCCTAACCCTAACCCTAACCCTAACCCTAACCCTAACCCTAACCCTAACCCTAACCCTAACCCTAACCCTANCCCTAACCCTAACCCTAACCCTAACCCTAACCCTAACCCTAACCCTAACCCTAACCCTAACCCTAACCCTAACCCTAACCCTAACCCTAACCCTAACCCTAACCCTAACCCTAACCCTAACCCTAACCCTAACCCTAACCCTAACCC
NT	MH698400	Viruses,Peploviricota,Herviviricetes,Herpesvirales,Herpesviridae,Roseolovirus,Human_betaherpesvirus_6A,	Human_betaherpesvirus_6A_strain_GTEX-11DXY,_partial_genome	2019	148774	7654	8002	349	Myotis brandtii,Gallus gallus	2.82e-102	0.8663	Trimmed	Host genomes scrutiny	AACCCTAACCCTAACCCTAACCCTAACCCTAACCCTAACCCTAACCCTAACCCTAACCCTAACCCTAACCCTAACCCTAACCCTAACCCTAACCCTAACCCTAACCCTAACCCTAACCCTAACCCTAACCCTAACCCTAACCCTAACCCTAACCCTAACCCTAACCCTAACCCTAACCCTAACCCTAACCCTAACCCTAACCCTAACCCTAACCCTAACCCTAACCCTAACCCTAACCCTAACCCTAACCCTAACCCTAACCCTAACCCTAACCCTAACCCTAACCCTAACCCTAACCCTAACCCTAACCCTAACCCTAACCCTAACCCTAACCCTAACCCTAACCCTA
[truncated: 403 more rows]
