# Supplementary material for: Elimination of Foreign Sequences in Eukaryotic Viral Reference Genomes Improves the Accuracy of Virome Analysis
Source: mSystems. 2022 Oct 26;7(6):e00907-22. doi: 10.1128/msystems.00907-22 (PMC9765019; doi:10.1128/msystems.00907-22)
Supplement: DATA SET S2 [file msystems.00907-22-s0009.xlsx]

## Sheet: Sheet1
Data set S2. Details of the tagged LCD and Vaccine sequences in EVRD-nt
Tag	Accession_number	Definition	Comment	Reference
LCD	AB624500	Porcine_kobuvirus_Japan/2009_gene_for_polyprotein,_VP1-2A-2B_region,_partial_cds,_strain:_T182/2009/JP	-	PMID:31059795
LCD	AF052428	Rous_sarcoma_virus_strain_Schmidt-Ruppin_B,_complete_genome	-	PMID:31059795
LCD	AJ011380	Porcine_enterovirus_1_serotype_1_RNA_for_complete_polyprotein,_isolate_F65	-	PMID:31059795
LCD	AJ421980	Agaricus_bisporus_virus_X_partial_mRNA_for_putative_RNA_helicase,_band_VX6	-	PMID:31059795
LCD	AY350569	Avian_leukosis_virus_LR-9_gag_protein,_gag/pol_polyprotein,_and_envelope_protein_genes,_complete_cds	-	PMID:31059795
LCD	AY571851	Vulture_herpesvirus_DNA_polymerase_(UL30)_gene,_complete_cds	-	PMID:31059795
LCD	BD265560.1	Biologically_active_reverse_transcriptases	-	PMID:31059795
LCD	CY121132	Influenza_A_virus_(A/New_York/55/2004(H3N2))_polymerase_PB2_(PB2)_gene,_complete_cds	-	PMID:31059795
LCD	D10652	Rous_sarcoma_virus_-_Schmidt-Ruppin_D_genomic_RNA,_complete_genome	-	PMID:31059795
LCD	D21237	Rous-associated_virus_type_2_proviral_RNA_for_protease_and_reverse_transcriptase,_partial_and_complete_cds	-	PMID:31059795
LCD	FJ957930	ASFV-like_virus_WU_isolate_UA.7,_genomic_sequence	-	PMID:31059795
LCD	FR751330	Human_papillomavirus_type_6_complete_genome,_isolate_CAC23z	-	PMID:31059795
LCD	GQ404848	Cyclovirus_PK6197,_complete_genome	-	PMID:31059795
LCD	GQ404869	Virus_PK1813_replication-association_protein_(rep)_gene,_partial_cds	-	PMID:31059795
LCD	GQ404872	Virus_PK2247_replication-association_protein_(rep)_gene,_partial_cds	-	PMID:31059795
LCD	GQ404883	Virus_Chimp162_replication-association_protein_(rep)_gene,_partial_cds	-	PMID:31059795
LCD	GU133617	Hepatitis_C_virus_subtype_1b,_complete_genome	-	PMID:31059795
LCD	HM346515	Influenza_A_virus_(A/chicken/Karachi/NARC-100/2004(H7N3))_segment_2_polymerase_PB1_(PB1)_gene,_complete_cds	-	PMID:31059795
LCD	HM582657	Avian_leukosis_virus_strain_TW-3577,_complete_genome	-	PMID:31059795
LCD	HQ335087	Mosquito_VEM_virus_SDRBAJ,_complete_genome	-	PMID:31059795
LCD	J02342	Rous_sarcoma_virus_-_Prague_C,_complete_genome	-	PMID:31059795
LCD	JF755404	Rodent_stool-associated_circular_genome_virus_strain_RodSCV_V-76,_complete_genome	-	PMID:31059795
LCD	JF781513	Circovirus-like_NI/2007_Rep_protein_gene,_partial_cds	-	PMID:31059795
LCD	JN377566	Bat_circovirus_ZS/Yunnan-China/2009_isolate_01238_replication-associated_protein_gene,_complete_cds	-	PMID:31059795
LCD	JN704610	Meles_meles_fecal_virus_isolate_VS4700006,_complete_genome	-	PMID:31059795
LCD	JN837698	Circovirus-like_NI/2007-3_rep_protein_gene,_partial_cds	-	PMID:31059795
LCD	JN857345	Densovirus_SC2121_VP1_gene,_partial_cds	-	PMID:31059795
LCD	JQ320376	Blattella_germanica_densovirus-like_virus_non-structural_proteins_and_structural_proteins_genes,_complete_cds	-	PMID:31059795
LCD	JX513003	Influenza_B_virus_(B/Thailand/CU-B2390/2010)_segment_1_polymerase_PB1_(PB1)_gene,_complete_cds	-	PMID:31059795
LCD	JX976769	Human_coxsackievirus_B1_isolate_CVB1SD2011CHN,_complete_genome	-	PMID:31059795
LCD	KC248417	Diporeia_spassociated_circular_virus_isolate_OL7115_replication-associated_protein_and_hypothetical_protein_genes,_complete_cds	-	PMID:31059795
LCD	KC845928	Tasmanian_devil_retrovirus_strain_DRV2010_polymerase_(pol)_and_envelope_protein_(env)_genes,_partial_cds	-	PMID:31059795
LCD	KF170373	Parvo-like_hybrid_virus_UC1,_complete_genome	-	PMID:31059795
LCD	KF214637	Parvo-like_hybrid_virus_UC12,_partial_genome	-	PMID:31059795
LCD	KF214638	Parvo-like_hybrid_virus_UC11,_complete_genome	-	PMID:31059795
LCD	KF214639	Parvo-like_hybrid_virus_UC10,_partial_genome	-	PMID:31059795
LCD	KF214640	Parvo-like_hybrid_virus_UC9,_complete_genome	-	PMID:31059795
LCD	KF214641	Parvo-like_hybrid_virus_UC8,_partial_genome	-	PMID:31059795
LCD	KF214642	Parvo-like_hybrid_virus_UC7,_partial_genome	-	PMID:31059795
LCD	KF214643	Parvo-like_hybrid_virus_UC6,_partial_genome	-	PMID:31059795
LCD	KF214644	Parvo-like_hybrid_virus_UC5,_partial_genome	-	PMID:31059795
LCD	KF214645	Parvo-like_hybrid_virus_UC4,_complete_genome	-	PMID:31059795
LCD	KF214646	Parvo-like_hybrid_virus_UC2,_partial_genome	-	PMID:31059795
LCD	KF214647	Parvo-like_hybrid_virus_UC3,_partial_genome	-	PMID:31059795
LCD	KF412901.2	Marine_RNA_virus_SF-2_gp1_and_gp2_genes,_complete_cds	-	PMID:31059795
LCD	KF510027	Carascovirus_SF1_gp1,_gp2,_and_gp3_genes,_complete_cds	-	PMID:31059795
LCD	KF584029	PreXMRV-1/PreXMRV-2_recombinant_clone_A-a1_gag-pro-pol_polyprotein_and_envelope_protein_genes,_partial_cds	-	PMID:31059795
LCD	KF913885	Sclerotinia_sclerotiorum_mitovirus_10_RNA-dependent_RNA_polymerase_(gp1)_gene,_partial_cds	-	PMID:31059795
LCD	KJ547620	Sewage-associated_circular_DNA_virus-1_isolate_SaCV-1_NZ-BS3349-2012,_complete_genome	-	PMID:31059795
LCD	KJ547622	Sewage-associated_circular_DNA_virus-11_isolate_SaCV-11_NZ-BS3997-2012,_complete_genome	-	PMID:31059795
LCD	KJ547624	Sewage-associated_circular_DNA_virus-13_isolate_SaCV-13_NZ-BS4044-2012,_complete_genome	-	PMID:31059795
LCD	KJ547625	Sewage-associated_circular_DNA_virus-14_isolate_SaCV-14_NZ-BS4064-2012,_complete_genome	-	PMID:31059795
LCD	KJ547630	Sewage-associated_circular_DNA_virus-6_isolate_SaCV-6_NZ-BS4017-2012,_complete_genome	-	PMID:31059795
LCD	KJ547631	Sewage-associated_circular_DNA_virus-7_isolate_SaCV-7_NZ-BS3976-2012,_complete_genome	-	PMID:31059795
LCD	KJ547632	Sewage-associated_circular_DNA_virus-8_isolate_SaCV-8_NZ-BS4075-2012,_complete_genome	-	PMID:31059795
LCD	KJ547640	Sewage-associated_gemycircularvirus-7b_isolate_BS3972,_complete_sequence	-	PMID:31059795
LCD	KJ668271	Polytropic_murine_leukemia_virus,_complete_genome	-	PMID:31059795
LCD	KM598390	Odonata-associated_circular_virus-7_isolate_OdasCV-7-US-1706LM1-12,_complete_genome	-	PMID:31059795
LCD	KM598395	Odonata-associated_circular_virus-12_isolate_OdasCV-12-US-1518LM1-12,_complete_genome	-	PMID:31059795
LCD	KM598396	Odonata-associated_circular_virus-13_isolate_OdasCV-13-US-1591LM1-12,_complete_genome	-	PMID:31059795
LCD	L10922	Avian_myeloblastosis-associated_virus_type_1_env_(env)_and_gag_(gag)_genes,_complete_cds;_and_pol_(pol)_gene,_partial_cds	-	PMID:31059795
LCD	L10923	Myeloblastosis-associated_virus_type_1/2_env_gene,_complete_cds;_gag_gene,_complete_cds;_pol_gene,_3'_end_of_cds	-	PMID:31059795
LCD	L10924	Myeloblastosis-associated_virus_type_2_env_gene,_complete_cds;_gag_gene,_complete_cds;_pol_gene,_3'_end_of_cds	-	PMID:31059795
LCD	M13179	Avian_erythroblastosis_virus_(AEV)_mutated_V-erbB_gene,_complete_cds	-	PMID:31059795
LCD	M62407	Rous_associated_virus_type_1_Rmil_gene,_complete_cds	-	PMID:31059795
LCD	M92847	Avian_retrovirus_tyrosine_kinase_(v-ryk)_oncogene_mRNA,_complete_cds,_and_glycoprotein_85_(gp85)_mRNA,_3'_end	-	PMID:31059795
LCD	NC_000858	Simian_T-lymphotropic_virus_1,_complete_genome	-	PMID:31059795
LCD	NC_000883	Human_parvovirus_B19,_complete_genome	-	PMID:31059795
LCD	NC_001402	Avian_carcinoma_virus,_complete_genome	-	PMID:31059795
LCD	NC_001403	Fujinami_sarcoma_virus,_complete_genome	-	PMID:31059795
LCD	NC_001405	Human_adenovirus_C,_complete_genome	-	PMID:31059795
LCD	NC_001407	Rous_sarcoma_virus,_complete_genome	-	PMID:31059795
LCD	NC_001408	Avian_leukosis_virus_-_RSA,_complete_genome	-	PMID:31059795
LCD	NC_001434	Hepatitis_E_virus,_complete_genome	-	PMID:31059795
LCD	NC_001436	Human_T-lymphotropic_virus_1,_complete_genome	-	PMID:31059795
LCD	NC_001479	Encephalomyocarditis_virus,_complete_genome	-	PMID:31059795
LCD	NC_001501	Moloney_murine_leukemia_virus,_complete_genome	-	PMID:31059795
LCD	NC_001502	Moloney_murine_sarcoma_virus,_complete_genome	-	PMID:31059795
LCD	NC_001504	Melon_necrotic_spot_virus,_genome	-	PMID:31059795
LCD	NC_001618	UR2_sarcoma_virus,_complete_genome	-	PMID:31059795
LCD	NC_001669	Simian_virus_40_complete_genome	-	PMID:31059795
LCD	NC_001801	Cucumber_green_mottle_mosaic_virus,_complete_genome	-	PMID:31059795
LCD	NC_001802	Human_immunodeficiency_virus_1,_complete_genome	-	PMID:31059795
LCD	NC_001806	Human_herpesvirus_1_strain_17,_complete_genome	-	PMID:31059795
LCD	NC_001866	Avian_myelocytomatosis_virus,_complete_genome	-	PMID:31059795
LCD	NC_001961	Porcine_respiratory_and_reproductive_syndrome_virus,_complete_genome	-	PMID:31059795
LCD	NC_002618	Cocksfoot_mottle_virus,_complete_genome	-	PMID:31059795
LCD	NC_002792	Ribgrass_mosaic_virus,_complete_genome	-	PMID:31059795
LCD	NC_003038	Invertebrate_iridescent_virus_6,_complete_genome	-	PMID:31059795
LCD	NC_003215	Semliki_forest_virus,_complete_genome	-	PMID:31059795
LCD	NC_003487	Tobacco_necrosis_virus_D,_complete_genome	-	PMID:31059795
LCD	NC_003627	Maize_chlorotic_mottle_virus_genomic_RNA,_isolate_KS1	-	PMID:31059795
LCD	NC_004102	Hepatitis_C_virus_genotype_1,_complete_genome	-	PMID:31059795
LCD	NC_004297	Lassa_virus_segment_L,_complete_sequence	-	PMID:31059795
LCD	NC_004830	Deformed_wing_virus,_complete_genome	-	PMID:31059795
LCD	NC_005041	Blattella_germanica_densovirus_1,_complete_genome	-	PMID:31059795
LCD	NC_005148	Porcine_circovirus_2,_complete_genome	-	PMID:31059795
LCD	NC_005341	Mythimna_loreyi_densovirus,_complete_genome	-	PMID:31059795
LCD	NC_006151	Suid_herpesvirus_1,_complete_genome	-	PMID:31059795
LCD	NC_006262	Watermelon_mosaic_virus,_complete_genome	-	PMID:31059795
LCD	NC_006273	Human_herpesvirus_5_strain_Merlin,_complete_genome	-	PMID:31059795
LCD	NC_007605	Human_gammaherpesvirus_4,_complete_genome	-	PMID:31059795
LCD	NC_008094	Y73_sarcoma_virus,_complete_genome	-	PMID:31059795
LCD	NC_010277	Merkel_cell_polyomavirus_isolate_R17b,_complete_genome	-	PMID:31059795
LCD	NC_012685	Culex_pipiens_densovirus,_complete_genome	-	PMID:31059795
LCD	NC_013025	Circovirus-like_genome_RW-C,_complete_genome	-	PMID:31059795
LCD	NC_013027	Circovirus-like_genome_RW-E,_complete_genome	-	PMID:31059795
LCD	NC_013116	Sclerotinia_sclerotiorum_hypovirulence_associated_DNA_virus_1,_complete_genome	-	PMID:31059795
LCD	NC_014326	Mus_musculus_papillomavirus_type_1_isolate_MusPV,_complete_genome	-	PMID:31059795
LCD	NC_015116	Avian_leukemia_virus_isolate_SCDY1,_complete_genome	-	PMID:31059795
LCD	NC_015718	Helicoverpa_armigera_densovirus,_complete_genome	-	PMID:31059795
LCD	NC_015780	Wiseana_iridescent_virus,_complete_genome	-	PMID:31059795
LCD	NC_015783	Torque_teno_virus,_complete_genome	-	PMID:31059795
LCD	NC_018463	Shamonda_virus_RdRp_gene_for_RNA-dependent_RNA_polymerase,_segment_L,_genomic_RNA,_isolate_Ib_An_5550	-	PMID:31059795
LCD	NC_018476	Simbu_virus_RdRp_gene_for_RNA-dependent_RNA_polymerase,_segment_L,_genomic_RNA,_isolate_SA_Ar_53	-	PMID:31059795
LCD	NC_021248	Choristoneura_biennis_entomopoxvirus_'L',_complete_genome	-	PMID:31059795
LCD	NC_022089	Parvovirus_NIH-CQV_putative_15-kDa_protein,_putative_replication_associated_protein_(rep),_and_putative_capsid_protein_(cap)_genes,_complete_cds	-	PMID:31059795
LCD	NC_023428	Dragonfly_larvae_associated_circular_virus-2_isolate_DflaCV-2_NZ-PG8-LS,_complete_genome	-	PMID:31059795
LCD	NC_023429	Dragonfly_larvae_associated_circular_virus-3_isolate_DflaCV-3_NZ-PG1-LG,_complete_genome	-	PMID:31059795
LCD	NC_023430	Dragonfly_larvae_associated_circular_virus-4_isolate_DflaCV-4_NZ-PG3-LG,_complete_genome	-	PMID:31059795
LCD	NC_023613	Invertebrate_iridovirus_25_complete_genome	-	PMID:31059795
LCD	NC_023615	Invertebrate_iridescent_virus_22_isolate_IIV22Aberystwyth_complete_genome	-	PMID:31059795
LCD	NC_023843	Nepavirus_isolate_NepaV,_complete_genome	-	PMID:31059795
LCD	NC_023844	Cassava_associated_gemycircularvirus_1_isolate_G14,_complete_genome	-	PMID:31059795
LCD	NC_024447	Pigeonpox_virus_isolate_FeP2,_complete_genome	-	PMID:31059795
LCD	NC_024451	Armadillidium_vulgare_iridescent_virus_complete_genome	-	PMID:31059795
LCD	NC_024477	McMurdo_Ice_Shelf_pond-associated_circular_DNA_virus-1_isolate_alg49-15,_complete_genome	-	PMID:31059795
LCD	NC_024479	McMurdo_Ice_Shelf_pond-associated_circular_DNA_virus-3_isolate_alg49-39,_complete_genome	-	PMID:31059795
LCD	NC_024481	McMurdo_Ice_Shelf_pond-associated_circular_DNA_virus-5_isolate_alg49-117,_complete_genome	-	PMID:31059795
LCD	NC_025411	Boiling_Springs_Lake_RNA-DNA_hybrid_virus_clone_BSL_RDHV,_complete_genome	-	PMID:31059795
LCD	NC_025707.1	Bacillariodnavirus_LDMD-2013,_complete_genome	-	PMID:31059795
LCD	NC_025959	Dromedary_stool-associated_circular_ssDNA_virus_isolate_DcSCV_c954,_complete_genome	-	PMID:31059795
LCD	NC_026143	Sewage-associated_circular_DNA_molecule-3_isolate_NZ-BS2940-2012,_complete_sequence	-	PMID:31059795
LCD	NC_026168	Sewage-associated_gemycircularvirus-3_isolate_BS4149,_complete_sequence	-	PMID:31059795
LCD	NC_026187	Sewage-associated_circular_DNA_molecule_isolate_SaCM-4_NZ_BS2920_2012,_complete_sequence	-	PMID:31059795
LCD	NC_026254	Sewage-associated_gemycircularvirus-1_isolate_SaGmV-1_NZ-BS3970-2012,_complete_genome	-	PMID:31059795
LCD	NC_026258	Sewage-associated_circular_DNA_virus-16_isolate_SaCV-16_NZ-BS3759-2012,_complete_genome	-	PMID:31059795
LCD	NC_026260	Sewage-associated_circular_DNA_virus-18_isolate_SaCV-18_NZ-BS3994-2012,_complete_genome	-	PMID:31059795
LCD	NC_026262	Sewage-associated_circular_DNA_virus-19_isolate_SaCV-19_NZ-BS4128-2012,_complete_genome	-	PMID:31059795
LCD	NC_026264	Sewage-associated_circular_DNA_virus-21_isolate_SaCV-21_NZ-BS4169-2012,_complete_genome	-	PMID:31059795
LCD	NC_026270	Sewage-associated_circular_DNA_virus-26_isolate_SaCV-26_NZ-BS4339-2012,_complete_genome	-	PMID:31059795
LCD	NC_026273	Sewage-associated_circular_DNA_virus-28_isolate_SaCV-28_NZ-BS4064a-2012,_complete_genome	-	PMID:31059795
LCD	NC_026274	Sewage-associated_circular_DNA_virus-29_isolate_SaCV-29_NZ-BS4325-2012,_complete_genome	-	PMID:31059795
LCD	NC_026625	Avon-Heathcote_Estuary_associated_circular_virus_3_isolate_AHEaCV-3-NZ-3030C2-2012,_complete_genome	-	PMID:31059795
LCD	NC_026652	Avon-Heathcote_Estuary_associated_circular_virus_24_isolate_AHEaCV-24-NZ-2183TU-2913,_complete_genome	-	PMID:31059795
LCD	NC_027196	CHIV14_isolate_1_putative_capsid_protein_(cap)_and_putative_replication_protein_(rep)_genes,_complete_cds	-	PMID:31059795
LCD	NC_027197	Phytophthora_parasitica_virus_isolate_1_ORF3,_putative_replication_protein,_and_putative_capsid_protein_genes,_complete_cds	-	PMID:31059795
LCD	S74099	Avian_myeloblastosis_virus_p27/CA_gene,_complete_cds;_and_polyprotein_II_and_v-myb_product_genes,_partial_cds	-	PMID:31059795
LCD	U06714	Human_papillomavirus_type_1a_(3-3),_complete_genome	-	PMID:31059795
LCD	X00578	Avian_retrovirus_MH2_v-mil_sequence	-	PMID:31059795
LCD	X13744	Avian_Retrovirus_IC10_proviral_genome	-	PMID:31059795
LCD	X51863	Avian_Sarcoma_Virus_PR2257T	-	PMID:31059795
LCD	X77628	G.gallus_(Brown_Leghorn_Edinburgh)_Retrovirus_IC4_v-Mil_gene	-	PMID:31059795
LCD	Y00302	Avian_sarcoma_virus_CT10_genomic_sequence	-	PMID:31059795
LCD	Z46390	Avian_leukosis_virus_HPRS103_(subgroup_J)_complete_proviral_sequence	-	PMID:31059795
Vaccine	AF338106.1	Mumps virus (STRAIN JERYL-LYNN) live vaccine major component, complete genome	Homo sapiens	PMID:12350348
Vaccine	AB097933.1	Human herpesvirus 3 DNA, complete genome, strain: Oka, sub_strain: pOka	Homo sapiens	PMID:12388706
Vaccine	AY508812.1	Japanese encephalitis virus strain ML17 (live vaccine)/Japan/1981/human, complete genome	Homo sapiens	PMID:16303214
Vaccine	FJ416067.1	Measles virus vaccine strain Shanghai-191, complete genome	Homo sapiens	PMID:19551837
Vaccine	FN431985.1	Mumps virus strain Jeryl Lynn complete genome, genomic RNA, sub strain JL2	Homo sapiens	PMID:19656963
Vaccine	FJ888351.1	Infectious bronchitis virus strain H120, complete genome	Gallus gallus	PMID:20652731
Vaccine	HM141912.1	Equine infectious anemia virus isolate DV117, complete genome	Equus caballus	PMID:21136127
Vaccine	AF378705.1	Canine distemper virus strain Onderstepoort, complete genome	Canis lupus familiaris	PMID:23942341
Vaccine	AF327878.1	Equine infectious anemia virus vaccine strain, complete genome	Equus caballus	PMID:26842878
Vaccine	JF797217.1	Suid herpesvirus 1 strain Bartha, complete genome	Sus scrofa	PMID:27890448
Vaccine	KJ789182.1	Suid herpesvirus 1 strain TJ, complete genome	Sus scrofa	PMID:27890448
Vaccine	KP722022.1	Suid herpesvirus 1 strain HN1201, complete genome	Sus scrofa	PMID:27890448
Vaccine	AF077761.1	Newcastle disease virus strain LaSota, complete genome	Gallus gallus	PMID:27902907
Vaccine	AF309418.1	Newcastle disease virus B1, complete genome	Gallus gallus	PMID:27902907
Vaccine	EU289028.1	Newcastle disease virus strain VG/GA, complete genome	Gallus gallus	PMID:27902907
Vaccine	KY628761.1	Small ruminant morbillivirus strain 75/1, complete genome	Small ruminant	PMID:28566253
Vaccine	GU067771.1	Porcine reproductive and respiratory syndrome virus strain Amervac PRRS, complete genome	Sus scrofa	PMID:31866631
Vaccine	MH457186.1	Foot-and-mouth disease virus - type Asia 1 isolate BAN/DH/Sa-318/2018 VP1 (VP1) gene, partial cds	cloven-hoofed animals	PMID:32535015
Vaccine	MK088170.1	Foot-and-mouth disease virus - type O isolate BAN/TA/Dh-301/2016, complete genome	cloven-hoofed animals	PMID:32535015
Vaccine	MK088171.1	Foot-and-mouth disease virus - type A isolate BAN/CH/Sa-304/2016, complete genome	cloven-hoofed animals	PMID:32535015
Vaccine	JQ023162.1	Porcine epidemic diarrhea virus strain attenuated DR13, complete genome	Sus scrofa	PMID:32571305
Vaccine	KC189944.1	Porcine epidemic diarrhea virus, complete genome	Sus scrofa	PMID:32571305
Vaccine	KT323979.1	Porcine epidemic diarrhea virus strain CV777, complete genome	Sus scrofa	PMID:32571305
Vaccine	AF184212.1	Porcine reproductive and respiratory syndrome virus strain SP, complete genome	Sus scrofa	Personal communication
Vaccine	AF315119.1	Japanese encephalitis virus strain SA14-14-2, complete genome	Sus scrofa	Personal communication
Vaccine	AY032626.1	Porcine reproductive and respiratory syndrome virus strain CH-1a, complete genome	Sus scrofa	Personal communication
Vaccine	AY150564.1	Porcine reproductive and respiratory syndrome virus isolate VR-2332, complete genome	Sus scrofa	Personal communication
Vaccine	DQ355796.1	Porcine respiratory and reproductive syndrome virus isolate R98 GP3 protein, GP4 protein, GP5 protein, M protein, and N protein mRNA, complete cds	Sus scrofa	Personal communication
Vaccine	DQ533483.2	Foot-and-mouth disease virus - type Asia 1 strain ZB/CHA/58(att), complete genome	Sus scrofa	Personal communication
Vaccine	EF635006.1	Porcine respiratory and reproductive syndrome virus strain HUN4, complete genome	Sus scrofa	Personal communication
Vaccine	EU807840.1	Porcine respiratory and reproductive syndrome virus isolate CH-1R, complete genome	Sus scrofa	Personal communication
Vaccine	EU825724.1	Porcine respiratory and reproductive syndrome virus strain GD, complete genome	Sus scrofa	Personal communication
Vaccine	EU860248.1	Porcine respiratory and reproductive syndrome virus strain TJ, complete genome	Sus scrofa	Personal communication
Vaccine	FJ548853.1	Porcine respiratory and reproductive syndrome virus strain JXA1 P80, complete genome	Sus scrofa	Personal communication
Vaccine	HQ462571.1	Transmissible gastroenteritis virus strain WH-1, complete genome	Sus scrofa	Personal communication
Vaccine	JX188454.1	Porcine epidemic diarrhea virus strain AJ1102, complete genome	Sus scrofa	Personal communication
Vaccine	MK392335.1	Porcine epidemic diarrhea virus isolate LW/L, complete genome	Sus scrofa	Personal communication
Vaccine	MK584552.1	Porcine epidemic diarrhea virus strain AJ1102(F12), complete genome	Sus scrofa	Personal communication
Vaccine	MT163314.1	Porcine reproductive and respiratory syndrome virus isolate rJXA1-R, complete genome	Sus scrofa	Personal communication
Vaccine	Z46258.1	Hog cholera virus (Classical swine fever virus) "Chinese" strain (C-strain; EP 0 351 901 B1) encoding polyprotein	Sus scrofa	Personal communication
