# Supplementary material for: Elimination of Foreign Sequences in Eukaryotic Viral Reference Genomes Improves the Accuracy of Virome Analysis
Source: mSystems. 2022 Oct 26;7(6):e00907-22. doi: 10.1128/msystems.00907-22 (PMC9765019; doi:10.1128/msystems.00907-22)
Supplement: TABLE S1 [file msystems.00907-22-s0007.xlsx]

## Sheet: Sheet1
Table S1. Details of the nine viromic data sets used to evaluate the performance of the three reference databases. Data sets H1, H2 and H3 had many runs, and they (marked A in H2 and C in H3) were respectively merged in the analysis.
ID	SRA_Accession	Host	Instrument	Layout	Insert_Size	Data_Size
AH	SRS4197877	Pig	Illumina HiSeq 2500	PAIRED	125	2.2GB
TJ	SRS4197848	Pig	Illumina HiSeq 2500	PAIRED	125	2.2GB
ZJ	SRS4197851	Pig	Illumina HiSeq 2500	PAIRED	125	2.2GB
B1	SRS5877891	Bat	Illumina HiSeq 4000	PAIRED	125	2.5GB
B2	SRS5063738	Bat	Illumina HiSeq 2500	PAIRED	125	2.2GB
B3	SRS5063591	Bat	Illumina HiSeq 2500	PAIRED	125	2.2GB
H1	SRP058399	Human	Illumina MiSeq	SINGLE	219	3.2GB
H2	SRP124915(A)	Human	Illumina MiSeq	PAIRED	430	3.0GB
H3	SRP124915(C)	Human	Illumina MiSeq	PAIRED	431	3.8GB
